# Supplementary material for: Genomic and systems evolution in Vibrionaceae species
Source: BMC Genomics. 2009 Jul 7;10(Suppl 1):S11. doi: 10.1186/1471-2164-10-S1-S11 (PMC2709254; doi:10.1186/1471-2164-10-S1-S11)
Supplement: Additional file 1 — Core genes in eleven Vibrionaceae strains. A core genome of eleven Vibrionaceae genomes comprised of 1,882 orthologous groups is listed. Brief descriptions of predicted gene functions and COG functional classification are also included. [file 1471-2164-10-S1-S11-S1.xls]

## Sheet: Vibrio11_core
Supplementary Table 1: Core genes in eleven Vibrionaceae strains.
ORTHO	#seq	#taxa	Distribution of sequences among strains	COG class	COG ID	COG DESCRIPTION	Locus ID (strain abbreviation)
ORTHOMCL18	29	11	ASAL:1;N16961:2;CMCP6:4;ES114:3;VHAR:2;MJ11:3;O395:2;VPAR:3;PPRO:3;VSPL:3;YJ016:3	V	COG0841	Cation/multidrug efflux pump	ABU70844.1(Vhar) ABU73856.1(Vhar) ACH64188.1(MJ11) ACH64339.1(MJ11) ACH66305.1(MJ11) CAG20703.1(Ppro) CAG20790.1(Ppro) CAG23537.1(Ppro) CAQ79038.1(Asal) CAV18709.1(Vspl) CAV19163.1(Vspl) CAV26543.1(Vspl) NT01VF1274(ES114) NT01VFA0046(ES114) NT01VFA0362(ES114) NT01VP1110(Vpar) NT01VPA0339(Vpar) NT01VPA0756(Vpar) NT01VV2792(CMCP6) NT01VVA0028(CMCP6) NT01VVA0029(CMCP6) NT01VVA0199(CMCP6) NT02VV0535(…
ORTHOMCL25	23	11	ASAL:2;N16961:2;CMCP6:2;ES114:2;VHAR:2;MJ11:2;O395:2;VPAR:2;PPRO:2;VSPL:3;YJ016:2	G	COG0021	Transketolase	ABU72502.1(Vhar) ABU74149.1(Vhar) ACH63578.1(MJ11) ACH66892.1(MJ11) CAG21448.1(Ppro) CAG21931.1(Ppro) CAQ78239.1(Asal) CAQ81274.1(Asal) CAV17200.1(Vspl) CAV19891.1(Vspl) CAV25977.1(Vspl) NT01VF0476(ES114) NT01VFA0693(ES114) NT01VP2443(Vpar) NT01VPA1114(Vpar) NT01VV1471(CMCP6) NT01VVA0551(CMCP6) NT02VV1068(YJ016) NT02VVA2685(YJ016) VC0395_0565(O395) VC0395_A0026(O395) VC0473(N16961) VCA0624(N16961)
ORTHOMCL26	23	11	ASAL:2;N16961:2;CMCP6:3;ES114:2;VHAR:2;MJ11:2;O395:2;VPAR:2;PPRO:2;VSPL:2;YJ016:2	J	COG0480	Translation elongation factors (GTPases)	ABU69115.1(Vhar) ABU72316.1(Vhar) ACH65180.1(MJ11) ACH65528.1(MJ11) CAG18754.1(Ppro) CAG19645.1(Ppro) CAQ77997.1(Asal) CAQ78312.1(Asal) CAV19613.1(Vspl) CAV20128.1(Vspl) NT01VF0244(ES114) NT01VF0569(ES114) NT01VP2275(Vpar) NT01VP2606(Vpar) NT01VV1298(CMCP6) NT01VV1664(CMCP6) NT01VV1665(CMCP6) NT02VVA2500(YJ016) NT02VVA2849(YJ016) VC0361(N16961) VC0395_A1921(O395) VC0395_A2773(O395) VC2342(N16961)
ORTHOMCL27	22	11	ASAL:2;N16961:2;CMCP6:2;ES114:1;VHAR:1;MJ11:1;O395:2;VPAR:2;PPRO:5;VSPL:2;YJ016:2	K	COG1278	Cold shock proteins	ABU74309.1(Vhar) ACH64233.1(MJ11) CAG20313.1(Ppro) CAG21909.1(Ppro) CAG23638.1(Ppro) CAG23708.1(Ppro) CAG23776.1(Ppro) CAQ77736.1(Asal) CAQ81788.1(Asal) CAV17207.1(Vspl) CAV25748.1(Vspl) NT01VFA1105(ES114) NT01VP1758(Vpar) NT01VPA1220(Vpar) NT01VV2683(CMCP6) NT01VVA0501(CMCP6) NT02VV1019(YJ016) NT02VVA1446(YJ016) VC0395_0306(O395) VC0395_1111(O395) VCA0166(N16961) VCA0933(N16961)
ORTHOMCL28	22	11	ASAL:2;N16961:3;CMCP6:1;ES114:2;VHAR:2;MJ11:4;O395:3;VPAR:2;PPRO:1;VSPL:1;YJ016:1	S	COG3501	Uncharacterized protein conserved in bacteria	ABU70930.1(Vhar) ABU73764.1(Vhar) ACH63656.1(MJ11) ACH63751.1(MJ11) ACH65526.1(MJ11) ACH66713.1(MJ11) CAG19096.1(Ppro) CAQ79043.1(Asal) CAQ81895.1(Asal) CAV26870.1(Vspl) NT01VF1319(ES114) NT01VFA0962(ES114) NT01VP1324(Vpar) NT01VPA0964(Vpar) NT01VVA0427(CMCP6) NT02VV0949(YJ016) VC0395_0014(O395) VC0395_0115(O395) VC0395_A1026(O395) VC1416(N16961) VCA0018(N16961) VCA0123(N16961)
ORTHOMCL29	22	11	ASAL:2;N16961:2;CMCP6:2;ES114:2;VHAR:2;MJ11:2;O395:2;VPAR:2;PPRO:2;VSPL:2;YJ016:2	G	COG0524	Sugar kinases, ribokinase family	ABU70795.1(Vhar) ABU73835.1(Vhar) ACH63508.1(MJ11) ACH65584.1(MJ11) CAG19437.1(Ppro) CAG20312.1(Ppro) CAQ79532.1(Asal) CAQ81254.1(Asal) CAV19206.1(Vspl) CAV26566.1(Vspl) NT01VF0990(ES114) NT01VFA0703(ES114) NT01VP1064(Vpar) NT01VPA0780(Vpar) NT01VV2838(CMCP6) NT01VVA0221(CMCP6) NT02VV0719(YJ016) NT02VVA1292(YJ016) VC0395_0433(O395) VC0395_A0647(O395) VC1129(N16961) VCA0801(N16961)
ORTHOMCL32	21	11	ASAL:3;N16961:1;CMCP6:1;ES114:2;VHAR:2;MJ11:2;O395:1;VPAR:2;PPRO:3;VSPL:3;YJ016:1	M	COG1292	Choline-glycine betaine transporter	ABU70849.1(Vhar) ABU74320.1(Vhar) ACH63430.1(MJ11) ACH67320.1(MJ11) CAG20338.1(Ppro) CAG20898.1(Ppro) CAG22896.1(Ppro) CAQ77783.1(Asal) CAQ78967.1(Asal) CAQ81187.1(Asal) CAV19091.1(Vspl) CAV19092.1(Vspl) CAV25652.1(Vspl) NT01VF2720(ES114) NT01VFA0383(ES114) NT01VP1380(Vpar) NT01VP1772(Vpar) NT01VV2153(CMCP6) NT02VVA1955(YJ016) VC0395_A0898(O395) VC1279(N16961)
ORTHOMCL34	21	11	ASAL:2;N16961:2;CMCP6:1;ES114:2;VHAR:2;MJ11:2;O395:2;VPAR:2;PPRO:2;VSPL:2;YJ016:2	J	COG0050	GTPases - translation elongation factors	ABU69114.1(Vhar) ABU69273.1(Vhar) ACH64896.1(MJ11) ACH66170.1(MJ11) CAG18755.1(Ppro) CAG21723.1(Ppro) CAQ77998.1(Asal) CAQ80557.1(Asal) CAV20127.1(Vspl) CAV20267.1(Vspl) NT01VF0245(ES114) NT01VF2606(ES114) NT01VP2605(Vpar) NT01VP2757(Vpar) NT01VV1299(CMCP6) NT02VVA2848(YJ016) NT02VVA2982(YJ016) VC0321(N16961) VC0362(N16961) VC0395_A2723(O395) VC0395_A2774(O395)
ORTHOMCL35	20	11	ASAL:1;N16961:2;CMCP6:2;ES114:2;VHAR:2;MJ11:3;O395:2;VPAR:2;PPRO:1;VSPL:1;YJ016:2	NT	COG0840	Methyl-accepting chemotaxis protein	ABU73003.1(Vhar) ABU73042.1(Vhar) ACH63639.1(MJ11) ACH63662.1(MJ11) ACH64206.1(MJ11) CAG19806.1(Ppro) CAQ81466.1(Asal) CAV25540.1(Vspl) NT01VFA0459(ES114) NT01VFA0460(ES114) NT01VPA1371(Vpar) NT01VPA1400(Vpar) NT01VVA1512(CMCP6) NT01VVA1543(CMCP6) NT02VV0336(YJ016) NT02VV0365(YJ016) VC0395_0070(O395) VC0395_0265(O395) VCA0068(N16961) VCA0974(N16961)
ORTHOMCL36	19	11	ASAL:1;N16961:2;CMCP6:2;ES114:1;VHAR:2;MJ11:1;O395:2;VPAR:2;PPRO:2;VSPL:2;YJ016:2	I	COG1960	Acyl-CoA dehydrogenases	ABU71599.1(Vhar) ABU72153.1(Vhar) ACH65222.1(MJ11) CAG20808.1(Ppro) CAG21258.1(Ppro) CAQ80079.1(Asal) CAV19023.1(Vspl) CAV19484.1(Vspl) NT01VF2070(ES114) NT01VP1159(Vpar) NT01VP2140(Vpar) NT01VV1818(CMCP6) NT01VV2754(CMCP6) NT02VVA1378(YJ016) NT02VVA2352(YJ016) VC0395_A1340(O395) VC0395_A1823(O395) VC1740(N16961) VC2231(N16961)
ORTHOMCL38	19	11	ASAL:1;N16961:2;CMCP6:2;ES114:1;VHAR:2;MJ11:1;O395:2;VPAR:2;PPRO:2;VSPL:2;YJ016:2	E	COG0070	Glutamate synthase domain 3	ABU69925.1(Vhar) ABU69927.1(Vhar) ACH65676.1(MJ11) CAG18963.1(Ppro) CAG18965.1(Ppro) CAQ80246.1(Asal) CAV17478.1(Vspl) CAV17481.1(Vspl) NT01VF2280(ES114) NT01VP0459(Vpar) NT01VP0461(Vpar) NT01VV0551(CMCP6) NT01VV0553(CMCP6) NT02VVA0605(YJ016) NT02VVA0607(YJ016) VC0395_A1952(O395) VC0395_A1954(O395) VC2373(N16961) VC2376(N16961)
ORTHOMCL40	17	11	ASAL:2;N16961:1;CMCP6:1;ES114:2;VHAR:2;MJ11:2;O395:1;VPAR:1;PPRO:2;VSPL:2;YJ016:1	R	COG0488	ATPase components of ABC transporters with duplicated ATPase domains	ABU71231.1(Vhar) ABU74505.1(Vhar) ACH63685.1(MJ11) ACH64133.1(MJ11) CAG20068.1(Ppro) CAG20144.1(Ppro) CAQ80972.1(Asal) CAQ81665.1(Asal) CAV18663.1(Vspl) CAV26407.1(Vspl) NT01VFA0013(ES114) NT01VFA0796(ES114) NT01VP1423(Vpar) NT01VV2511(CMCP6) NT02VVA1638(YJ016) VC0395_A1127(O395) VC1520(N16961)
ORTHOMCL41	16	11	ASAL:2;N16961:1;CMCP6:1;ES114:2;VHAR:2;MJ11:2;O395:1;VPAR:2;PPRO:1;VSPL:1;YJ016:1	E	COG0786	Na+/glutamate symporter	ABU74878.1(Vhar) ABU74891.1(Vhar) ACH63646.1(MJ11) ACH63872.1(MJ11) CAG20491.1(Ppro) CAQ81427.1(Asal) CAQ81428.1(Asal) CAV27597.1(Vspl) NT01VFA0494(ES114) NT01VFA0520(ES114) NT01VPA0026(Vpar) NT01VPA0030(Vpar) NT01VVA1193(CMCP6) NT02VV0023(YJ016) VC0395_0092(O395) VCA0041(N16961)
ORTHOMCL43	16	11	ASAL:2;N16961:2;CMCP6:1;ES114:1;VHAR:1;MJ11:1;O395:2;VPAR:2;PPRO:2;VSPL:1;YJ016:1	E	COG3842	ABC-type spermidine/putrescine transport systems, ATPase components	ABU72788.1(Vhar) ACH63671.1(MJ11) CAG22052.1(Ppro) CAG22246.1(Ppro) CAQ81564.1(Asal) CAQ81785.1(Asal) CAV25874.1(Vspl) NT01VFA1102(ES114) NT01VPA0225(Vpar) NT01VPA0327(Vpar) NT01VVA1654(CMCP6) NT02VV0474(YJ016) VC0395_0544(O395) VC0395_0627(O395) VCA0602(N16961) VCA0687(N16961)
ORTHOMCL44	16	11	ASAL:2;N16961:1;CMCP6:1;ES114:2;VHAR:1;MJ11:2;O395:1;VPAR:1;PPRO:2;VSPL:2;YJ016:1	G	COG1264	Phosphotransferase system IIB components	ABU70313.1(Vhar) ACH63447.1(MJ11) ACH66810.1(MJ11) CAG19443.1(Ppro) CAG22136.1(Ppro) CAQ78516.1(Asal) CAQ81475.1(Asal) CAV19352.1(Vspl) CAV19423.1(Vspl) NT01VF0885(ES114) NT01VFA0450(ES114) NT01VP0780(Vpar) NT01VV0177(CMCP6) NT02VVA0962(YJ016) VC0395_A0516(O395) VC0995(N16961)
ORTHOMCL45	16	11	ASAL:1;N16961:1;CMCP6:2;ES114:2;VHAR:2;MJ11:1;O395:1;VPAR:1;PPRO:2;VSPL:2;YJ016:1	M	COG0768	Cell division protein FtsI/penicillin-binding protein 2	ABU70206.1(Vhar) ABU72281.1(Vhar) ACH67231.1(MJ11) CAG21233.1(Ppro) CAG21943.1(Ppro) CAQ78670.1(Asal) CAV17708.1(Vspl) CAV26488.1(Vspl) NT01VF0809(ES114) NT01VF1581(ES114) NT01VP0683(Vpar) NT01VV0284(CMCP6) NT01VVA1376(CMCP6) NT02VVA0859(YJ016) VC0395_A0473(O395) VC0950(N16961)
ORTHOMCL47	16	11	ASAL:1;N16961:2;CMCP6:2;ES114:1;VHAR:1;MJ11:1;O395:2;VPAR:2;PPRO:1;VSPL:1;YJ016:2	O	COG0459	Chaperonin GroEL (HSP60 family)	ABU69190.1(Vhar) ACH65107.1(MJ11) CAG21672.1(Ppro) CAQ77702.1(Asal) CAV17270.1(Vspl) NT01VF0215(ES114) NT01VP2683(Vpar) NT01VPA0272(Vpar) NT01VV1221(CMCP6) NT01VVA1132(CMCP6) NT02VV1591(YJ016) NT02VVA2927(YJ016) VC0395_0414(O395) VC0395_A2237(O395) VC2664(N16961) VCA0820(N16961)
ORTHOMCL49	15	11	ASAL:1;N16961:2;CMCP6:1;ES114:1;VHAR:1;MJ11:1;O395:2;VPAR:2;PPRO:2;VSPL:1;YJ016:1	V	COG1132	ABC-type multidrug transport system, ATPase and permease components	ABU74983.1(Vhar) ACH63377.1(MJ11) CAG19978.1(Ppro) CAG22128.1(Ppro) CAQ81425.1(Asal) CAV25220.1(Vspl) NT01VFA0522(ES114) NT01VPA1343(Vpar) NT01VPA1614(Vpar) NT01VVA1087(CMCP6) NT02VV1549(YJ016) VC0199(N16961) VC0395_0242(O395) VC0395_A2579(O395) VCA0996(N16961)
ORTHOMCL50	15	11	ASAL:2;N16961:1;CMCP6:1;ES114:2;VHAR:1;MJ11:2;O395:1;VPAR:1;PPRO:2;VSPL:1;YJ016:1				ABU74643.1(Vhar) ACH64098.1(MJ11) ACH64295.1(MJ11) CAG22566.1(Ppro) CAG23093.1(Ppro) CAQ80865.1(Asal) CAQ81659.1(Asal) CAV26338.1(Vspl) NT01VFA0193(ES114) NT01VFA0789(ES114) NT01VPA0142(Vpar) NT01VVA0363(CMCP6) NT02VV0895(YJ016) VC0395_A1154(O395) VC1548(N16961)
ORTHOMCL51	15	11	ASAL:2;N16961:1;CMCP6:1;ES114:2;VHAR:1;MJ11:2;O395:1;VPAR:1;PPRO:2;VSPL:1;YJ016:1	U	COG0811	Biopolymer transport proteins	ABU74642.1(Vhar) ACH63404.1(MJ11) ACH64348.1(MJ11) CAG22567.1(Ppro) CAG23092.1(Ppro) CAQ80866.1(Asal) CAQ81658.1(Asal) CAV26340.1(Vspl) NT01VFA0194(ES114) NT01VFA0788(ES114) NT01VPA0143(Vpar) NT01VVA0362(CMCP6) NT02VV0894(YJ016) VC0395_A1153(O395) VC1547(N16961)
ORTHOMCL52	15	11	ASAL:2;N16961:1;CMCP6:1;ES114:2;VHAR:1;MJ11:2;O395:1;VPAR:1;PPRO:2;VSPL:1;YJ016:1	U	COG0811	Biopolymer transport proteins	ABU74641.1(Vhar) ACH63702.1(MJ11) ACH63927.1(MJ11) CAG22568.1(Ppro) CAG23091.1(Ppro) CAQ80867.1(Asal) CAQ81657.1(Asal) CAV26341.1(Vspl) NT01VFA0195(ES114) NT01VFA0787(ES114) NT01VPA0144(Vpar) NT01VVA0361(CMCP6) NT02VV0893(YJ016) VC0395_A1152(O395) VC1546(N16961)
ORTHOMCL53	15	11	ASAL:2;N16961:1;CMCP6:1;ES114:2;VHAR:1;MJ11:2;O395:1;VPAR:1;PPRO:2;VSPL:1;YJ016:1	U	COG0848	Biopolymer transport protein	ABU74640.1(Vhar) ACH64458.1(MJ11) ACH64487.1(MJ11) CAG22569.1(Ppro) CAG23090.1(Ppro) CAQ80868.1(Asal) CAQ81656.1(Asal) CAV26343.1(Vspl) NT01VFA0196(ES114) NT01VFA0786(ES114) NT01VPA0145(Vpar) NT01VVA0360(CMCP6) NT02VV0892(YJ016) VC0395_A1151(O395) VC1545(N16961)
ORTHOMCL54	15	11	ASAL:2;N16961:1;CMCP6:1;ES114:2;VHAR:1;MJ11:2;O395:1;VPAR:1;PPRO:2;VSPL:1;YJ016:1	M	COG0810	Periplasmic protein TonB, links inner and outer membranes	ABU74639.1(Vhar) ACH63906.1(MJ11) ACH64467.1(MJ11) CAG22570.1(Ppro) CAG23089.1(Ppro) CAQ80869.1(Asal) CAQ81655.1(Asal) CAV26345.1(Vspl) NT01VFA0197(ES114) NT01VFA0785(ES114) NT01VPA0146(Vpar) NT01VVA0359(CMCP6) NT02VV0891(YJ016) VC0395_A1150(O395) VC1544(N16961)
ORTHOMCL56	15	11	ASAL:2;N16961:1;CMCP6:1;ES114:2;VHAR:1;MJ11:2;O395:1;VPAR:1;PPRO:1;VSPL:2;YJ016:1	PH	COG1120	ABC-type cobalamin/Fe3+-siderophores transport systems, ATPase components	ABU74196.1(Vhar) ACH63402.1(MJ11) ACH63780.1(MJ11) CAG19976.1(Ppro) CAQ80904.1(Asal) CAQ81662.1(Asal) CAV19287.1(Vspl) CAV26037.1(Vspl) NT01VFA0159(ES114) NT01VFA0792(ES114) NT01VPA1345(Vpar) NT01VVA1009(CMCP6) NT02VV1445(YJ016) VC0201(N16961) VC0395_A2581(O395)
ORTHOMCL57	15	11	ASAL:2;N16961:1;CMCP6:1;ES114:1;VHAR:1;MJ11:2;O395:1;VPAR:2;PPRO:1;VSPL:2;YJ016:1	O	COG0542	ATPases with chaperone activity, ATP-binding subunit	ABU73766.1(Vhar) ACH63410.1(MJ11) ACH65271.1(MJ11) CAG19094.1(Ppro) CAQ78804.1(Asal) CAQ78862.1(Asal) CAV18466.1(Vspl) CAV26872.1(Vspl) NT01VF1084(ES114) NT01VP1322(Vpar) NT01VPA0966(Vpar) NT01VVA0429(CMCP6) NT02VV0951(YJ016) VC0395_0021(O395) VCA0116(N16961)
ORTHOMCL58	15	11	ASAL:2;N16961:1;CMCP6:1;ES114:1;VHAR:1;MJ11:2;O395:1;VPAR:2;PPRO:1;VSPL:2;YJ016:1	S	COG3517	Uncharacterized protein conserved in bacteria	ABU73756.1(Vhar) ACH64585.1(MJ11) ACH66410.1(MJ11) CAG19088.1(Ppro) CAQ78808.1(Asal) CAQ78857.1(Asal) CAV18475.1(Vspl) CAV26862.1(Vspl) NT01VF1088(ES114) NT01VP1333(Vpar) NT01VPA0972(Vpar) NT01VVA0435(CMCP6) NT02VV0957(YJ016) VC0395_0030(O395) VCA0108(N16961)
ORTHOMCL59	15	11	ASAL:2;N16961:1;CMCP6:1;ES114:1;VHAR:1;MJ11:2;O395:1;VPAR:2;PPRO:1;VSPL:2;YJ016:1	S	COG3519	Uncharacterized protein conserved in bacteria	ABU73754.1(Vhar) ACH64061.1(MJ11) ACH65658.1(MJ11) CAG19092.1(Ppro) CAQ78806.1(Asal) CAQ78860.1(Asal) CAV18468.1(Vspl) CAV26860.1(Vspl) NT01VF1086(ES114) NT01VP1335(Vpar) NT01VPA0968(Vpar) NT01VVA0431(CMCP6) NT02VV0953(YJ016) VC0395_0028(O395) VCA0110(N16961)
ORTHOMCL61	15	11	ASAL:1;N16961:1;CMCP6:2;ES114:2;VHAR:1;MJ11:2;O395:1;VPAR:1;PPRO:1;VSPL:1;YJ016:2	KT	COG3604	Transcriptional regulator containing GAF, AAA-type ATPase, and DNA binding domains	ABU71645.1(Vhar) ACH64125.1(MJ11) ACH66907.1(MJ11) CAG23746.1(Ppro) CAQ79883.1(Asal) CAV26146.1(Vspl) NT01VF1915(ES114) NT01VFA0870(ES114) NT01VP1122(Vpar) NT01VV2782(CMCP6) NT01VVA1347(CMCP6) NT02VV0174(YJ016) NT02VVA1353(YJ016) VC0395_1095(O395) VCA0182(N16961)
ORTHOMCL64	15	11	ASAL:1;N16961:1;CMCP6:2;ES114:1;VHAR:1;MJ11:1;O395:1;VPAR:1;PPRO:2;VSPL:2;YJ016:2	G	COG0366	Glycosidases	ABU70195.1(Vhar) ACH63634.1(MJ11) CAG19636.1(Ppro) CAG22283.1(Ppro) CAQ81332.1(Asal) CAV19537.1(Vspl) CAV25468.1(Vspl) NT01VFA0739(ES114) NT01VP0672(Vpar) NT01VV0294(CMCP6) NT01VVA0256(CMCP6) NT02VV0752(YJ016) NT02VVA0849(YJ016) VC0395_A0433(O395) VC0911(N16961)
ORTHOMCL67	15	11	ASAL:1;N16961:1;CMCP6:2;ES114:1;VHAR:1;MJ11:1;O395:1;VPAR:2;PPRO:2;VSPL:1;YJ016:2	H	COG0007	Uroporphyrinogen-III methylase	ABU69766.1(Vhar) ACH66991.1(MJ11) CAG19836.1(Ppro) CAG21610.1(Ppro) CAQ78480.1(Asal) CAV26325.1(Vspl) NT01VF0849(ES114) NT01VP0283(Vpar) NT01VPA0925(Vpar) NT01VV0723(CMCP6) NT01VVA0366(CMCP6) NT02VV0898(YJ016) NT02VVA0388(YJ016) VC0395_A2138(O395) VC2561(N16961)
ORTHOMCL68	15	11	ASAL:1;N16961:1;CMCP6:2;ES114:1;VHAR:2;MJ11:1;O395:1;VPAR:2;PPRO:1;VSPL:1;YJ016:2	M	COG0818	Diacylglycerol kinase	ABU69665.1(Vhar) ABU73196.1(Vhar) ACH66925.1(MJ11) CAG22119.1(Ppro) CAQ78216.1(Asal) CAV20285.1(Vspl) NT01VF0444(ES114) NT01VP0189(Vpar) NT01VPA1207(Vpar) NT01VV0812(CMCP6) NT01VVA1415(CMCP6) NT02VV0242(YJ016) NT02VVA0282(YJ016) VC0395_0653(O395) VCA0714(N16961)
ORTHOMCL69	15	11	ASAL:1;N16961:1;CMCP6:2;ES114:1;VHAR:2;MJ11:1;O395:1;VPAR:2;PPRO:1;VSPL:1;YJ016:2	E	COG4166	ABC-type oligopeptide transport system, periplasmic component	ABU69643.1(Vhar) ABU71808.1(Vhar) ACH66972.1(MJ11) CAG21270.1(Ppro) CAQ78554.1(Asal) CAV26801.1(Vspl) NT01VF0751(ES114) NT01VP0167(Vpar) NT01VP1888(Vpar) NT01VV0835(CMCP6) NT01VV2888(CMCP6) NT02VVA0242(YJ016) NT02VVA1255(YJ016) VC0395_0535(O395) VCA0591(N16961)
ORTHOMCL70	14	11	ASAL:3;N16961:1;CMCP6:1;ES114:2;VHAR:1;MJ11:1;O395:1;VPAR:1;PPRO:1;VSPL:1;YJ016:1	S	COG3085	Uncharacterized protein conserved in bacteria	ABU74874.1(Vhar) ACH63408.1(MJ11) CAG23346.1(Ppro) CAQ80931.1(Asal) CAQ81434.1(Asal) CAQ81936.1(Asal) CAV27582.1(Vspl) NT01VFA1057(ES114) NT01VFA1081(ES114) NT01VPA0036(Vpar) NT01VVA1201(CMCP6) NT02VV0030(YJ016) VC0395_0219(O395) VCA1021(N16961)
ORTHOMCL71	14	11	ASAL:1;N16961:1;CMCP6:1;ES114:2;VHAR:1;MJ11:2;O395:1;VPAR:1;PPRO:2;VSPL:1;YJ016:1	R	COG0457	FOG: TPR repeat	ABU74638.1(Vhar) ACH63890.1(MJ11) ACH64597.1(MJ11) CAG22571.1(Ppro) CAG23088.1(Ppro) CAQ80870.1(Asal) CAV26347.1(Vspl) NT01VFA0198(ES114) NT01VFA0784(ES114) NT01VPA0147(Vpar) NT01VVA0358(CMCP6) NT02VV0890(YJ016) VC0395_A1149(O395) VC1543(N16961)
ORTHOMCL72	14	11	ASAL:1;N16961:1;CMCP6:1;ES114:1;VHAR:2;MJ11:2;O395:1;VPAR:1;PPRO:1;VSPL:2;YJ016:1	G	COG2723	Beta-glucosidase/6-phospho-beta-glucosidase/beta-galactosidase	ABU74608.1(Vhar) ABU74812.1(Vhar) ACH64411.1(MJ11) ACH67055.1(MJ11) CAG23851.1(Ppro) CAQ78390.1(Asal) CAV25348.1(Vspl) CAV27501.1(Vspl) NT01VF0661(ES114) NT01VPA0171(Vpar) NT01VVA1288(CMCP6) NT02VV0124(YJ016) VC0395_A1165(O395) VC1558(N16961)
ORTHOMCL73	14	11	ASAL:1;N16961:1;CMCP6:1;ES114:1;VHAR:2;MJ11:1;O395:1;VPAR:2;PPRO:1;VSPL:2;YJ016:1	P	COG1858	Cytochrome c peroxidase	ABU74060.1(Vhar) ABU74266.1(Vhar) ACH66981.1(MJ11) CAG21923.1(Ppro) CAQ81148.1(Asal) CAV26297.1(Vspl) CAV26299.1(Vspl) NT01VF2210(ES114) NT01VP1620(Vpar) NT01VPA1038(Vpar) NT01VVA0941(CMCP6) NT02VV1384(YJ016) VC0089(N16961) VC0395_A2426(O395)
ORTHOMCL76	14	11	ASAL:1;N16961:1;CMCP6:1;ES114:1;VHAR:1;MJ11:2;O395:2;VPAR:2;PPRO:1;VSPL:1;YJ016:1	S	COG3522	Uncharacterized protein conserved in bacteria	ABU73746.1(Vhar) ACH64519.1(MJ11) ACH65739.1(MJ11) CAG19081.1(Ppro) CAQ78800.1(Asal) CAV26852.1(Vspl) NT01VF1080(ES114) NT01VP1342(Vpar) NT01VPA0979(Vpar) NT01VVA0442(CMCP6) NT02VV0964(YJ016) VC0395_0023(O395) VC0395_0024(O395) VCA0114(N16961)
ORTHOMCL77	14	11	ASAL:1;N16961:1;CMCP6:2;ES114:1;VHAR:1;MJ11:1;O395:1;VPAR:1;PPRO:2;VSPL:1;YJ016:2	G	COG0366	Glycosidases	ABU73159.1(Vhar) ACH65452.1(MJ11) CAG19703.1(Ppro) CAG22277.1(Ppro) CAQ78974.1(Asal) CAV25697.1(Vspl) NT01VF1221(ES114) NT01VPA0430(Vpar) NT01VVA0400(CMCP6) NT01VVA1607(CMCP6) NT02VV0429(YJ016) NT02VV0930(YJ016) VC0395_0979(O395) VCA0250(N16961)
ORTHOMCL78	14	11	ASAL:1;N16961:1;CMCP6:1;ES114:1;VHAR:2;MJ11:2;O395:1;VPAR:2;PPRO:1;VSPL:1;YJ016:1	P	COG0753	Catalase	ABU73098.1(Vhar) ABU74471.1(Vhar) ACH64384.1(MJ11) ACH66154.1(MJ11) CAG22159.1(Ppro) CAQ80969.1(Asal) CAV25437.1(Vspl) NT01VFA0009(ES114) NT01VPA0290(Vpar) NT01VPA1327(Vpar) NT01VVA1467(CMCP6) NT02VV0287(YJ016) VC0395_A1188(O395) VC1585(N16961)
ORTHOMCL79	14	11	ASAL:1;N16961:1;CMCP6:1;ES114:1;VHAR:2;MJ11:1;O395:1;VPAR:2;PPRO:1;VSPL:2;YJ016:1	M	COG2885	Outer membrane protein and related peptidoglycan-associated (lipo)proteins	ABU71335.1(Vhar) ABU71342.1(Vhar) ACH63493.1(MJ11) CAG22455.1(Ppro) CAQ80772.1(Asal) CAV18555.1(Vspl) CAV19027.1(Vspl) NT01VFA1179(ES114) NT01VP1537(Vpar) NT01VP1540(Vpar) NT01VV2642(CMCP6) NT02VVA1486(YJ016) VC0395_A1229(O395) VC1622(N16961)
ORTHOMCL80	14	11	ASAL:1;N16961:1;CMCP6:1;ES114:1;VHAR:2;MJ11:1;O395:1;VPAR:2;PPRO:1;VSPL:2;YJ016:1	MU	COG1538	Outer membrane protein	ABU71334.1(Vhar) ABU71341.1(Vhar) ACH64357.1(MJ11) CAG22456.1(Ppro) CAQ80773.1(Asal) CAV18556.1(Vspl) CAV19026.1(Vspl) NT01VFA1178(ES114) NT01VP1536(Vpar) NT01VP1539(Vpar) NT01VV2641(CMCP6) NT02VVA1487(YJ016) VC0395_A1228(O395) VC1621(N16961)
ORTHOMCL81	14	11	ASAL:1;N16961:1;CMCP6:1;ES114:1;VHAR:2;MJ11:1;O395:1;VPAR:1;PPRO:3;VSPL:1;YJ016:1	C	COG0243	Anaerobic dehydrogenases, typically selenocysteine-containing	ABU70824.1(Vhar) ABU73357.1(Vhar) ACH63664.1(MJ11) CAG19878.1(Ppro) CAG19906.1(Ppro) CAG20748.1(Ppro) CAQ81526.1(Asal) CAV19180.1(Vspl) NT01VFA0304(ES114) NT01VP1094(Vpar) NT01VV2812(CMCP6) NT02VVA1320(YJ016) VC0395_A1296(O395) VC1692(N16961)
ORTHOMCL83	14	11	ASAL:1;N16961:2;CMCP6:1;ES114:1;VHAR:1;MJ11:1;O395:2;VPAR:1;PPRO:1;VSPL:2;YJ016:1	C	COG1271	Cytochrome bd-type quinol oxidase, subunit 1	ABU70572.1(Vhar) ACH67244.1(MJ11) CAG20937.1(Ppro) CAQ79575.1(Asal) CAV18235.1(Vspl) CAV18874.1(Vspl) NT01VF1036(ES114) NT01VP0989(Vpar) NT01VV2076(CMCP6) NT02VVA2118(YJ016) VC0395_0365(O395) VC0395_A1435(O395) VC1844(N16961) VCA0872(N16961)
ORTHOMCL84	14	11	ASAL:1;N16961:1;CMCP6:1;ES114:2;VHAR:2;MJ11:2;O395:1;VPAR:1;PPRO:1;VSPL:1;YJ016:1	C	COG1882	Pyruvate-formate lyase	ABU70516.1(Vhar) ABU71914.1(Vhar) ACH63902.1(MJ11) ACH66206.1(MJ11) CAG21122.1(Ppro) CAQ79640.1(Asal) CAV18132.1(Vspl) NT01VF1705(ES114) NT01VFA0142(ES114) NT01VP0934(Vpar) NT01VV2012(CMCP6) NT02VVA2179(YJ016) VC0395_A1457(O395) VC1866(N16961)
ORTHOMCL85	14	11	ASAL:2;N16961:1;CMCP6:1;ES114:2;VHAR:1;MJ11:2;O395:1;VPAR:1;PPRO:1;VSPL:1;YJ016:1	K	COG0583	Transcriptional regulator	ABU70366.1(Vhar) ACH66641.1(MJ11) ACH66922.1(MJ11) CAG19807.1(Ppro) CAQ78918.1(Asal) CAQ79271.1(Asal) CAV17895.1(Vspl) NT01VF1183(ES114) NT01VF1416(ES114) NT01VP0824(Vpar) NT01VV0126(CMCP6) NT02VVA1010(YJ016) VC0395_A1542(O395) VC1955(N16961)
ORTHOMCL86	14	11	ASAL:2;N16961:1;CMCP6:1;ES114:1;VHAR:1;MJ11:2;O395:1;VPAR:1;PPRO:1;VSPL:2;YJ016:1				ABU70145.1(Vhar) ACH64013.1(MJ11) ACH65758.1(MJ11) CAG18569.1(Ppro) CAQ78440.1(Asal) CAQ81353.1(Asal) CAV17659.1(Vspl) CAV19582.1(Vspl) NT01VFA0623(ES114) NT01VP0631(Vpar) NT01VV0339(CMCP6) NT02VVA0805(YJ016) VC0395_0488(O395) VCA0556(N16961)
ORTHOMCL87	14	11	ASAL:2;N16961:1;CMCP6:1;ES114:2;VHAR:1;MJ11:1;O395:1;VPAR:1;PPRO:2;VSPL:1;YJ016:1	O	COG0443	Molecular chaperone	ABU70124.1(Vhar) ACH66567.1(MJ11) CAG19118.1(Ppro) CAG19895.1(Ppro) CAQ79354.1(Asal) CAQ80155.1(Asal) CAV17645.1(Vspl) NT01VF1569(ES114) NT01VF2133(ES114) NT01VP0617(Vpar) NT01VV0357(CMCP6) NT02VVA0788(YJ016) VC0395_A0382(O395) VC0855(N16961)
ORTHOMCL88	14	11	ASAL:1;N16961:1;CMCP6:1;ES114:1;VHAR:2;MJ11:1;O395:1;VPAR:2;PPRO:2;VSPL:1;YJ016:1	M	COG0739	Membrane proteins related to metalloendopeptidases	ABU69994.1(Vhar) ABU72716.1(Vhar) ACH66658.1(MJ11) CAG19059.1(Ppro) CAG19075.1(Ppro) CAQ78340.1(Asal) CAV17554.1(Vspl) NT01VF0606(ES114) NT01VP0518(Vpar) NT01VPA1550(Vpar) NT01VV0490(CMCP6) NT02VVA0668(YJ016) VC0395_0198(O395) VCA1043(N16961)
ORTHOMCL89	14	11	ASAL:1;N16961:2;CMCP6:1;ES114:1;VHAR:1;MJ11:1;O395:2;VPAR:2;PPRO:1;VSPL:1;YJ016:1	R	COG2103	Predicted sugar phosphate isomerase	ABU69988.1(Vhar) ACH67247.1(MJ11) CAG22140.1(Ppro) CAQ78945.1(Asal) CAV17549.1(Vspl) NT01VF1202(ES114) NT01VP0513(Vpar) NT01VPA1640(Vpar) NT01VVA1139(CMCP6) NT02VV1599(YJ016) VC0206(N16961) VC0395_A0221(O395) VC0395_A2585(O395) VC0690(N16961)
ORTHOMCL90	14	11	ASAL:1;N16961:1;CMCP6:2;ES114:1;VHAR:2;MJ11:1;O395:1;VPAR:1;PPRO:1;VSPL:1;YJ016:2	GER	COG0697	Permeases of the drug/metabolite transporter (DMT) superfamily	ABU69761.1(Vhar) ABU74460.1(Vhar) ACH65037.1(MJ11) CAG23661.1(Ppro) CAQ78093.1(Asal) CAV20088.1(Vspl) NT01VF0328(ES114) NT01VPA0299(Vpar) NT01VV0727(CMCP6) NT01VVA0898(CMCP6) NT02VV1338(YJ016) NT02VVA0383(YJ016) VC0395_A2143(O395) VC2566(N16961)
ORTHOMCL91	14	11	ASAL:1;N16961:1;CMCP6:1;ES114:1;VHAR:2;MJ11:1;O395:1;VPAR:2;PPRO:2;VSPL:1;YJ016:1	M	COG1560	Lauroyl/myristoyl acyltransferase	ABU69652.1(Vhar) ABU71444.1(Vhar) ACH64976.1(MJ11) CAG20430.1(Ppro) CAG23831.1(Ppro) CAQ77880.1(Asal) CAV17211.1(Vspl) NT01VF0129(ES114) NT01VP0174(Vpar) NT01VP1647(Vpar) NT01VV0826(CMCP6) NT02VVA0267(YJ016) VC0213(N16961) VC0395_A2592(O395)
ORTHOMCL92	14	11	ASAL:1;N16961:1;CMCP6:1;ES114:1;VHAR:2;MJ11:1;O395:1;VPAR:1;PPRO:2;VSPL:2;YJ016:1	C	COG0056	F0F1-type ATP synthase, alpha subunit	ABU69438.1(Vhar) ABU73999.1(Vhar) ACH64819.1(MJ11) CAG21862.1(Ppro) CAG22007.1(Ppro) CAQ80745.1(Asal) CAV20406.1(Vspl) CAV26762.1(Vspl) NT01VF2791(ES114) NT01VP2890(Vpar) NT01VV1008(CMCP6) NT02VVA3070(YJ016) VC0395_A2526(O395) VC2766(N16961)
ORTHOMCL93	14	11	ASAL:1;N16961:1;CMCP6:1;ES114:1;VHAR:2;MJ11:1;O395:1;VPAR:1;PPRO:2;VSPL:2;YJ016:1	C	COG0055	F0F1-type ATP synthase, beta subunit	ABU69436.1(Vhar) ABU73997.1(Vhar) ACH65096.1(MJ11) CAG21860.1(Ppro) CAG22009.1(Ppro) CAQ80743.1(Asal) CAV20404.1(Vspl) CAV26767.1(Vspl) NT01VF2789(ES114) NT01VP2888(Vpar) NT01VV1010(CMCP6) NT02VVA3068(YJ016) VC0395_A2528(O395) VC2764(N16961)
ORTHOMCL100	13	11	ASAL:1;N16961:1;CMCP6:1;ES114:1;VHAR:1;MJ11:1;O395:1;VPAR:1;PPRO:2;VSPL:2;YJ016:1	G	COG0574	Phosphoenolpyruvate synthase/pyruvate phosphate dikinase	ABU74408.1(Vhar) ACH65385.1(MJ11) CAG20158.1(Ppro) CAG20425.1(Ppro) CAQ79411.1(Asal) CAV18570.1(Vspl) CAV27229.1(Vspl) NT01VF1332(ES114) NT01VPA0347(Vpar) NT01VVA0004(CMCP6) NT02VV0511(YJ016) VC0395_0251(O395) VCA0987(N16961)
ORTHOMCL101	13	11	ASAL:2;N16961:1;CMCP6:1;ES114:1;VHAR:1;MJ11:1;O395:1;VPAR:1;PPRO:2;VSPL:1;YJ016:1	K	COG2207	AraC-type DNA-binding domain-containing proteins	ABU74171.1(Vhar) ACH66600.1(MJ11) CAG21950.1(Ppro) CAG23789.1(Ppro) CAQ78872.1(Asal) CAQ78897.1(Asal) CAV19333.1(Vspl) NT01VF1162(ES114) NT01VPA0496(Vpar) NT01VVA0569(CMCP6) NT02VV1085(YJ016) VC0395_0236(O395) VCA1001(N16961)
ORTHOMCL105	13	11	ASAL:1;N16961:1;CMCP6:2;ES114:1;VHAR:1;MJ11:1;O395:1;VPAR:1;PPRO:1;VSPL:1;YJ016:2	C	COG1012	NAD-dependent aldehyde dehydrogenases	ABU73537.1(Vhar) ACH66978.1(MJ11) CAG18571.1(Ppro) CAQ78777.1(Asal) CAV18373.1(Vspl) NT01VF1807(ES114) NT01VPA0710(Vpar) NT01VV2060(CMCP6) NT01VVA0052(CMCP6) NT02VV0558(YJ016) NT02VVA2132(YJ016) VC0395_0175(O395) VCA1067(N16961)
ORTHOMCL106	13	11	ASAL:1;N16961:1;CMCP6:2;ES114:1;VHAR:1;MJ11:1;O395:1;VPAR:1;PPRO:1;VSPL:1;YJ016:2	R	COG2194	Predicted membrane-associated, metal-dependent hydrolase	ABU73195.1(Vhar) ACH64063.1(MJ11) CAG22118.1(Ppro) CAQ81106.1(Asal) CAV25230.1(Vspl) NT01VFA0211(ES114) NT01VPA1208(Vpar) NT01VVA0883(CMCP6) NT01VVA1414(CMCP6) NT02VV0241(YJ016) NT02VV1311(YJ016) VC0395_0141(O395) VCA1102(N16961)
ORTHOMCL107	13	11	ASAL:1;N16961:1;CMCP6:1;ES114:1;VHAR:2;MJ11:1;O395:1;VPAR:2;PPRO:1;VSPL:1;YJ016:1	S	COG2847	Uncharacterized protein conserved in bacteria	ABU72750.1(Vhar) ABU73465.1(Vhar) ACH64290.1(MJ11) CAG23802.1(Ppro) CAQ81551.1(Asal) CAV25494.1(Vspl) NT01VFA0827(ES114) NT01VPA0608(Vpar) NT01VPA1530(Vpar) NT01VVA1239(CMCP6) NT02VV0064(YJ016) VC0395_0097(O395) VCA0037(N16961)
ORTHOMCL108	13	11	ASAL:1;N16961:1;CMCP6:1;ES114:1;VHAR:2;MJ11:1;O395:1;VPAR:1;PPRO:1;VSPL:1;YJ016:2	E	COG1760	L-serine deaminase	ABU72726.1(Vhar) ABU72807.1(Vhar) ACH64255.1(MJ11) CAG22192.1(Ppro) CAQ81831.1(Asal) CAV25897.1(Vspl) NT01VFA0975(ES114) NT01VPA0239(Vpar) NT01VVA1664(CMCP6) NT02VV0100(YJ016) NT02VV0491(YJ016) VC0395_0608(O395) VCA0666(N16961)
ORTHOMCL109	13	11	ASAL:1;N16961:1;CMCP6:1;ES114:2;VHAR:1;MJ11:2;O395:1;VPAR:1;PPRO:1;VSPL:1;YJ016:1	NU	COG2165	Type II secretory pathway, pseudopilin PulG	ABU72603.1(Vhar) ACH63726.1(MJ11) ACH66734.1(MJ11) CAG21580.1(Ppro) CAQ78164.1(Asal) CAV17346.1(Vspl) NT01VF0391(ES114) NT01VFA0077(ES114) NT01VP2533(Vpar) NT01VV1392(CMCP6) NT02VVA2757(YJ016) VC0395_A2829(O395) VC0411(N16961)
ORTHOMCL110	13	11	ASAL:1;N16961:1;CMCP6:1;ES114:1;VHAR:1;MJ11:1;O395:2;VPAR:1;PPRO:2;VSPL:1;YJ016:1	C	COG5016	Pyruvate/oxaloacetate carboxyltransferase	ABU72436.1(Vhar) ACH66998.1(MJ11) CAG20684.1(Ppro) CAG21379.1(Ppro) CAQ78324.1(Asal) CAV19757.1(Vspl) NT01VF0590(ES114) NT01VP2387(Vpar) NT01VV1530(CMCP6) NT02VVA2627(YJ016) VC0395_A0085(O395) VC0395_A0320(O395) VC0550(N16961)
ORTHOMCL115	13	11	ASAL:1;N16961:1;CMCP6:1;ES114:1;VHAR:2;MJ11:1;O395:1;VPAR:1;PPRO:1;VSPL:2;YJ016:1	R	COG1823	Predicted Na+/dicarboxylate symporter	ABU71087.1(Vhar) ABU71737.1(Vhar) ACH65303.1(MJ11) CAG20766.1(Ppro) CAQ79498.1(Asal) CAV18889.1(Vspl) CAV27236.1(Vspl) NT01VF1613(ES114) NT01VP1231(Vpar) NT01VV0165(CMCP6) NT02VVA0973(YJ016) VC0395_A0856(O395) VC1235(N16961)
ORTHOMCL116	13	11	ASAL:1;N16961:1;CMCP6:1;ES114:2;VHAR:1;MJ11:1;O395:1;VPAR:1;PPRO:2;VSPL:1;YJ016:1	J	COG0441	Threonyl-tRNA synthetase	ABU71044.1(Vhar) ACH66294.1(MJ11) CAG20557.1(Ppro) CAG20559.1(Ppro) CAQ79445.1(Asal) CAV18357.1(Vspl) NT01VF1304(ES114) NT01VF1305(ES114) NT01VP1207(Vpar) NT01VV2311(CMCP6) NT02VVA1801(YJ016) VC0395_0942(O395) VCA0287(N16961)
ORTHOMCL117	13	11	ASAL:1;N16961:1;CMCP6:1;ES114:1;VHAR:1;MJ11:1;O395:1;VPAR:1;PPRO:2;VSPL:1;YJ016:2	C	COG0281	Malic enzyme	ABU70999.1(Vhar) ACH66955.1(MJ11) CAG20400.1(Ppro) CAG23225.1(Ppro) CAQ78959.1(Asal) CAV18328.1(Vspl) NT01VF1661(ES114) NT01VP1185(Vpar) NT01VV2726(CMCP6) NT02VVA1406(YJ016) NT02VVA2080(YJ016) VC0395_A0809(O395) VC1188(N16961)
ORTHOMCL118	13	11	ASAL:1;N16961:1;CMCP6:1;ES114:1;VHAR:2;MJ11:1;O395:1;VPAR:2;PPRO:1;VSPL:1;YJ016:1	T	COG2905	Predicted signal-transduction protein containing cAMP-binding and CBS domains	ABU70854.1(Vhar) ABU71419.1(Vhar) ACH67366.1(MJ11) CAG20900.1(Ppro) CAQ77785.1(Asal) CAV19005.1(Vspl) NT01VF2718(ES114) NT01VP1627(Vpar) NT01VP1769(Vpar) NT01VV2156(CMCP6) NT02VVA1952(YJ016) VC0395_A0910(O395) VC1291(N16961)
ORTHOMCL119	13	11	ASAL:1;N16961:1;CMCP6:1;ES114:1;VHAR:2;MJ11:1;O395:1;VPAR:2;PPRO:1;VSPL:1;YJ016:1	L	COG0847	DNA polymerase III, epsilon subunit and related 3'-5' exonucleases	ABU70853.1(Vhar) ABU71418.1(Vhar) ACH67396.1(MJ11) CAG20899.1(Ppro) CAQ77784.1(Asal) CAV19006.1(Vspl) NT01VF2719(ES114) NT01VP1626(Vpar) NT01VP1770(Vpar) NT01VV2155(CMCP6) NT02VVA1953(YJ016) VC0395_A0909(O395) VC1290(N16961)
ORTHOMCL121	13	11	ASAL:1;N16961:1;CMCP6:1;ES114:2;VHAR:1;MJ11:1;O395:1;VPAR:1;PPRO:2;VSPL:1;YJ016:1	H	COG0447	Dihydroxynaphthoic acid synthase	ABU70406.1(Vhar) ACH66447.1(MJ11) CAG22920.1(Ppro) CAG22921.1(Ppro) CAQ78786.1(Asal) CAV19355.1(Vspl) NT01VF1792(ES114) NT01VF1793(ES114) NT01VP0875(Vpar) NT01VV3089(CMCP6) NT02VVA1067(YJ016) VC0395_A1559(O395) VC1973(N16961)
ORTHOMCL123	13	11	ASAL:1;N16961:1;CMCP6:1;ES114:1;VHAR:2;MJ11:1;O395:1;VPAR:2;PPRO:1;VSPL:1;YJ016:1	F	COG0737	5'-nucleotidase/2',3'-cyclic phosphodiesterase and related esterases	ABU70235.1(Vhar) ABU71626.1(Vhar) ACH65236.1(MJ11) CAG21203.1(Ppro) CAQ78485.1(Asal) CAV17735.1(Vspl) NT01VF0854(ES114) NT01VP0708(Vpar) NT01VP1136(Vpar) NT01VV0252(CMCP6) NT02VVA0887(YJ016) VC0395_A1751(O395) VC2174(N16961)
ORTHOMCL124	13	11	ASAL:1;N16961:1;CMCP6:2;ES114:1;VHAR:1;MJ11:1;O395:1;VPAR:1;PPRO:1;VSPL:1;YJ016:2	R	COG2252	Permeases	ABU70148.1(Vhar) ACH66879.1(MJ11) CAG19248.1(Ppro) CAQ78659.1(Asal) CAV19580.1(Vspl) NT01VF0798(ES114) NT01VP0633(Vpar) NT01VV0335(CMCP6) NT01VV0336(CMCP6) NT02VVA0807(YJ016) NT02VVA0808(YJ016) VC0395_A1868(O395) VC2278(N16961)
ORTHOMCL126	13	11	ASAL:1;N16961:1;CMCP6:1;ES114:2;VHAR:1;MJ11:2;O395:1;VPAR:1;PPRO:1;VSPL:1;YJ016:1	T	COG2202	FOG: PAS/PAC domain	ABU69828.1(Vhar) ACH65653.1(MJ11) ACH66960.1(MJ11) CAG22359.1(Ppro) CAQ80388.1(Asal) CAV26570.1(Vspl) NT01VF1074(ES114) NT01VF2432(ES114) NT01VP0340(Vpar) NT01VV0642(CMCP6) NT02VVA0469(YJ016) VC0395_0636(O395) VCA0697(N16961)
ORTHOMCL127	13	11	ASAL:1;N16961:1;CMCP6:2;ES114:1;VHAR:1;MJ11:1;O395:1;VPAR:1;PPRO:1;VSPL:1;YJ016:2	R	COG4239	ABC-type uncharacterized transport system, permease component	ABU69642.1(Vhar) ACH65555.1(MJ11) CAG21271.1(Ppro) CAQ78555.1(Asal) CAV26799.1(Vspl) NT01VF0750(ES114) NT01VP0166(Vpar) NT01VV0836(CMCP6) NT01VV2889(CMCP6) NT02VVA0241(YJ016) NT02VVA1253(YJ016) VC0395_0533(O395) VCA0589(N16961)
ORTHOMCL129	13	11	ASAL:1;N16961:1;CMCP6:1;ES114:2;VHAR:1;MJ11:2;O395:1;VPAR:1;PPRO:1;VSPL:1;YJ016:1	R	COG2704	Anaerobic C4-dicarboxylate transporter	ABU69203.1(Vhar) ACH65243.1(MJ11) ACH65695.1(MJ11) CAG21677.1(Ppro) CAQ79690.1(Asal) CAV20219.1(Vspl) NT01VF1649(ES114) NT01VF2534(ES114) NT01VP2697(Vpar) NT01VV1209(CMCP6) NT02VVA2939(YJ016) VC0395_A2271(O395) VC2699(N16961)
ORTHOMCL98	13	11	ASAL:1;N16961:1;CMCP6:1;ES114:2;VHAR:1;MJ11:2;O395:1;VPAR:1;PPRO:1;VSPL:1;YJ016:1	GEPR	COG0477	Permeases of the major facilitator superfamily	ABU74777.1(Vhar) ACH64394.1(MJ11) ACH65800.1(MJ11) CAG23713.1(Ppro) CAQ79702.1(Asal) CAV26641.1(Vspl) NT01VF0958(ES114) NT01VFA1115(ES114) NT01VPA0092(Vpar) NT01VVA0173(CMCP6) NT02VV0673(YJ016) VC0395_A1022(O395) VC1411(N16961)
ORTHOMCL99	13	11	ASAL:1;N16961:1;CMCP6:1;ES114:1;VHAR:1;MJ11:1;O395:1;VPAR:1;PPRO:1;VSPL:2;YJ016:2	G	COG1929	Glycerate kinase	ABU74738.1(Vhar) ACH65494.1(MJ11) CAG21496.1(Ppro) CAQ80278.1(Asal) CAV25435.1(Vspl) CAV26225.1(Vspl) NT01VF2318(ES114) NT01VPA0110(Vpar) NT01VV1580(CMCP6) NT02VV1340(YJ016) NT02VVA2582(YJ016) VC0395_0334(O395) VCA0903(N16961)
ORTHOMCL131	12	11	ASAL:1;N16961:1;CMCP6:1;ES114:1;VHAR:1;MJ11:1;O395:1;VPAR:1;PPRO:1;VSPL:2;YJ016:1	S	COG1359	Uncharacterized conserved protein	ABU74540.1(Vhar) ACH65930.1(MJ11) CAG23523.1(Ppro) CAQ79273.1(Asal) CAV25356.1(Vspl) CAV26229.1(Vspl) NT01VF1418(ES114) NT01VPA1494(Vpar) NT01VVA0962(CMCP6) NT02VV1399(YJ016) VC0395_0579(O395) VCA0636(N16961)
ORTHOMCL134	12	11	ASAL:1;N16961:1;CMCP6:1;ES114:1;VHAR:2;MJ11:1;O395:1;VPAR:1;PPRO:1;VSPL:1;YJ016:1	C	COG0584	Glycerophosphoryl diester phosphodiesterase	ABU74286.1(Vhar) ABU74648.1(Vhar) ACH64118.1(MJ11) CAG22877.1(Ppro) CAQ81091.1(Asal) CAV27213.1(Vspl) NT01VFA0967(ES114) NT01VPA0137(Vpar) NT01VV2680(CMCP6) NT02VVA1449(YJ016) VC0395_A1160(O395) VC1554(N16961)
ORTHOMCL135	12	11	ASAL:1;N16961:2;CMCP6:1;ES114:1;VHAR:1;MJ11:1;O395:1;VPAR:1;PPRO:1;VSPL:1;YJ016:1	P	COG4454	Uncharacterized copper-binding protein	ABU74258.1(Vhar) ACH64012.1(MJ11) CAG19413.1(Ppro) CAQ81467.1(Asal) CAV26071.1(Vspl) NT01VFA0458(ES114) NT01VPA0448(Vpar) NT01VVA0846(CMCP6) NT02VV1273(YJ016) VC0395_0969(O395) VCA0260(N16961) VCA0261(N16961)
ORTHOMCL136	12	11	ASAL:1;N16961:1;CMCP6:1;ES114:1;VHAR:1;MJ11:1;O395:1;VPAR:1;PPRO:2;VSPL:1;YJ016:1	M	COG0739	Membrane proteins related to metalloendopeptidases	ABU74197.1(Vhar) ACH65280.1(MJ11) CAG19468.1(Ppro) CAG20750.1(Ppro) CAQ78538.1(Asal) CAV25709.1(Vspl) NT01VF0908(ES114) NT01VPA0484(Vpar) NT01VVA1618(CMCP6) NT02VV0439(YJ016) VC0395_0060(O395) VCA0079(N16961)
ORTHOMCL139	12	11	ASAL:2;N16961:1;CMCP6:1;ES114:1;VHAR:1;MJ11:1;O395:1;VPAR:1;PPRO:1;VSPL:1;YJ016:1	P	COG0861	Membrane protein TerC, possibly involved in tellurium resistance	ABU73805.1(Vhar) ACH64481.1(MJ11) CAG20405.1(Ppro) CAQ80781.1(Asal) CAQ81848.1(Asal) CAV26517.1(Vspl) NT01VFA0283(ES114) NT01VPA0799(Vpar) NT01VVA0240(CMCP6) NT02VV0738(YJ016) VC0395_0479(O395) VCA0546(N16961)
ORTHOMCL140	12	11	ASAL:1;N16961:1;CMCP6:2;ES114:1;VHAR:1;MJ11:1;O395:1;VPAR:1;PPRO:1;VSPL:1;YJ016:1	R	COG0730	Predicted permeases	ABU73782.1(Vhar) ACH66505.1(MJ11) CAG20850.1(Ppro) CAQ78948.1(Asal) CAV27260.1(Vspl) NT01VF1208(ES114) NT01VPA0698(Vpar) NT01VVA0040(CMCP6) NT01VVA0041(CMCP6) NT02VV0547(YJ016) VC0395_0189(O395) VCA1052(N16961)
ORTHOMCL141	12	11	ASAL:1;N16961:1;CMCP6:1;ES114:1;VHAR:1;MJ11:1;O395:1;VPAR:2;PPRO:1;VSPL:1;YJ016:1	R	COG1994	Zn-dependent proteases	ABU73710.1(Vhar) ACH65462.1(MJ11) CAG20435.1(Ppro) CAQ79447.1(Asal) CAV26505.1(Vspl) NT01VF1299(ES114) NT01VPA0804(Vpar) NT01VPA0805(Vpar) NT01VVA0250(CMCP6) NT02VV0746(YJ016) VC0395_0483(O395) VCA0550(N16961)
ORTHOMCL142	12	11	ASAL:2;N16961:1;CMCP6:1;ES114:1;VHAR:1;MJ11:1;O395:1;VPAR:1;PPRO:1;VSPL:1;YJ016:1	GER	COG0697	Permeases of the drug/metabolite transporter (DMT) superfamily	ABU73373.1(Vhar) ACH64046.1(MJ11) CAG22000.1(Ppro) CAQ79304.1(Asal) CAQ81417.1(Asal) CAV19269.1(Vspl) NT01VFA0116(ES114) NT01VPA0572(Vpar) NT01VVA1450(CMCP6) NT02VV0271(YJ016) VC0395_A1261(O395) VC1656(N16961)
ORTHOMCL143	12	11	ASAL:1;N16961:1;CMCP6:1;ES114:1;VHAR:1;MJ11:1;O395:1;VPAR:1;PPRO:2;VSPL:1;YJ016:1	C	COG3005	Nitrate/TMAO reductases, membrane-bound tetraheme cytochrome c subunit	ABU73356.1(Vhar) ACH64365.1(MJ11) CAG19879.1(Ppro) CAG19907.1(Ppro) CAQ81527.1(Asal) CAV19181.1(Vspl) NT01VFA0303(ES114) NT01VP1093(Vpar) NT01VV2813(CMCP6) NT02VVA1319(YJ016) VC0395_A1297(O395) VC1693(N16961)
ORTHOMCL145	12	11	ASAL:1;N16961:1;CMCP6:1;ES114:1;VHAR:2;MJ11:1;O395:1;VPAR:1;PPRO:1;VSPL:1;YJ016:1	R	COG4221	Short-chain alcohol dehydrogenase of unknown specificity	ABU73162.1(Vhar) ABU73209.1(Vhar) ACH63725.1(MJ11) CAG18582.1(Ppro) CAQ79169.1(Asal) CAV27290.1(Vspl) NT01VFA0052(ES114) NT01VPA1203(Vpar) NT01VVA1421(CMCP6) NT02VV0248(YJ016) VC0395_0184(O395) VCA1057(N16961)
ORTHOMCL147	12	11	ASAL:1;N16961:1;CMCP6:1;ES114:1;VHAR:2;MJ11:1;O395:1;VPAR:1;PPRO:1;VSPL:1;YJ016:1	GEPR	COG0477	Permeases of the major facilitator superfamily	ABU72989.1(Vhar) ABU73991.1(Vhar) ACH63442.1(MJ11) CAG23763.1(Ppro) CAQ81352.1(Asal) CAV26916.1(Vspl) NT01VFA0624(ES114) NT01VPA0654(Vpar) NT01VVA0168(CMCP6) NT02VV0669(YJ016) VC0395_0486(O395) VCA0554(N16961)
ORTHOMCL148	12	11	ASAL:2;N16961:1;CMCP6:1;ES114:1;VHAR:1;MJ11:1;O395:1;VPAR:1;PPRO:1;VSPL:1;YJ016:1	R	COG0790	FOG: TPR repeat, SEL1 subfamily	ABU72738.1(Vhar) ACH63409.1(MJ11) CAG21939.1(Ppro) CAQ80782.1(Asal) CAQ81849.1(Asal) CAV25487.1(Vspl) NT01VFA0284(ES114) NT01VPA1539(Vpar) NT01VVA1229(CMCP6) NT02VV0054(YJ016) VC0395_0215(O395) VCA1026(N16961)
ORTHOMCL149	12	11	ASAL:1;N16961:1;CMCP6:1;ES114:1;VHAR:1;MJ11:1;O395:1;VPAR:1;PPRO:1;VSPL:2;YJ016:1	R	COG0612	Predicted Zn-dependent peptidases	ABU72694.1(Vhar) ACH64972.1(MJ11) CAG22604.1(Ppro) CAQ80663.1(Asal) CAV27668.1(Vspl) CAV27670.1(Vspl) NT01VF0032(ES114) NT01VPA1552(Vpar) NT01VVA1269(CMCP6) NT02VV0094(YJ016) VC0395_A1312(O395) VC1709(N16961)
ORTHOMCL150	12	11	ASAL:1;N16961:1;CMCP6:1;ES114:1;VHAR:1;MJ11:1;O395:1;VPAR:1;PPRO:2;VSPL:1;YJ016:1	M	COG1210	UDP-glucose pyrophosphorylase	ABU72621.1(Vhar) ACH66424.1(MJ11) CAG21020.1(Ppro) CAG21052.1(Ppro) CAQ78133.1(Asal) CAV17330.1(Vspl) NT01VF0364(ES114) NT01VP2549(Vpar) NT01VV1375(CMCP6) NT02VVA2773(YJ016) VC0395(N16961) VC0395_A2813(O395)
ORTHOMCL151	12	11	ASAL:2;N16961:1;CMCP6:1;ES114:1;VHAR:1;MJ11:1;O395:1;VPAR:1;PPRO:1;VSPL:1;YJ016:1	NU	COG2165	Type II secretory pathway, pseudopilin PulG	ABU72606.1(Vhar) ACH67060.1(MJ11) CAG21582.1(Ppro) CAQ78161.1(Asal) CAQ78162.1(Asal) CAV17344.1(Vspl) NT01VF0389(ES114) NT01VP2536(Vpar) NT01VV1390(CMCP6) NT02VVA2759(YJ016) VC0395_A2827(O395) VC0409(N16961)
ORTHOMCL152	12	11	ASAL:1;N16961:1;CMCP6:1;ES114:1;VHAR:1;MJ11:1;O395:1;VPAR:1;PPRO:1;VSPL:2;YJ016:1	F	COG0540	Aspartate carbamoyltransferase, catalytic chain	ABU72561.1(Vhar) ACH66497.1(MJ11) CAG18905.1(Ppro) CAQ78204.1(Asal) CAV20002.1(Vspl) CAV20224.1(Vspl) NT01VF0430(ES114) NT01VP2492(Vpar) NT01VV1410(CMCP6) NT02VVA2739(YJ016) VC0395_A2092(O395) VC2510(N16961)
ORTHOMCL153	12	11	ASAL:1;N16961:1;CMCP6:1;ES114:1;VHAR:1;MJ11:1;O395:1;VPAR:1;PPRO:1;VSPL:2;YJ016:1	E	COG0078	Ornithine carbamoyltransferase	ABU72559.1(Vhar) ACH67297.1(MJ11) CAG18906.1(Ppro) CAQ78205.1(Asal) CAV20000.1(Vspl) CAV20223.1(Vspl) NT01VF0431(ES114) NT01VP2490(Vpar) NT01VV1411(CMCP6) NT02VVA2738(YJ016) VC0395_A2091(O395) VC2508(N16961)
ORTHOMCL154	12	11	ASAL:1;N16961:1;CMCP6:1;ES114:1;VHAR:1;MJ11:1;O395:1;VPAR:1;PPRO:1;VSPL:2;YJ016:1	E	COG2235	Arginine deiminase	ABU72558.1(Vhar) ACH65298.1(MJ11) CAG18908.1(Ppro) CAQ78206.1(Asal) CAV19998.1(Vspl) CAV20221.1(Vspl) NT01VF0432(ES114) NT01VP2489(Vpar) NT01VV1412(CMCP6) NT02VVA2737(YJ016) VC0395_A2842(O395) VC0423(N16961)
ORTHOMCL155	12	11	ASAL:1;N16961:1;CMCP6:1;ES114:1;VHAR:1;MJ11:1;O395:1;VPAR:1;PPRO:2;VSPL:1;YJ016:1	M	COG0744	Membrane carboxypeptidase (penicillin-binding protein)	ABU72388.1(Vhar) ACH66451.1(MJ11) CAG21473.1(Ppro) CAG22489.1(Ppro) CAQ80286.1(Asal) CAV19681.1(Vspl) NT01VF2331(ES114) NT01VP2344(Vpar) NT01VV1577(CMCP6) NT02VVA2585(YJ016) VC0395_A0131(O395) VC0602(N16961)
ORTHOMCL157	12	11	ASAL:1;N16961:1;CMCP6:1;ES114:1;VHAR:1;MJ11:1;O395:1;VPAR:1;PPRO:1;VSPL:2;YJ016:1	P	COG3213	Uncharacterized protein involved in response to NO	ABU72265.1(Vhar) ACH64011.1(MJ11) CAG22779.1(Ppro) CAQ81474.1(Asal) CAV17963.1(Vspl) CAV19585.1(Vspl) NT01VFA0451(ES114) NT01VP2239(Vpar) NT01VV1706(CMCP6) NT02VVA2461(YJ016) VC0395_A1910(O395) VC2330(N16961)
ORTHOMCL159	12	11	ASAL:1;N16961:1;CMCP6:1;ES114:1;VHAR:1;MJ11:1;O395:1;VPAR:1;PPRO:1;VSPL:2;YJ016:1	C	COG4656	Predicted NADH:ubiquinone oxidoreductase, subunit RnfC	ABU71917.1(Vhar) ACH65408.1(MJ11) CAG20941.1(Ppro) CAQ79555.1(Asal) CAV18000.1(Vspl) CAV18003.1(Vspl) NT01VF1014(ES114) NT01VP1965(Vpar) NT01VV3014(CMCP6) NT02VVA1140(YJ016) VC0395_A0536(O395) VC1015(N16961)
ORTHOMCL160	12	11	ASAL:1;N16961:1;CMCP6:1;ES114:1;VHAR:1;MJ11:1;O395:2;VPAR:1;PPRO:1;VSPL:1;YJ016:1	J	COG0042	tRNA-dihydrouridine synthase	ABU71886.1(Vhar) ACH67152.1(MJ11) CAG20992.1(Ppro) CAQ79837.1(Asal) CAV18052.1(Vspl) NT01VF1757(ES114) NT01VP1937(Vpar) NT01VV2140(CMCP6) NT02VVA1977(YJ016) VC0395_A0623(O395) VC0395_A0624(O395) VC1105(N16961)
ORTHOMCL161	12	11	ASAL:1;N16961:1;CMCP6:2;ES114:1;VHAR:1;MJ11:1;O395:1;VPAR:1;PPRO:1;VSPL:1;YJ016:1	M	COG2982	Uncharacterized protein involved in outer membrane biogenesis	ABU71876.1(Vhar) ACH66763.1(MJ11) CAG19583.1(Ppro) CAQ79913.1(Asal) CAV18063.1(Vspl) NT01VF1880(ES114) NT01VP1928(Vpar) NT01VV2935(CMCP6) NT01VV2936(CMCP6) NT02VVA1212(YJ016) VC0395_A0557(O395) VC1039(N16961)
ORTHOMCL164	12	11	ASAL:1;N16961:1;CMCP6:1;ES114:2;VHAR:1;MJ11:1;O395:1;VPAR:1;PPRO:1;VSPL:1;YJ016:1	EH	COG0147	Anthranilate/para-aminobenzoate synthases component I	ABU71712.1(Vhar) ACH66480.1(MJ11) CAG20868.1(Ppro) CAQ78839.1(Asal) CAV19143.1(Vspl) NT01VF1118(ES114) NT01VF1119(ES114) NT01VP1821(Vpar) NT01VV2979(CMCP6) NT02VVA1172(YJ016) VC0395_A0796(O395) VC1174(N16961)
ORTHOMCL165	12	11	ASAL:1;N16961:1;CMCP6:1;ES114:1;VHAR:1;MJ11:1;O395:1;VPAR:1;PPRO:2;VSPL:1;YJ016:1				ABU71614.1(Vhar) ACH66370.1(MJ11) CAG19957.1(Ppro) CAG19960.1(Ppro) CAQ79705.1(Asal) CAV19034.1(Vspl) NT01VF0961(ES114) NT01VP1146(Vpar) NT01VV2763(CMCP6) NT02VVA1370(YJ016) VC0395_A1239(O395) VC1633(N16961)
ORTHOMCL167	12	11	ASAL:1;N16961:1;CMCP6:1;ES114:1;VHAR:1;MJ11:1;O395:1;VPAR:1;PPRO:2;VSPL:1;YJ016:1	KR	COG0454	Histone acetyltransferase HPA2 and related acetyltransferases	ABU71354.1(Vhar) ACH65769.1(MJ11) CAG19954.1(Ppro) CAG23558.1(Ppro) CAQ79731.1(Asal) CAV18504.1(Vspl) NT01VF1645(ES114) NT01VP1548(Vpar) NT01VV2652(CMCP6) NT02VVA1477(YJ016) VC0395_A0957(O395) VC1341(N16961)
ORTHOMCL168	12	11	ASAL:1;N16961:1;CMCP6:1;ES114:1;VHAR:1;MJ11:1;O395:1;VPAR:1;PPRO:1;VSPL:2;YJ016:1	R	COG0603	Predicted PP-loop superfamily ATPase	ABU71346.1(Vhar) ACH65666.1(MJ11) CAG19379.1(Ppro) CAQ79650.1(Asal) CAV18511.1(Vspl) CAV18513.1(Vspl) NT01VF1689(ES114) NT01VP1543(Vpar) NT01VV2645(CMCP6) NT02VVA1483(YJ016) VC0395_A0980(O395) VC1366(N16961)
ORTHOMCL170	12	11	ASAL:1;N16961:1;CMCP6:2;ES114:1;VHAR:1;MJ11:1;O395:1;VPAR:1;PPRO:1;VSPL:1;YJ016:1	R	COG1092	Predicted SAM-dependent methyltransferases	ABU71299.1(Vhar) ACH67248.1(MJ11) CAG20176.1(Ppro) CAQ79236.1(Asal) CAV18587.1(Vspl) NT01VF1382(ES114) NT01VP1505(Vpar) NT01VV2560(CMCP6) NT01VV2561(CMCP6) NT02VVA1592(YJ016) VC0395_A1095(O395) VC1488(N16961)
ORTHOMCL171	12	11	ASAL:1;N16961:1;CMCP6:1;ES114:1;VHAR:1;MJ11:1;O395:1;VPAR:1;PPRO:2;VSPL:1;YJ016:1				ABU71078.1(Vhar) ACH66404.1(MJ11) CAG22301.1(Ppro) CAG22303.1(Ppro) CAQ78539.1(Asal) CAV18904.1(Vspl) NT01VF1855(ES114) NT01VP1224(Vpar) NT01VV2289(CMCP6) NT02VVA1821(YJ016) VC0395_A0847(O395) VC1224(N16961)
ORTHOMCL173	12	11	ASAL:1;N16961:1;CMCP6:1;ES114:2;VHAR:1;MJ11:1;O395:1;VPAR:1;PPRO:1;VSPL:1;YJ016:1	D	COG3096	Uncharacterized protein involved in chromosome partitioning	ABU70559.1(Vhar) ACH63382.1(MJ11) CAG20761.1(Ppro) CAQ81481.1(Asal) CAV18217.1(Vspl) NT01VFA0444(ES114) NT01VFA0445(ES114) NT01VP0975(Vpar) NT01VV2058(CMCP6) NT02VVA2134(YJ016) VC0395_A1317(O395) VC1714(N16961)
ORTHOMCL174	12	11	ASAL:2;N16961:1;CMCP6:1;ES114:1;VHAR:1;MJ11:1;O395:1;VPAR:1;PPRO:1;VSPL:1;YJ016:1	S	COG0398	Uncharacterized conserved protein	ABU70549.1(Vhar) ACH65976.1(MJ11) CAG20511.1(Ppro) CAQ79215.1(Asal) CAQ79666.1(Asal) CAV18198.1(Vspl) NT01VF1356(ES114) NT01VP0966(Vpar) NT01VV2049(CMCP6) NT02VVA2145(YJ016) VC0395_A1326(O395) VC1723(N16961)
ORTHOMCL175	12	11	ASAL:1;N16961:1;CMCP6:1;ES114:2;VHAR:1;MJ11:1;O395:1;VPAR:1;PPRO:1;VSPL:1;YJ016:1	LK	COG1197	Transcription-repair coupling factor (superfamily II helicase)	ABU70498.1(Vhar) ACH64037.1(MJ11) CAG20777.1(Ppro) CAQ81450.1(Asal) CAV19245.1(Vspl) NT01VFA0471(ES114) NT01VFA0472(ES114) NT01VP0916(Vpar) NT01VV1992(CMCP6) NT02VVA2201(YJ016) VC0395_A1476(O395) VC1886(N16961)
ORTHOMCL176	12	11	ASAL:1;N16961:1;CMCP6:1;ES114:2;VHAR:1;MJ11:1;O395:1;VPAR:1;PPRO:1;VSPL:1;YJ016:1	J	COG0012	Predicted GTPase, probable translation factor	ABU70223.1(Vhar) ACH65549.1(MJ11) CAG21218.1(Ppro) CAQ78469.1(Asal) CAV17723.1(Vspl) NT01VF0837(ES114) NT01VF0838(ES114) NT01VP0697(Vpar) NT01VV0265(CMCP6) NT02VVA0875(YJ016) VC0395_A1762(O395) VC2185(N16961)
ORTHOMCL177	12	11	ASAL:1;N16961:1;CMCP6:1;ES114:2;VHAR:1;MJ11:1;O395:1;VPAR:1;PPRO:1;VSPL:1;YJ016:1	M	COG1589	Cell division septal protein	ABU69903.1(Vhar) ACH66422.1(MJ11) CAG21519.1(Ppro) CAQ80326.1(Asal) CAV17459.1(Vspl) NT01VF2368(ES114) NT01VF2369(ES114) NT01VP0440(Vpar) NT01VV0575(CMCP6) NT02VVA0584(YJ016) VC0395_A1977(O395) VC2399(N16961)
ORTHOMCL179	12	11	ASAL:1;N16961:1;CMCP6:1;ES114:1;VHAR:1;MJ11:1;O395:1;VPAR:2;PPRO:1;VSPL:1;YJ016:1	R	COG3054	Predicted transcriptional regulator	ABU69777.1(Vhar) ACH65064.1(MJ11) CAG18808.1(Ppro) CAQ78115.1(Asal) CAV20062.1(Vspl) NT01VF0342(ES114) NT01VP0293(Vpar) NT01VPA0207(Vpar) NT01VV0712(CMCP6) NT02VVA0399(YJ016) VC0395_A2128(O395) VC2550(N16961)
ORTHOMCL180	12	11	ASAL:2;N16961:1;CMCP6:1;ES114:1;VHAR:1;MJ11:1;O395:1;VPAR:1;PPRO:1;VSPL:1;YJ016:1	MG	COG0451	Nucleoside-diphosphate-sugar epimerases	ABU69684.1(Vhar) ACH64831.1(MJ11) CAG18659.1(Ppro) CAQ77844.1(Asal) CAQ77949.1(Asal) CAV17233.1(Vspl) NT01VF0160(ES114) NT01VP0208(Vpar) NT01VV0793(CMCP6) NT02VVA0311(YJ016) VC0240(N16961) VC0395_A2620(O395)
ORTHOMCL181	12	11	ASAL:2;N16961:1;CMCP6:1;ES114:1;VHAR:1;MJ11:1;O395:1;VPAR:1;PPRO:1;VSPL:1;YJ016:1	M	COG1519	3-deoxy-D-manno-octulosonic-acid transferase	ABU69681.1(Vhar) ACH64966.1(MJ11) CAG18650.1(Ppro) CAQ77847.1(Asal) CAQ77946.1(Asal) CAV17221.1(Vspl) NT01VF0146(ES114) NT01VP0205(Vpar) NT01VV0796(CMCP6) NT02VVA0308(YJ016) VC0233(N16961) VC0395_A2613(O395)
ORTHOMCL182	12	11	ASAL:2;N16961:1;CMCP6:1;ES114:1;VHAR:1;MJ11:1;O395:1;VPAR:1;PPRO:1;VSPL:1;YJ016:1	RTKL	COG0515	Serine/threonine protein kinase	ABU69666.1(Vhar) ACH65082.1(MJ11) CAG18649.1(Ppro) CAQ77867.1(Asal) CAQ77926.1(Asal) CAV17224.1(Vspl) NT01VF0144(ES114) NT01VP0190(Vpar) NT01VV0811(CMCP6) NT02VVA0283(YJ016) VC0227(N16961) VC0395_A2607(O395)
ORTHOMCL183	12	11	ASAL:2;N16961:1;CMCP6:1;ES114:1;VHAR:1;MJ11:1;O395:1;VPAR:1;PPRO:1;VSPL:1;YJ016:1	M	COG0859	ADP-heptose:LPS heptosyltransferase	ABU69664.1(Vhar) ACH65159.1(MJ11) CAG18648.1(Ppro) CAQ77868.1(Asal) CAQ77925.1(Asal) CAV17226.1(Vspl) NT01VF0143(ES114) NT01VP0188(Vpar) NT01VV0813(CMCP6) NT02VVA0281(YJ016) VC0225(N16961) VC0395_A2606(O395)
ORTHOMCL184	12	11	ASAL:2;N16961:1;CMCP6:1;ES114:1;VHAR:1;MJ11:1;O395:1;VPAR:1;PPRO:1;VSPL:1;YJ016:1	L	COG0266	Formamidopyrimidine-DNA glycosylase	ABU69659.1(Vhar) ACH64866.1(MJ11) CAG18645.1(Ppro) CAQ77843.1(Asal) CAQ77873.1(Asal) CAV17218.1(Vspl) NT01VF0138(ES114) NT01VP0183(Vpar) NT01VV0818(CMCP6) NT02VVA0276(YJ016) VC0221(N16961) VC0395_A2602(O395)
ORTHOMCL185	12	11	ASAL:1;N16961:1;CMCP6:2;ES114:1;VHAR:1;MJ11:1;O395:1;VPAR:1;PPRO:1;VSPL:1;YJ016:1	LK	COG1200	RecG-like helicase	ABU69627.1(Vhar) ACH67328.1(MJ11) CAG18626.1(Ppro) CAQ80594.1(Asal) CAV17190.1(Vspl) NT01VF2660(ES114) NT01VP0152(Vpar) NT01VV0849(CMCP6) NT01VV0850(CMCP6) NT02VVA0228(YJ016) VC0395_A2283(O395) VC2711(N16961)
ORTHOMCL186	12	11	ASAL:1;N16961:1;CMCP6:1;ES114:1;VHAR:1;MJ11:1;O395:1;VPAR:1;PPRO:2;VSPL:1;YJ016:1	M	COG0845	Membrane-fusion protein	ABU69489.1(Vhar) ACH67339.1(MJ11) CAG18533.1(Ppro) CAG18534.1(Ppro) CAQ77775.1(Asal) CAV17105.1(Vspl) NT01VF2733(ES114) NT01VP0036(Vpar) NT01VV1062(CMCP6) NT02VVA0033(YJ016) VC0165(N16961) VC0395_A2553(O395)
ORTHOMCL187	12	11	ASAL:1;N16961:1;CMCP6:1;ES114:1;VHAR:1;MJ11:1;O395:1;VPAR:1;PPRO:2;VSPL:1;YJ016:1	O	COG0071	Molecular chaperone (small heat shock protein)	ABU69461.1(Vhar) ACH65136.1(MJ11) CAG18508.1(Ppro) CAG19896.1(Ppro) CAQ80645.1(Asal) CAV17071.1(Vspl) NT01VF0014(ES114) NT01VP0016(Vpar) NT01VV0986(CMCP6) NT02VVA0013(YJ016) VC0018(N16961) VC0395_A2501(O395)
ORTHOMCL189	12	11	ASAL:1;N16961:1;CMCP6:1;ES114:1;VHAR:1;MJ11:1;O395:2;VPAR:1;PPRO:1;VSPL:1;YJ016:1				ABU69357.1(Vhar) ACH64921.1(MJ11) CAG21810.1(Ppro) CAQ77834.1(Asal) CAV20337.1(Vspl) NT01VF0063(ES114) NT01VP2823(Vpar) NT01VV0929(CMCP6) NT02VVA2996(YJ016) VC0308(N16961) VC0395_A2700(O395) VC0395_A2701(O395)
ORTHOMCL190	12	11	ASAL:1;N16961:1;CMCP6:1;ES114:1;VHAR:2;MJ11:1;O395:1;VPAR:1;PPRO:1;VSPL:1;YJ016:1	K	COG0640	Predicted transcriptional regulators	ABU69325.1(Vhar) ABU73010.1(Vhar) ACH66015.1(MJ11) CAG20606.1(Ppro) CAQ80503.1(Asal) CAV20312.1(Vspl) NT01VF2541(ES114) NT01VP2798(Vpar) NT01VV1120(CMCP6) NT02VVA0094(YJ016) VC0395_A0586(O395) VC1068(N16961)
ORTHOMCL191	12	11	ASAL:1;N16961:1;CMCP6:1;ES114:2;VHAR:1;MJ11:1;O395:1;VPAR:1;PPRO:1;VSPL:1;YJ016:1	K	COG0568	DNA-directed RNA polymerase, sigma subunit (sigma70/sigma32)	ABU69305.1(Vhar) ACH67336.1(MJ11) CAG18594.1(Ppro) CAQ80584.1(Asal) CAV20295.1(Vspl) NT01VF2649(ES114) NT01VF2650(ES114) NT01VP2781(Vpar) NT01VV1136(CMCP6) NT02VVA0110(YJ016) VC0150(N16961) VC0395_A2371(O395)
ORTHOMCL192	12	11	ASAL:1;N16961:1;CMCP6:1;ES114:2;VHAR:1;MJ11:1;O395:1;VPAR:1;PPRO:1;VSPL:1;YJ016:1	K	COG0086	DNA-directed RNA polymerase, beta' subunit/160 kD subunit	ABU69264.1(Vhar) ACH66789.1(MJ11) CAG21715.1(Ppro) CAQ80549.1(Asal) CAV20258.1(Vspl) NT01VF2591(ES114) NT01VF2592(ES114) NT01VP2749(Vpar) NT01VV1176(CMCP6) NT02VVA2974(YJ016) VC0329(N16961) VC0395_A2731(O395)
ORTHOMCL193	12	11	ASAL:1;N16961:1;CMCP6:1;ES114:1;VHAR:2;MJ11:1;O395:1;VPAR:1;PPRO:1;VSPL:1;YJ016:1	I	COG0365	Acyl-coenzyme A synthetases/AMP-(fatty) acid ligases	ABU69217.1(Vhar) ABU70604.1(Vhar) ACH67305.1(MJ11) CAG21687.1(Ppro) CAQ80517.1(Asal) CAV20238.1(Vspl) NT01VF2564(ES114) NT01VP2710(Vpar) NT01VV1199(CMCP6) NT02VVA2950(YJ016) VC0298(N16961) VC0395_A2691(O395)
ORTHOMCL194	12	11	ASAL:1;N16961:1;CMCP6:1;ES114:2;VHAR:1;MJ11:1;O395:1;VPAR:1;PPRO:1;VSPL:1;YJ016:1	M	COG3137	Putative salt-induced outer membrane protein	ABU69079.1(Vhar) ACH65065.1(MJ11) CAG21630.1(Ppro) CAQ78066.1(Asal) CAV17305.1(Vspl) NT01VF0311(ES114) NT01VF0312(ES114) NT01VP2573(Vpar) NT01VV1347(CMCP6) NT02VVA2799(YJ016) VC0370(N16961) VC0395_A2781(O395)
ORTHOMCL1000	11	11	ASAL:1;N16961:1;CMCP6:1;ES114:1;VHAR:1;MJ11:1;O395:1;VPAR:1;PPRO:1;VSPL:1;YJ016:1	I	COG0764	3-hydroxymyristoyl/3-hydroxydecanoyl-(acyl carrier protein) dehydratases	ABU71294.1(Vhar) ACH65563.1(MJ11) CAG20180.1(Ppro) CAQ79241.1(Asal) CAV18592.1(Vspl) NT01VF1387(ES114) NT01VP1501(Vpar) NT01VV2556(CMCP6) NT02VVA1597(YJ016) VC0395_A1091(O395) VC1483(N16961)
ORTHOMCL1001	11	11	ASAL:1;N16961:1;CMCP6:1;ES114:1;VHAR:1;MJ11:1;O395:1;VPAR:1;PPRO:1;VSPL:1;YJ016:1	O	COG1067	Predicted ATP-dependent protease	ABU71293.1(Vhar) ACH65924.1(MJ11) CAG20181.1(Ppro) CAQ79242.1(Asal) CAV18593.1(Vspl) NT01VF1388(ES114) NT01VP1500(Vpar) NT01VV2555(CMCP6) NT02VVA1598(YJ016) VC0395_A1090(O395) VC1482(N16961)
ORTHOMCL1002	11	11	ASAL:1;N16961:1;CMCP6:1;ES114:1;VHAR:1;MJ11:1;O395:1;VPAR:1;PPRO:1;VSPL:1;YJ016:1	S	COG3120	Uncharacterized protein conserved in bacteria	ABU71292.1(Vhar) ACH67106.1(MJ11) CAG20182.1(Ppro) CAQ79243.1(Asal) CAV18594.1(Vspl) NT01VF1389(ES114) NT01VP1499(Vpar) NT01VV2554(CMCP6) NT02VVA1599(YJ016) VC0395_A1089(O395) VC1481(N16961)
ORTHOMCL1003	11	11	ASAL:1;N16961:1;CMCP6:1;ES114:1;VHAR:1;MJ11:1;O395:1;VPAR:1;PPRO:1;VSPL:1;YJ016:1	T	COG0784	FOG: CheY-like receiver	ABU71268.1(Vhar) ACH65300.1(MJ11) CAG20231.1(Ppro) CAQ79245.1(Asal) CAV18619.1(Vspl) NT01VF1391(ES114) NT01VP1461(Vpar) NT01VV2550(CMCP6) NT02VVA1603(YJ016) VC0395_A1055(O395) VC1445(N16961)
ORTHOMCL1004	11	11	ASAL:1;N16961:1;CMCP6:1;ES114:1;VHAR:1;MJ11:1;O395:1;VPAR:1;PPRO:1;VSPL:1;YJ016:1	S	COG3287	Uncharacterized conserved protein	ABU71267.1(Vhar) ACH66947.1(MJ11) CAG20232.1(Ppro) CAQ79246.1(Asal) CAV18620.1(Vspl) NT01VF1392(ES114) NT01VP1460(Vpar) NT01VV2549(CMCP6) NT02VVA1604(YJ016) VC0395_A1054(O395) VC1444(N16961)
ORTHOMCL1005	11	11	ASAL:1;N16961:1;CMCP6:1;ES114:1;VHAR:1;MJ11:1;O395:1;VPAR:1;PPRO:1;VSPL:1;YJ016:1	O	COG3278	Cbb3-type cytochrome oxidase, subunit 1	ABU71265.1(Vhar) ACH66632.1(MJ11) CAG20235.1(Ppro) CAQ79248.1(Asal) CAV18622.1(Vspl) NT01VF1394(ES114) NT01VP1459(Vpar) NT01VV2548(CMCP6) NT02VVA1605(YJ016) VC0395_A1053(O395) VC1442(N16961)
ORTHOMCL1006	11	11	ASAL:1;N16961:1;CMCP6:1;ES114:1;VHAR:1;MJ11:1;O395:1;VPAR:1;PPRO:1;VSPL:1;YJ016:1	C	COG2993	Cbb3-type cytochrome oxidase, cytochrome c subunit	ABU71264.1(Vhar) ACH65562.1(MJ11) CAG20236.1(Ppro) CAQ79249.1(Asal) CAV18624.1(Vspl) NT01VF1395(ES114) NT01VP1458(Vpar) NT01VV2547(CMCP6) NT02VVA1606(YJ016) VC0395_A1052(O395) VC1441(N16961)
ORTHOMCL1007	11	11	ASAL:1;N16961:1;CMCP6:1;ES114:1;VHAR:1;MJ11:1;O395:1;VPAR:1;PPRO:1;VSPL:1;YJ016:1	O	COG4736	Cbb3-type cytochrome oxidase, subunit 3	ABU71263.1(Vhar) ACH66139.1(MJ11) CAG20237.1(Ppro) CAQ79250.1(Asal) CAV18625.1(Vspl) NT01VF1396(ES114) NT01VP1457(Vpar) NT01VV2546(CMCP6) NT02VVA1607(YJ016) VC0395_A1051(O395) VC1440(N16961)
ORTHOMCL1008	11	11	ASAL:1;N16961:1;CMCP6:1;ES114:1;VHAR:1;MJ11:1;O395:1;VPAR:1;PPRO:1;VSPL:1;YJ016:1	C	COG2010	Cytochrome c, mono- and diheme variants	ABU71262.1(Vhar) ACH66385.1(MJ11) CAG20238.1(Ppro) CAQ79251.1(Asal) CAV18626.1(Vspl) NT01VF1397(ES114) NT01VP1456(Vpar) NT01VV2545(CMCP6) NT02VVA1608(YJ016) VC0395_A1050(O395) VC1439(N16961)
ORTHOMCL1009	11	11	ASAL:1;N16961:1;CMCP6:1;ES114:1;VHAR:1;MJ11:1;O395:1;VPAR:1;PPRO:1;VSPL:1;YJ016:1	S	COG3198	Uncharacterized protein conserved in bacteria	ABU71261.1(Vhar) ACH67049.1(MJ11) CAG20239.1(Ppro) CAQ79252.1(Asal) CAV18628.1(Vspl) NT01VF1398(ES114) NT01VP1455(Vpar) NT01VV2544(CMCP6) NT02VVA1609(YJ016) VC0395_A1049(O395) VC1438(N16961)
ORTHOMCL1010	11	11	ASAL:1;N16961:1;CMCP6:1;ES114:1;VHAR:1;MJ11:1;O395:1;VPAR:1;PPRO:1;VSPL:1;YJ016:1	P	COG2217	Cation transport ATPase	ABU71260.1(Vhar) ACH65231.1(MJ11) CAG20240.1(Ppro) CAQ79253.1(Asal) CAV18629.1(Vspl) NT01VF1400(ES114) NT01VP1454(Vpar) NT01VV2543(CMCP6) NT02VVA1610(YJ016) VC0395_A1048(O395) VC1437(N16961)
ORTHOMCL1011	11	11	ASAL:1;N16961:1;CMCP6:1;ES114:1;VHAR:1;MJ11:1;O395:1;VPAR:1;PPRO:1;VSPL:1;YJ016:1	S	COG2836	Uncharacterized conserved protein	ABU71258.1(Vhar) ACH66670.1(MJ11) CAG20241.1(Ppro) CAQ79255.1(Asal) CAV18633.1(Vspl) NT01VF1402(ES114) NT01VP1452(Vpar) NT01VV2541(CMCP6) NT02VVA1612(YJ016) VC0395_A1046(O395) VC1435(N16961)
ORTHOMCL1012	11	11	ASAL:1;N16961:1;CMCP6:1;ES114:1;VHAR:1;MJ11:1;O395:1;VPAR:1;PPRO:1;VSPL:1;YJ016:1	T	COG0664	cAMP-binding proteins - catabolite gene activator and regulatory subunit of cAMP-dependent protein kinases	ABU71257.1(Vhar) ACH67249.1(MJ11) CAG20242.1(Ppro) CAQ79256.1(Asal) CAV18634.1(Vspl) NT01VF1404(ES114) NT01VP1451(Vpar) NT01VV2539(CMCP6) NT02VVA1613(YJ016) VC0395_A1045(O395) VC1434(N16961)
ORTHOMCL1013	11	11	ASAL:1;N16961:1;CMCP6:1;ES114:1;VHAR:1;MJ11:1;O395:1;VPAR:1;PPRO:1;VSPL:1;YJ016:1	T	COG0589	Universal stress protein UspA and related nucleotide-binding proteins	ABU71256.1(Vhar) ACH65940.1(MJ11) CAG20243.1(Ppro) CAQ79257.1(Asal) CAV18635.1(Vspl) NT01VF1405(ES114) NT01VP1450(Vpar) NT01VV2538(CMCP6) NT02VVA1614(YJ016) VC0395_A1044(O395) VC1433(N16961)
ORTHOMCL1014	11	11	ASAL:1;N16961:1;CMCP6:1;ES114:1;VHAR:1;MJ11:1;O395:1;VPAR:1;PPRO:1;VSPL:1;YJ016:1	D	COG0037	Predicted ATPase of the PP-loop superfamily implicated in cell cycle control	ABU71255.1(Vhar) ACH65977.1(MJ11) CAG20245.1(Ppro) CAQ79258.1(Asal) CAV18636.1(Vspl) NT01VF1406(ES114) NT01VP1449(Vpar) NT01VV2537(CMCP6) NT02VVA1615(YJ016) VC0395_A1043(O395) VC1432(N16961)
ORTHOMCL1015	11	11	ASAL:1;N16961:1;CMCP6:1;ES114:1;VHAR:1;MJ11:1;O395:1;VPAR:1;PPRO:1;VSPL:1;YJ016:1				ABU71254.1(Vhar) ACH67269.1(MJ11) CAG20253.1(Ppro) CAQ79262.1(Asal) CAV18637.1(Vspl) NT01VF1407(ES114) NT01VP1448(Vpar) NT01VV2536(CMCP6) NT02VVA1616(YJ016) VC0395_A1042(O395) VC1431(N16961)
ORTHOMCL1016	11	11	ASAL:1;N16961:1;CMCP6:1;ES114:1;VHAR:1;MJ11:1;O395:1;VPAR:1;PPRO:1;VSPL:1;YJ016:1	R	COG2992	Uncharacterized FlgJ-related protein	ABU71253.1(Vhar) ACH66736.1(MJ11) CAG20254.1(Ppro) CAQ79263.1(Asal) CAV18639.1(Vspl) NT01VF1408(ES114) NT01VP1447(Vpar) NT01VV2535(CMCP6) NT02VVA1617(YJ016) VC0395_A1041(O395) VC1430(N16961)
ORTHOMCL1017	11	11	ASAL:1;N16961:1;CMCP6:1;ES114:1;VHAR:1;MJ11:1;O395:1;VPAR:1;PPRO:1;VSPL:1;YJ016:1				ABU71252.1(Vhar) ACH66700.1(MJ11) CAG20255.1(Ppro) CAQ79264.1(Asal) CAV18640.1(Vspl) NT01VF1409(ES114) NT01VP1446(Vpar) NT01VV2534(CMCP6) NT02VVA1618(YJ016) VC0395_A1040(O395) VC1429(N16961)
ORTHOMCL1018	11	11	ASAL:1;N16961:1;CMCP6:1;ES114:1;VHAR:1;MJ11:1;O395:1;VPAR:1;PPRO:1;VSPL:1;YJ016:1	E	COG3842	ABC-type spermidine/putrescine transport systems, ATPase components	ABU71251.1(Vhar) ACH66213.1(MJ11) CAG20256.1(Ppro) CAQ79265.1(Asal) CAV18641.1(Vspl) NT01VF1410(ES114) NT01VP1445(Vpar) NT01VV2533(CMCP6) NT02VVA1619(YJ016) VC0395_A1039(O395) VC1428(N16961)
ORTHOMCL1019	11	11	ASAL:1;N16961:1;CMCP6:1;ES114:1;VHAR:1;MJ11:1;O395:1;VPAR:1;PPRO:1;VSPL:1;YJ016:1	E	COG1176	ABC-type spermidine/putrescine transport system, permease component I	ABU71250.1(Vhar) ACH65745.1(MJ11) CAG20257.1(Ppro) CAQ79266.1(Asal) CAV18642.1(Vspl) NT01VF1411(ES114) NT01VP1444(Vpar) NT01VV2532(CMCP6) NT02VVA1620(YJ016) VC0395_A1038(O395) VC1427(N16961)
ORTHOMCL1020	11	11	ASAL:1;N16961:1;CMCP6:1;ES114:1;VHAR:1;MJ11:1;O395:1;VPAR:1;PPRO:1;VSPL:1;YJ016:1	E	COG1177	ABC-type spermidine/putrescine transport system, permease component II	ABU71249.1(Vhar) ACH65316.1(MJ11) CAG20258.1(Ppro) CAQ79267.1(Asal) CAV18643.1(Vspl) NT01VF1412(ES114) NT01VP1443(Vpar) NT01VV2531(CMCP6) NT02VVA1621(YJ016) VC0395_A1037(O395) VC1426(N16961)
ORTHOMCL1021	11	11	ASAL:1;N16961:1;CMCP6:1;ES114:1;VHAR:1;MJ11:1;O395:1;VPAR:1;PPRO:1;VSPL:1;YJ016:1	E	COG0687	Spermidine/putrescine-binding periplasmic protein	ABU71248.1(Vhar) ACH66432.1(MJ11) CAG20259.1(Ppro) CAQ79268.1(Asal) CAV18644.1(Vspl) NT01VF1413(ES114) NT01VP1442(Vpar) NT01VV2530(CMCP6) NT02VVA1622(YJ016) VC0395_A1036(O395) VC1425(N16961)
ORTHOMCL1022	11	11	ASAL:1;N16961:1;CMCP6:1;ES114:1;VHAR:1;MJ11:1;O395:1;VPAR:1;PPRO:1;VSPL:1;YJ016:1	E	COG0687	Spermidine/putrescine-binding periplasmic protein	ABU71247.1(Vhar) ACH65730.1(MJ11) CAG20260.1(Ppro) CAQ79269.1(Asal) CAV18645.1(Vspl) NT01VF1414(ES114) NT01VP1441(Vpar) NT01VV2529(CMCP6) NT02VVA1623(YJ016) VC0395_A1035(O395) VC1424(N16961)
ORTHOMCL1023	11	11	ASAL:1;N16961:1;CMCP6:1;ES114:1;VHAR:1;MJ11:1;O395:1;VPAR:1;PPRO:1;VSPL:1;YJ016:1	K	COG0846	NAD-dependent protein deacetylases, SIR2 family	ABU71246.1(Vhar) ACH65566.1(MJ11) CAG20263.1(Ppro) CAQ79270.1(Asal) CAV18647.1(Vspl) NT01VF1415(ES114) NT01VP1440(Vpar) NT01VV2528(CMCP6) NT02VVA1624(YJ016) VC0395_A1116(O395) VC1509(N16961)
ORTHOMCL1024	11	11	ASAL:1;N16961:1;CMCP6:1;ES114:1;VHAR:1;MJ11:1;O395:1;VPAR:1;PPRO:1;VSPL:1;YJ016:1				ABU71243.1(Vhar) ACH67039.1(MJ11) CAG19903.1(Ppro) CAQ80384.1(Asal) CAV18649.1(Vspl) NT01VF2429(ES114) NT01VP1433(Vpar) NT01VV2523(CMCP6) NT02VVA1627(YJ016) VC0395_A1117(O395) VC1510(N16961)
ORTHOMCL1025	11	11	ASAL:1;N16961:1;CMCP6:1;ES114:1;VHAR:1;MJ11:1;O395:1;VPAR:1;PPRO:1;VSPL:1;YJ016:1	C	COG2864	Cytochrome b subunit of formate dehydrogenase	ABU71242.1(Vhar) ACH65587.1(MJ11) CAG20264.1(Ppro) CAQ79140.1(Asal) CAV18650.1(Vspl) NT01VF1453(ES114) NT01VP1432(Vpar) NT01VV2522(CMCP6) NT02VVA1628(YJ016) VC0395_A1118(O395) VC1511(N16961)
ORTHOMCL1026	11	11	ASAL:1;N16961:1;CMCP6:1;ES114:1;VHAR:1;MJ11:1;O395:1;VPAR:1;PPRO:1;VSPL:1;YJ016:1	C	COG0437	Fe-S-cluster-containing hydrogenase components 1	ABU71241.1(Vhar) ACH65788.1(MJ11) CAG20265.1(Ppro) CAQ79139.1(Asal) CAV18651.1(Vspl) NT01VF1454(ES114) NT01VP1431(Vpar) NT01VV2521(CMCP6) NT02VVA1629(YJ016) VC0395_A1119(O395) VC1512(N16961)
ORTHOMCL1027	11	11	ASAL:1;N16961:1;CMCP6:1;ES114:1;VHAR:1;MJ11:1;O395:1;VPAR:1;PPRO:1;VSPL:1;YJ016:1				ABU71238.1(Vhar) ACH66942.1(MJ11) CAG20267.1(Ppro) CAQ79137.1(Asal) CAV18654.1(Vspl) NT01VF1456(ES114) NT01VP1429(Vpar) NT01VV2519(CMCP6) NT02VVA1631(YJ016) VC0395_A1121(O395) VC1514(N16961)
ORTHOMCL1028	11	11	ASAL:1;N16961:1;CMCP6:1;ES114:1;VHAR:1;MJ11:1;O395:1;VPAR:1;PPRO:1;VSPL:1;YJ016:1	R	COG3381	Uncharacterized component of anaerobic dehydrogenases	ABU71237.1(Vhar) ACH65901.1(MJ11) CAG20268.1(Ppro) CAQ79136.1(Asal) CAV18656.1(Vspl) NT01VF1457(ES114) NT01VP1428(Vpar) NT01VV2518(CMCP6) NT02VVA1632(YJ016) VC0395_A1122(O395) VC1515(N16961)
ORTHOMCL1029	11	11	ASAL:1;N16961:1;CMCP6:1;ES114:1;VHAR:1;MJ11:1;O395:1;VPAR:1;PPRO:1;VSPL:1;YJ016:1	C	COG1145	Ferredoxin	ABU71236.1(Vhar) ACH66060.1(MJ11) CAG20269.1(Ppro) CAQ79135.1(Asal) CAV18657.1(Vspl) NT01VF1458(ES114) NT01VP1427(Vpar) NT01VV2517(CMCP6) NT02VVA1633(YJ016) VC0395_A1123(O395) VC1516(N16961)
ORTHOMCL1030	11	11	ASAL:1;N16961:1;CMCP6:1;ES114:1;VHAR:1;MJ11:1;O395:1;VPAR:1;PPRO:1;VSPL:1;YJ016:1				ABU71234.1(Vhar) ACH67268.1(MJ11) CAG20271.1(Ppro) CAQ79134.1(Asal) CAV18659.1(Vspl) NT01VF1460(ES114) NT01VP1425(Vpar) NT01VV2515(CMCP6) NT02VVA1635(YJ016) VC0395_A1125(O395) VC1518(N16961)
ORTHOMCL1031	11	11	ASAL:1;N16961:1;CMCP6:1;ES114:1;VHAR:1;MJ11:1;O395:1;VPAR:1;PPRO:1;VSPL:1;YJ016:1	C	COG1526	Uncharacterized protein required for formate dehydrogenase activity	ABU71233.1(Vhar) ACH67079.1(MJ11) CAG20272.1(Ppro) CAQ79133.1(Asal) CAV18661.1(Vspl) NT01VF1461(ES114) NT01VP1424(Vpar) NT01VV2514(CMCP6) NT02VVA1636(YJ016) VC0395_A1126(O395) VC1519(N16961)
ORTHOMCL1032	11	11	ASAL:1;N16961:1;CMCP6:1;ES114:1;VHAR:1;MJ11:1;O395:1;VPAR:1;PPRO:1;VSPL:1;YJ016:1	T	COG0642	Signal transduction histidine kinase	ABU71228.1(Vhar) ACH65918.1(MJ11) CAG20291.1(Ppro) CAQ79088.1(Asal) CAV18666.1(Vspl) NT01VF1497(ES114) NT01VP1422(Vpar) NT01VV2508(CMCP6) NT02VVA1641(YJ016) VC0395_A1128(O395) VC1521(N16961)
ORTHOMCL1033	11	11	ASAL:1;N16961:1;CMCP6:1;ES114:1;VHAR:1;MJ11:1;O395:1;VPAR:1;PPRO:1;VSPL:1;YJ016:1	H	COG2998	ABC-type tungstate transport system, permease component	ABU71226.1(Vhar) ACH66957.1(MJ11) CAG20293.1(Ppro) CAQ79086.1(Asal) CAV18668.1(Vspl) NT01VF1499(ES114) NT01VP1420(Vpar) NT01VV2506(CMCP6) NT02VVA1643(YJ016) VC0395_A1130(O395) VC1523(N16961)
ORTHOMCL1034	11	11	ASAL:1;N16961:1;CMCP6:1;ES114:1;VHAR:1;MJ11:1;O395:1;VPAR:1;PPRO:1;VSPL:1;YJ016:1	H	COG4662	ABC-type tungstate transport system, periplasmic component	ABU71225.1(Vhar) ACH66260.1(MJ11) CAG20294.1(Ppro) CAQ79085.1(Asal) CAV18669.1(Vspl) NT01VF1500(ES114) NT01VP1419(Vpar) NT01VV2505(CMCP6) NT02VVA1644(YJ016) VC0395_A1131(O395) VC1524(N16961)
ORTHOMCL1035	11	11	ASAL:1;N16961:1;CMCP6:1;ES114:1;VHAR:1;MJ11:1;O395:1;VPAR:1;PPRO:1;VSPL:1;YJ016:1	P	COG1122	ABC-type cobalt transport system, ATPase component	ABU71224.1(Vhar) ACH65981.1(MJ11) CAG20295.1(Ppro) CAQ79084.1(Asal) CAV18670.1(Vspl) NT01VF1501(ES114) NT01VP1418(Vpar) NT01VV2504(CMCP6) NT02VVA1645(YJ016) VC0395_A1132(O395) VC1525(N16961)
ORTHOMCL1036	11	11	ASAL:1;N16961:1;CMCP6:1;ES114:1;VHAR:1;MJ11:1;O395:1;VPAR:1;PPRO:1;VSPL:1;YJ016:1	H	COG0746	Molybdopterin-guanine dinucleotide biosynthesis protein A	ABU71223.1(Vhar) ACH65610.1(MJ11) CAG20296.1(Ppro) CAQ79083.1(Asal) CAV18671.1(Vspl) NT01VF1502(ES114) NT01VP1417(Vpar) NT01VV2503(CMCP6) NT02VVA1646(YJ016) VC0395_A1133(O395) VC1526(N16961)
ORTHOMCL1037	11	11	ASAL:1;N16961:1;CMCP6:1;ES114:1;VHAR:1;MJ11:1;O395:1;VPAR:1;PPRO:1;VSPL:1;YJ016:1	H	COG1763	Molybdopterin-guanine dinucleotide biosynthesis protein	ABU71222.1(Vhar) ACH66778.1(MJ11) CAG20297.1(Ppro) CAQ79082.1(Asal) CAV18672.1(Vspl) NT01VF1503(ES114) NT01VP1416(Vpar) NT01VV2502(CMCP6) NT02VVA1647(YJ016) VC0395_A1134(O395) VC1527(N16961)
ORTHOMCL1038	11	11	ASAL:1;N16961:1;CMCP6:1;ES114:1;VHAR:1;MJ11:1;O395:1;VPAR:1;PPRO:1;VSPL:1;YJ016:1				ABU71221.1(Vhar) ACH63612.1(MJ11) CAG22317.1(Ppro) CAQ81339.1(Asal) CAV18675.1(Vspl) NT01VFA0512(ES114) NT01VP1415(Vpar) NT01VV2501(CMCP6) NT02VVA1648(YJ016) VC0395_A1137(O395) VC1531(N16961)
ORTHOMCL1039	11	11	ASAL:1;N16961:1;CMCP6:1;ES114:1;VHAR:1;MJ11:1;O395:1;VPAR:1;PPRO:1;VSPL:1;YJ016:1	KG	COG1940	Transcriptional regulator/sugar kinase	ABU71219.1(Vhar) ACH66248.1(MJ11) CAG20154.1(Ppro) CAQ79077.1(Asal) CAV18676.1(Vspl) NT01VF1505(ES114) NT01VP1414(Vpar) NT01VV2500(CMCP6) NT02VVA1649(YJ016) VC0395_A1138(O395) VC1532(N16961)
ORTHOMCL1040	11	11	ASAL:1;N16961:1;CMCP6:1;ES114:1;VHAR:1;MJ11:1;O395:1;VPAR:1;PPRO:1;VSPL:1;YJ016:1	S	COG3148	Uncharacterized conserved protein	ABU71218.1(Vhar) ACH65793.1(MJ11) CAG20153.1(Ppro) CAQ79076.1(Asal) CAV18677.1(Vspl) NT01VF1506(ES114) NT01VP1413(Vpar) NT01VV2499(CMCP6) NT02VVA1650(YJ016) VC0395_A1139(O395) VC1533(N16961)
ORTHOMCL1041	11	11	ASAL:1;N16961:1;CMCP6:1;ES114:1;VHAR:1;MJ11:1;O395:1;VPAR:1;PPRO:1;VSPL:1;YJ016:1	M	COG0791	Cell wall-associated hydrolases (invasion-associated proteins)	ABU71205.1(Vhar) ACH65609.1(MJ11) CAG23360.1(Ppro) CAQ79072.1(Asal) CAV18680.1(Vspl) NT01VF1509(ES114) NT01VP1406(Vpar) NT01VV2496(CMCP6) NT02VVA1653(YJ016) VC0395_A1142(O395) VC1537(N16961)
ORTHOMCL1042	11	11	ASAL:1;N16961:1;CMCP6:1;ES114:1;VHAR:1;MJ11:1;O395:1;VPAR:1;PPRO:1;VSPL:1;YJ016:1				ABU71204.1(Vhar) ACH66194.1(MJ11) CAG20152.1(Ppro) CAQ79071.1(Asal) CAV18681.1(Vspl) NT01VF1510(ES114) NT01VP1405(Vpar) NT01VV2495(CMCP6) NT02VVA1654(YJ016) VC0395_A1143(O395) VC1538(N16961)
ORTHOMCL1043	11	11	ASAL:1;N16961:1;CMCP6:1;ES114:1;VHAR:1;MJ11:1;O395:1;VPAR:1;PPRO:1;VSPL:1;YJ016:1	G	COG3001	Fructosamine-3-kinase	ABU71201.1(Vhar) ACH66302.1(MJ11) CAG20571.1(Ppro) CAQ79070.1(Asal) CAV18682.1(Vspl) NT01VF1511(ES114) NT01VP1402(Vpar) NT01VV2492(CMCP6) NT02VVA1657(YJ016) VC0395_A1144(O395) VC1539(N16961)
ORTHOMCL1044	11	11	ASAL:1;N16961:1;CMCP6:1;ES114:1;VHAR:1;MJ11:1;O395:1;VPAR:1;PPRO:1;VSPL:1;YJ016:1	V	COG0534	Na+-driven multidrug efflux pump	ABU71198.1(Vhar) ACH66281.1(MJ11) CAG20577.1(Ppro) CAQ79067.1(Asal) CAV18686.1(Vspl) NT01VF1514(ES114) NT01VP1400(Vpar) NT01VV2489(CMCP6) NT02VVA1660(YJ016) VC0395_A1146(O395) VC1540(N16961)
ORTHOMCL1046	11	11	ASAL:1;N16961:1;CMCP6:1;ES114:1;VHAR:1;MJ11:1;O395:1;VPAR:1;PPRO:1;VSPL:1;YJ016:1	E	COG2195	Di- and tripeptidases	ABU71139.1(Vhar) ACH64341.1(MJ11) CAG22649.1(Ppro) CAQ80855.1(Asal) CAV18858.1(Vspl) NT01VFA0004(ES114) NT01VP1276(Vpar) NT01VV2694(CMCP6) NT02VVA1436(YJ016) VC0395_A0959(O395) VC1343(N16961)
ORTHOMCL1047	11	11	ASAL:1;N16961:1;CMCP6:1;ES114:1;VHAR:1;MJ11:1;O395:1;VPAR:1;PPRO:1;VSPL:1;YJ016:1	R	COG3129	Predicted SAM-dependent methyltransferase	ABU71110.1(Vhar) ACH64154.1(MJ11) CAG22764.1(Ppro) CAQ80768.1(Asal) CAV18863.1(Vspl) NT01VFA1168(ES114) NT01VP1254(Vpar) NT01VV2699(CMCP6) NT02VVA1431(YJ016) VC0395_A1221(O395) VC1614(N16961)
ORTHOMCL1048	11	11	ASAL:1;N16961:1;CMCP6:1;ES114:1;VHAR:1;MJ11:1;O395:1;VPAR:1;PPRO:1;VSPL:1;YJ016:1	R	COG1451	Predicted metal-dependent hydrolase	ABU71109.1(Vhar) ACH64050.1(MJ11) CAG22509.1(Ppro) CAQ80890.1(Asal) CAV18864.1(Vspl) NT01VFA0145(ES114) NT01VP1253(Vpar) NT01VV2700(CMCP6) NT02VVA1430(YJ016) VC0395_A1222(O395) VC1615(N16961)
ORTHOMCL1049	11	11	ASAL:1;N16961:1;CMCP6:1;ES114:1;VHAR:1;MJ11:1;O395:1;VPAR:1;PPRO:1;VSPL:1;YJ016:1	GEPR	COG0477	Permeases of the major facilitator superfamily	ABU71103.1(Vhar) ACH64034.1(MJ11) CAG19779.1(Ppro) CAQ81824.1(Asal) CAV18867.1(Vspl) NT01VFA0985(ES114) NT01VP1245(Vpar) NT01VV2704(CMCP6) NT02VVA1426(YJ016) VC0395_A1225(O395) VC1618(N16961)
ORTHOMCL1050	11	11	ASAL:1;N16961:1;CMCP6:1;ES114:1;VHAR:1;MJ11:1;O395:1;VPAR:1;PPRO:1;VSPL:1;YJ016:1	S	COG3310	Uncharacterized protein conserved in bacteria	ABU71102.1(Vhar) ACH64019.1(MJ11) CAG22298.1(Ppro) CAQ81047.1(Asal) CAV18868.1(Vspl) NT01VFA1051(ES114) NT01VP1244(Vpar) NT01VV2705(CMCP6) NT02VVA1425(YJ016) VC0395_A1226(O395) VC1619(N16961)
ORTHOMCL1051	11	11	ASAL:1;N16961:1;CMCP6:1;ES114:1;VHAR:1;MJ11:1;O395:1;VPAR:1;PPRO:1;VSPL:1;YJ016:1				ABU71101.1(Vhar) ACH63995.1(MJ11) CAG22874.1(Ppro) CAQ81857.1(Asal) CAV18870.1(Vspl) NT01VFA1185(ES114) NT01VP1243(Vpar) NT01VV2706(CMCP6) NT02VVA1424(YJ016) VC0395_A0866(O395) VC1246(N16961)
ORTHOMCL1052	11	11	ASAL:1;N16961:1;CMCP6:1;ES114:1;VHAR:1;MJ11:1;O395:1;VPAR:1;PPRO:1;VSPL:1;YJ016:1	E	COG2988	Succinylglutamate desuccinylase	ABU71096.1(Vhar) ACH65691.1(MJ11) CAG20551.1(Ppro) CAQ79415.1(Asal) CAV18881.1(Vspl) NT01VF1328(ES114) NT01VP1240(Vpar) NT01VV2709(CMCP6) NT02VVA1421(YJ016) VC0395_A0863(O395) VC1242(N16961)
ORTHOMCL1053	11	11	ASAL:1;N16961:1;CMCP6:1;ES114:1;VHAR:1;MJ11:1;O395:1;VPAR:1;PPRO:1;VSPL:1;YJ016:1	L	COG2925	Exonuclease I	ABU71084.1(Vhar) ACH66458.1(MJ11) CAG20100.1(Ppro) CAQ79365.1(Asal) CAV18897.1(Vspl) NT01VF1582(ES114) NT01VP1230(Vpar) NT01VV2718(CMCP6) NT02VVA1414(YJ016) VC0395_A0855(O395) VC1234(N16961)
ORTHOMCL1054	11	11	ASAL:1;N16961:1;CMCP6:1;ES114:1;VHAR:1;MJ11:1;O395:1;VPAR:1;PPRO:1;VSPL:1;YJ016:1	R	COG1380	Putative effector of murein hydrolase LrgA	ABU71083.1(Vhar) ACH66523.1(MJ11) CAG20098.1(Ppro) CAQ79366.1(Asal) CAV18898.1(Vspl) NT01VF1583(ES114) NT01VP1229(Vpar) NT01VV2719(CMCP6) NT02VVA1413(YJ016) VC0395_A0854(O395) VC1233(N16961)
ORTHOMCL1055	11	11	ASAL:1;N16961:1;CMCP6:1;ES114:1;VHAR:1;MJ11:1;O395:1;VPAR:1;PPRO:1;VSPL:1;YJ016:1	F	COG0295	Cytidine deaminase	ABU71081.1(Vhar) ACH66513.1(MJ11) CAG20096.1(Ppro) CAQ79369.1(Asal) CAV18900.1(Vspl) NT01VF1585(ES114) NT01VP1227(Vpar) NT01VV2292(CMCP6) NT02VVA1818(YJ016) VC0395_A0852(O395) VC1231(N16961)
ORTHOMCL1056	11	11	ASAL:1;N16961:1;CMCP6:1;ES114:1;VHAR:1;MJ11:1;O395:1;VPAR:1;PPRO:1;VSPL:1;YJ016:1	F	COG0027	Formate-dependent phosphoribosylglycinamide formyltransferase (GAR transformylase)	ABU71080.1(Vhar) ACH65638.1(MJ11) CAG20092.1(Ppro) CAQ79371.1(Asal) CAV18901.1(Vspl) NT01VF1587(ES114) NT01VP1226(Vpar) NT01VV2291(CMCP6) NT02VVA1819(YJ016) VC0395_A0850(O395) VC1228(N16961)
ORTHOMCL1057	11	11	ASAL:1;N16961:1;CMCP6:1;ES114:1;VHAR:1;MJ11:1;O395:1;VPAR:1;PPRO:1;VSPL:1;YJ016:1	QR	COG0500	SAM-dependent methyltransferases	ABU71079.1(Vhar) ACH65974.1(MJ11) CAG20091.1(Ppro) CAQ79499.1(Asal) CAV18902.1(Vspl) NT01VF1612(ES114) NT01VP1225(Vpar) NT01VV2290(CMCP6) NT02VVA1820(YJ016) VC0395_A0849(O395) VC1226(N16961)
ORTHOMCL1058	11	11	ASAL:1;N16961:1;CMCP6:1;ES114:1;VHAR:1;MJ11:1;O395:1;VPAR:1;PPRO:1;VSPL:1;YJ016:1	L	COG0776	Bacterial nucleoid DNA-binding protein	ABU71077.1(Vhar) ACH67102.1(MJ11) CAG20552.1(Ppro) CAQ79416.1(Asal) CAV18905.1(Vspl) NT01VF1327(ES114) NT01VP1223(Vpar) NT01VV2288(CMCP6) NT02VVA1822(YJ016) VC0395_A0846(O395) VC1222(N16961)
ORTHOMCL1059	11	11	ASAL:1;N16961:1;CMCP6:1;ES114:1;VHAR:1;MJ11:1;O395:1;VPAR:1;PPRO:1;VSPL:1;YJ016:1	R	COG0073	EMAP domain	ABU71058.1(Vhar) ACH66623.1(MJ11) CAG20553.1(Ppro) CAQ79417.1(Asal) CAV18949.1(Vspl) NT01VF1326(ES114) NT01VP1221(Vpar) NT01VV2284(CMCP6) NT02VVA1826(YJ016) VC0395_A0844(O395) VC1220(N16961)
ORTHOMCL1060	11	11	ASAL:1;N16961:1;CMCP6:1;ES114:1;VHAR:1;MJ11:1;O395:1;VPAR:1;PPRO:1;VSPL:1;YJ016:1	J	COG0016	Phenylalanyl-tRNA synthetase alpha subunit	ABU71057.1(Vhar) ACH65274.1(MJ11) CAG20554.1(Ppro) CAQ79418.1(Asal) CAV18950.1(Vspl) NT01VF1325(ES114) NT01VP1220(Vpar) NT01VV2283(CMCP6) NT02VVA1827(YJ016) VC0395_A0843(O395) VC1219(N16961)
ORTHOMCL1061	11	11	ASAL:1;N16961:1;CMCP6:1;ES114:1;VHAR:1;MJ11:1;O395:1;VPAR:1;PPRO:1;VSPL:1;YJ016:1	J	COG0292	Ribosomal protein L20	ABU71047.1(Vhar) ACH65317.1(MJ11) CAG20555.1(Ppro) CAQ79442.1(Asal) CAV18362.1(Vspl) NT01VF1308(ES114) NT01VP1210(Vpar) NT01VV2314(CMCP6) NT02VVA1798(YJ016) VC0395_0939(O395) VCA0290(N16961)
ORTHOMCL1062	11	11	ASAL:1;N16961:1;CMCP6:1;ES114:1;VHAR:1;MJ11:1;O395:1;VPAR:1;PPRO:1;VSPL:1;YJ016:1	J	COG0290	Translation initiation factor 3 (IF-3)	ABU71045.1(Vhar) ACH65847.1(MJ11) CAG20556.1(Ppro) CAQ79444.1(Asal) CAV18359.1(Vspl) NT01VF1306(ES114) NT01VP1208(Vpar) NT01VV2312(CMCP6) NT02VVA1800(YJ016) VC0395_0941(O395) VCA0288(N16961)
ORTHOMCL1063	11	11	ASAL:1;N16961:1;CMCP6:1;ES114:1;VHAR:1;MJ11:1;O395:1;VPAR:1;PPRO:1;VSPL:1;YJ016:1	K	COG2188	Transcriptional regulators	ABU71041.1(Vhar) ACH64452.1(MJ11) CAG20566.1(Ppro) CAQ81458.1(Asal) CAV18346.1(Vspl) NT01VFA0466(ES114) NT01VP1204(Vpar) NT01VV2307(CMCP6) NT02VVA1804(YJ016) VC0395_A0826(O395) VC1206(N16961)
ORTHOMCL1064	11	11	ASAL:1;N16961:1;CMCP6:1;ES114:1;VHAR:1;MJ11:1;O395:1;VPAR:1;PPRO:1;VSPL:1;YJ016:1	Q	COG1228	Imidazolonepropionase and related amidohydrolases	ABU71040.1(Vhar) ACH63539.1(MJ11) CAG20567.1(Ppro) CAQ81459.1(Asal) CAV18345.1(Vspl) NT01VFA0465(ES114) NT01VP1203(Vpar) NT01VV2306(CMCP6) NT02VVA1805(YJ016) VC0395_A0825(O395) VC1205(N16961)
ORTHOMCL1065	11	11	ASAL:1;N16961:1;CMCP6:1;ES114:1;VHAR:1;MJ11:1;O395:1;VPAR:1;PPRO:1;VSPL:1;YJ016:1	E	COG0010	Arginase/agmatinase/formimionoglutamate hydrolase, arginase family	ABU71039.1(Vhar) ACH64612.1(MJ11) CAG20568.1(Ppro) CAQ81460.1(Asal) CAV18344.1(Vspl) NT01VFA0464(ES114) NT01VP1202(Vpar) NT01VV2305(CMCP6) NT02VVA1806(YJ016) VC0395_A0824(O395) VC1204(N16961)
ORTHOMCL1066	11	11	ASAL:1;N16961:1;CMCP6:1;ES114:1;VHAR:1;MJ11:1;O395:1;VPAR:1;PPRO:1;VSPL:1;YJ016:1	E	COG2987	Urocanate hydratase	ABU71038.1(Vhar) ACH63720.1(MJ11) CAG20569.1(Ppro) CAQ81461.1(Asal) CAV18343.1(Vspl) NT01VFA0463(ES114) NT01VP1201(Vpar) NT01VV2304(CMCP6) NT02VVA1807(YJ016) VC0395_A0823(O395) VC1203(N16961)
ORTHOMCL1067	11	11	ASAL:1;N16961:1;CMCP6:1;ES114:1;VHAR:1;MJ11:1;O395:1;VPAR:1;PPRO:1;VSPL:1;YJ016:1	E	COG2986	Histidine ammonia-lyase	ABU71037.1(Vhar) ACH63495.1(MJ11) CAG20570.1(Ppro) CAQ81462.1(Asal) CAV18342.1(Vspl) NT01VFA0462(ES114) NT01VP1200(Vpar) NT01VV2303(CMCP6) NT02VVA1808(YJ016) VC0395_A0822(O395) VC1202(N16961)
ORTHOMCL1068	11	11	ASAL:1;N16961:1;CMCP6:1;ES114:1;VHAR:1;MJ11:1;O395:1;VPAR:1;PPRO:1;VSPL:1;YJ016:1				ABU71030.1(Vhar) ACH65906.1(MJ11) CAG20298.1(Ppro) CAQ79451.1(Asal) CAV18340.1(Vspl) NT01VF1295(ES114) NT01VP1199(Vpar) NT01VV2302(CMCP6) NT02VVA1809(YJ016) VC0395_A0821(O395) VC1201(N16961)
ORTHOMCL1069	11	11	ASAL:1;N16961:1;CMCP6:1;ES114:1;VHAR:1;MJ11:1;O395:1;VPAR:1;PPRO:1;VSPL:1;YJ016:1	O	COG2020	Putative protein-S-isoprenylcysteine methyltransferase	ABU71029.1(Vhar) ACH66265.1(MJ11) CAG22510.1(Ppro) CAQ78934.1(Asal) CAV18339.1(Vspl) NT01VF1191(ES114) NT01VP1198(Vpar) NT01VV2300(CMCP6) NT02VVA1811(YJ016) VC0395_A0819(O395) VC1199(N16961)
ORTHOMCL1070	11	11	ASAL:1;N16961:1;CMCP6:1;ES114:1;VHAR:1;MJ11:1;O395:1;VPAR:1;PPRO:1;VSPL:1;YJ016:1	C	COG0277	FAD/FMN-containing dehydrogenases	ABU71028.1(Vhar) ACH66378.1(MJ11) CAG19705.1(Ppro) CAQ79747.1(Asal) CAV18338.1(Vspl) NT01VF1628(ES114) NT01VP1197(Vpar) NT01VV2299(CMCP6) NT02VVA1812(YJ016) VC0395_A0818(O395) VC1198(N16961)
ORTHOMCL1071	11	11	ASAL:1;N16961:1;CMCP6:1;ES114:1;VHAR:1;MJ11:1;O395:1;VPAR:1;PPRO:1;VSPL:1;YJ016:1				ABU71027.1(Vhar) ACH66150.1(MJ11) CAG20148.1(Ppro) CAQ79746.1(Asal) CAV18337.1(Vspl) NT01VF1629(ES114) NT01VP1196(Vpar) NT01VV2298(CMCP6) NT02VVA1813(YJ016) VC0395_A0817(O395) VC1197(N16961)
ORTHOMCL1072	11	11	ASAL:1;N16961:1;CMCP6:1;ES114:1;VHAR:1;MJ11:1;O395:1;VPAR:1;PPRO:1;VSPL:1;YJ016:1				ABU71026.1(Vhar) ACH66785.1(MJ11) CAG20311.1(Ppro) CAQ79745.1(Asal) CAV18336.1(Vspl) NT01VF1631(ES114) NT01VP1195(Vpar) NT01VV2297(CMCP6) NT02VVA1814(YJ016) VC0395_A0816(O395) VC1196(N16961)
ORTHOMCL1073	11	11	ASAL:1;N16961:1;CMCP6:1;ES114:1;VHAR:1;MJ11:1;O395:1;VPAR:1;PPRO:1;VSPL:1;YJ016:1	M	COG2885	Outer membrane protein and related peptidoglycan-associated (lipo)proteins	ABU71025.1(Vhar) ACH63878.1(MJ11) CAG18512.1(Ppro) CAQ81507.1(Asal) CAV18335.1(Vspl) NT01VFA0333(ES114) NT01VP1194(Vpar) NT01VV2296(CMCP6) NT02VVA1815(YJ016) VC0395_A0815(O395) VC1195(N16961)
ORTHOMCL1074	11	11	ASAL:1;N16961:1;CMCP6:1;ES114:1;VHAR:1;MJ11:1;O395:1;VPAR:1;PPRO:1;VSPL:1;YJ016:1	O	COG2214	DnaJ-class molecular chaperone	ABU71024.1(Vhar) ACH66540.1(MJ11) CAG20751.1(Ppro) CAQ79359.1(Asal) CAV18334.1(Vspl) NT01VF1578(ES114) NT01VP1193(Vpar) NT01VV2295(CMCP6) NT02VVA1816(YJ016) VC0395_A0814(O395) VC1194(N16961)
ORTHOMCL1075	11	11	ASAL:1;N16961:1;CMCP6:1;ES114:1;VHAR:1;MJ11:1;O395:1;VPAR:1;PPRO:1;VSPL:1;YJ016:1	F	COG0152	Phosphoribosylaminoimidazolesuccinocarboxamide (SAICAR) synthase	ABU71004.1(Vhar) ACH66258.1(MJ11) CAG19880.1(Ppro) CAQ79383.1(Asal) CAV18331.1(Vspl) NT01VF1598(ES114) NT01VP1190(Vpar) NT01VV2722(CMCP6) NT02VVA1410(YJ016) VC0395_A0811(O395) VC1190(N16961)
ORTHOMCL1076	11	11	ASAL:1;N16961:1;CMCP6:1;ES114:1;VHAR:1;MJ11:1;O395:1;VPAR:1;PPRO:1;VSPL:1;YJ016:1				ABU71002.1(Vhar) ACH65469.1(MJ11) CAG19987.1(Ppro) CAQ79379.1(Asal) CAV18330.1(Vspl) NT01VF1594(ES114) NT01VP1188(Vpar) NT01VV2723(CMCP6) NT02VVA1409(YJ016) VC0395_A0810(O395) VC1189(N16961)
ORTHOMCL1077	11	11	ASAL:1;N16961:1;CMCP6:1;ES114:1;VHAR:1;MJ11:1;O395:1;VPAR:1;PPRO:1;VSPL:1;YJ016:1	S	COG2949	Uncharacterized membrane protein	ABU70998.1(Vhar) ACH65741.1(MJ11) CAG20401.1(Ppro) CAQ78957.1(Asal) CAV18327.1(Vspl) NT01VF1663(ES114) NT01VP1184(Vpar) NT01VV2727(CMCP6) NT02VVA1405(YJ016) VC0395_A0807(O395) VC1186(N16961)
ORTHOMCL1078	11	11	ASAL:1;N16961:1;CMCP6:1;ES114:1;VHAR:1;MJ11:1;O395:1;VPAR:1;PPRO:1;VSPL:1;YJ016:1	S	COG4340	Uncharacterized protein conserved in bacteria	ABU70994.1(Vhar) ACH63986.1(MJ11) CAG23704.1(Ppro) CAQ81634.1(Asal) CAV18317.1(Vspl) NT01VFA0778(ES114) NT01VP1179(Vpar) NT01VV2732(CMCP6) NT02VVA1399(YJ016) VC0395_A0804(O395) VC1183(N16961)
ORTHOMCL1079	11	11	ASAL:1;N16961:1;CMCP6:1;ES114:1;VHAR:1;MJ11:1;O395:1;VPAR:1;PPRO:1;VSPL:1;YJ016:1	E	COG0520	Selenocysteine lyase	ABU70993.1(Vhar) ACH64106.1(MJ11) CAG23703.1(Ppro) CAQ81633.1(Asal) CAV18318.1(Vspl) NT01VFA0777(ES114) NT01VP1180(Vpar) NT01VV2731(CMCP6) NT02VVA1400(YJ016) VC0395_A0805(O395) VC1184(N16961)
ORTHOMCL1080	11	11	ASAL:1;N16961:1;CMCP6:1;ES114:1;VHAR:1;MJ11:1;O395:1;VPAR:1;PPRO:1;VSPL:1;YJ016:1				ABU70887.1(Vhar) ACH65686.1(MJ11) CAG19701.1(Ppro) CAQ79514.1(Asal) CAV18975.1(Vspl) NT01VF1621(ES114) NT01VP1737(Vpar) NT01VV2185(CMCP6) NT02VVA1925(YJ016) VC0395_A0928(O395) VC1310(N16961)
ORTHOMCL1081	11	11	ASAL:1;N16961:1;CMCP6:1;ES114:1;VHAR:1;MJ11:1;O395:1;VPAR:1;PPRO:1;VSPL:1;YJ016:1	J	COG1670	Acetyltransferases, including N-acetylases of ribosomal proteins	ABU70885.1(Vhar) ACH63491.1(MJ11) CAG20815.1(Ppro) CAQ81617.1(Asal) CAV18976.1(Vspl) NT01VFA0759(ES114) NT01VP1739(Vpar) NT01VV2183(CMCP6) NT02VVA1927(YJ016) VC0395_A0927(O395) VC1309(N16961)
ORTHOMCL1082	11	11	ASAL:1;N16961:1;CMCP6:1;ES114:1;VHAR:1;MJ11:1;O395:1;VPAR:1;PPRO:1;VSPL:1;YJ016:1	KE	COG3283	Transcriptional regulator of aromatic amino acids metabolism	ABU70884.1(Vhar) ACH63867.1(MJ11) CAG20817.1(Ppro) CAQ81618.1(Asal) CAV18977.1(Vspl) NT01VFA0760(ES114) NT01VP1740(Vpar) NT01VV2182(CMCP6) NT02VVA1928(YJ016) VC0395_A0926(O395) VC1308(N16961)
ORTHOMCL1083	11	11	ASAL:1;N16961:1;CMCP6:1;ES114:1;VHAR:1;MJ11:1;O395:1;VPAR:1;PPRO:1;VSPL:1;YJ016:1	R	COG3106	Predicted ATPase	ABU70882.1(Vhar) ACH63670.1(MJ11) CAG20819.1(Ppro) CAQ81238.1(Asal) CAV18979.1(Vspl) NT01VFA0319(ES114) NT01VP1742(Vpar) NT01VV2180(CMCP6) NT02VVA1930(YJ016) VC0395_A0924(O395) VC1306(N16961)
ORTHOMCL1084	11	11	ASAL:1;N16961:1;CMCP6:1;ES114:1;VHAR:1;MJ11:1;O395:1;VPAR:1;PPRO:1;VSPL:1;YJ016:1	C	COG1951	Tartrate dehydratase alpha subunit/Fumarate hydratase class I, N-terminal domain	ABU70880.1(Vhar) ACH65803.1(MJ11) CAG20793.1(Ppro) CAQ79032.1(Asal) CAV18981.1(Vspl) NT01VF1270(ES114) NT01VP1744(Vpar) NT01VV2178(CMCP6) NT02VVA1932(YJ016) VC0395_A0922(O395) VC1304(N16961)
ORTHOMCL1085	11	11	ASAL:1;N16961:1;CMCP6:1;ES114:1;VHAR:1;MJ11:1;O395:1;VPAR:1;PPRO:1;VSPL:1;YJ016:1	EH	COG0147	Anthranilate/para-aminobenzoate synthases component I	ABU70879.1(Vhar) ACH65218.1(MJ11) CAG20794.1(Ppro) CAQ79031.1(Asal) CAV18982.1(Vspl) NT01VF1269(ES114) NT01VP1745(Vpar) NT01VV2177(CMCP6) NT02VVA1933(YJ016) VC0395_A0921(O395) VC1303(N16961)
ORTHOMCL1086	11	11	ASAL:1;N16961:1;CMCP6:1;ES114:1;VHAR:1;MJ11:1;O395:1;VPAR:1;PPRO:1;VSPL:1;YJ016:1	LR	COG0494	NTP pyrophosphohydrolases including oxidative damage repair enzymes	ABU70875.1(Vhar) ACH67300.1(MJ11) CAG20795.1(Ppro) CAQ79030.1(Asal) CAV18986.1(Vspl) NT01VF1268(ES114) NT01VP1748(Vpar) NT01VV2172(CMCP6) NT02VVA1936(YJ016) VC0395_A0920(O395) VC1302(N16961)
ORTHOMCL1087	11	11	ASAL:1;N16961:1;CMCP6:1;ES114:1;VHAR:1;MJ11:1;O395:1;VPAR:1;PPRO:1;VSPL:1;YJ016:1	E	COG0814	Amino acid permeases	ABU70874.1(Vhar) ACH66679.1(MJ11) CAG20796.1(Ppro) CAQ79029.1(Asal) CAV18987.1(Vspl) NT01VF1267(ES114) NT01VP1749(Vpar) NT01VV2171(CMCP6) NT02VVA1937(YJ016) VC0395_A0919(O395) VC1301(N16961)
ORTHOMCL1088	11	11	ASAL:1;N16961:1;CMCP6:1;ES114:1;VHAR:1;MJ11:1;O395:1;VPAR:1;PPRO:1;VSPL:1;YJ016:1	E	COG1760	L-serine deaminase	ABU70873.1(Vhar) ACH65618.1(MJ11) CAG20797.1(Ppro) CAQ79028.1(Asal) CAV18988.1(Vspl) NT01VF1266(ES114) NT01VP1750(Vpar) NT01VV2170(CMCP6) NT02VVA1938(YJ016) VC0395_A0918(O395) VC1300(N16961)
ORTHOMCL1089	11	11	ASAL:1;N16961:1;CMCP6:1;ES114:1;VHAR:1;MJ11:1;O395:1;VPAR:1;PPRO:1;VSPL:1;YJ016:1	J	COG0017	Aspartyl/asparaginyl-tRNA synthetases	ABU70863.1(Vhar) ACH66283.1(MJ11) CAG20720.1(Ppro) CAQ79014.1(Asal) CAV18993.1(Vspl) NT01VF1249(ES114) NT01VP1762(Vpar) NT01VV2165(CMCP6) NT02VVA1943(YJ016) VC0395_A0915(O395) VC1297(N16961)
ORTHOMCL1090	11	11	ASAL:1;N16961:1;CMCP6:1;ES114:1;VHAR:1;MJ11:1;O395:1;VPAR:1;PPRO:1;VSPL:1;YJ016:1	E	COG1448	Aspartate/tyrosine/aromatic aminotransferase	ABU70856.1(Vhar) ACH66104.1(MJ11) CAG20726.1(Ppro) CAQ79372.1(Asal) CAV19003.1(Vspl) NT01VF1588(ES114) NT01VP1767(Vpar) NT01VV2158(CMCP6) NT02VVA1950(YJ016) VC0395_A0911(O395) VC1293(N16961)
ORTHOMCL1091	11	11	ASAL:1;N16961:1;CMCP6:1;ES114:1;VHAR:1;MJ11:1;O395:1;VPAR:1;PPRO:1;VSPL:1;YJ016:1	NT	COG0840	Methyl-accepting chemotaxis protein	ABU70850.1(Vhar) ACH67131.1(MJ11) CAG21206.1(Ppro) CAQ78484.1(Asal) CAV19090.1(Vspl) NT01VF0853(ES114) NT01VP1771(Vpar) NT01VV2154(CMCP6) NT02VVA1954(YJ016) VC0395_A0908(O395) VC1289(N16961)
ORTHOMCL1092	11	11	ASAL:1;N16961:1;CMCP6:1;ES114:1;VHAR:1;MJ11:1;O395:1;VPAR:1;PPRO:1;VSPL:1;YJ016:1	L	COG2818	3-methyladenine DNA glycosylase	ABU70845.1(Vhar) ACH63698.1(MJ11) CAG23669.1(Ppro) CAQ81548.1(Asal) CAV19162.1(Vspl) NT01VFA0824(ES114) NT01VP1111(Vpar) NT01VV2791(CMCP6) NT02VVA1344(YJ016) VC0395_A1277(O395) VC1672(N16961)
ORTHOMCL1093	11	11	ASAL:1;N16961:1;CMCP6:1;ES114:1;VHAR:1;MJ11:1;O395:1;VPAR:1;PPRO:1;VSPL:1;YJ016:1	M	COG0845	Membrane-fusion protein	ABU70843.1(Vhar) ACH66863.1(MJ11) CAG20791.1(Ppro) CAQ79037.1(Asal) CAV19164.1(Vspl) NT01VF1273(ES114) NT01VP1109(Vpar) NT01VV2793(CMCP6) NT02VVA1342(YJ016) VC0395_A1279(O395) VC1674(N16961)
ORTHOMCL1094	11	11	ASAL:1;N16961:1;CMCP6:1;ES114:1;VHAR:1;MJ11:1;O395:1;VPAR:1;PPRO:1;VSPL:1;YJ016:1	M	COG0845	Membrane-fusion protein	ABU70842.1(Vhar) ACH65574.1(MJ11) CAG20792.1(Ppro) CAQ79036.1(Asal) CAV19165.1(Vspl) NT01VF1272(ES114) NT01VP1108(Vpar) NT01VV2794(CMCP6) NT02VVA1341(YJ016) VC0395_A1280(O395) VC1675(N16961)
ORTHOMCL1095	11	11	ASAL:1;N16961:1;CMCP6:1;ES114:1;VHAR:1;MJ11:1;O395:1;VPAR:1;PPRO:1;VSPL:1;YJ016:1	KT	COG1983	Putative stress-responsive transcriptional regulator	ABU70841.1(Vhar) ACH64552.1(MJ11) CAG20820.1(Ppro) CAQ81237.1(Asal) CAV19166.1(Vspl) NT01VFA0318(ES114) NT01VP1107(Vpar) NT01VV2795(CMCP6) NT02VVA1340(YJ016) VC0395_A1281(O395) VC1676(N16961)
ORTHOMCL1096	11	11	ASAL:1;N16961:1;CMCP6:1;ES114:1;VHAR:1;MJ11:1;O395:1;VPAR:1;PPRO:1;VSPL:1;YJ016:1				ABU70840.1(Vhar) ACH63676.1(MJ11) CAG20821.1(Ppro) CAQ81236.1(Asal) CAV19167.1(Vspl) NT01VFA0317(ES114) NT01VP1106(Vpar) NT01VV2796(CMCP6) NT02VVA1339(YJ016) VC0395_A1282(O395) VC1677(N16961)
ORTHOMCL1097	11	11	ASAL:1;N16961:1;CMCP6:1;ES114:1;VHAR:1;MJ11:1;O395:1;VPAR:1;PPRO:1;VSPL:1;YJ016:1	KT	COG1842	Phage shock protein A (IM30), suppresses sigma54-dependent transcription	ABU70839.1(Vhar) ACH64410.1(MJ11) CAG20822.1(Ppro) CAQ81235.1(Asal) CAV19168.1(Vspl) NT01VFA0316(ES114) NT01VP1105(Vpar) NT01VV2797(CMCP6) NT02VVA1338(YJ016) VC0395_A1283(O395) VC1678(N16961)
ORTHOMCL1098	11	11	ASAL:1;N16961:1;CMCP6:1;ES114:1;VHAR:1;MJ11:1;O395:1;VPAR:1;PPRO:1;VSPL:1;YJ016:1	KT	COG1221	Transcriptional regulators containing an AAA-type ATPase domain and a DNA-binding domain	ABU70838.1(Vhar) ACH63489.1(MJ11) CAG20823.1(Ppro) CAQ81234.1(Asal) CAV19169.1(Vspl) NT01VFA0315(ES114) NT01VP1104(Vpar) NT01VV2798(CMCP6) NT02VVA1337(YJ016) VC0395_A1284(O395) VC1679(N16961)
ORTHOMCL1099	11	11	ASAL:1;N16961:1;CMCP6:1;ES114:1;VHAR:1;MJ11:1;O395:1;VPAR:1;PPRO:1;VSPL:1;YJ016:1	E	COG4166	ABC-type oligopeptide transport system, periplasmic component	ABU70837.1(Vhar) ACH64248.1(MJ11) CAG20824.1(Ppro) CAQ81233.1(Asal) CAV19170.1(Vspl) NT01VFA0314(ES114) NT01VP1103(Vpar) NT01VV2799(CMCP6) NT02VVA1336(YJ016) VC0395_A1285(O395) VC1680(N16961)
ORTHOMCL1100	11	11	ASAL:1;N16961:1;CMCP6:1;ES114:1;VHAR:1;MJ11:1;O395:1;VPAR:1;PPRO:1;VSPL:1;YJ016:1	V	COG4168	ABC-type antimicrobial peptide transport system, permease component	ABU70836.1(Vhar) ACH63457.1(MJ11) CAG20825.1(Ppro) CAQ81232.1(Asal) CAV19171.1(Vspl) NT01VFA0313(ES114) NT01VP1102(Vpar) NT01VV2800(CMCP6) NT02VVA1335(YJ016) VC0395_A1286(O395) VC1681(N16961)
ORTHOMCL1101	11	11	ASAL:1;N16961:1;CMCP6:1;ES114:1;VHAR:1;MJ11:1;O395:1;VPAR:1;PPRO:1;VSPL:1;YJ016:1	V	COG4171	ABC-type antimicrobial peptide transport system, permease component	ABU70835.1(Vhar) ACH64024.1(MJ11) CAG20826.1(Ppro) CAQ81231.1(Asal) CAV19172.1(Vspl) NT01VFA0312(ES114) NT01VP1101(Vpar) NT01VV2801(CMCP6) NT02VVA1334(YJ016) VC0395_A1287(O395) VC1682(N16961)
ORTHOMCL1102	11	11	ASAL:1;N16961:1;CMCP6:1;ES114:1;VHAR:1;MJ11:1;O395:1;VPAR:1;PPRO:1;VSPL:1;YJ016:1	V	COG4170	ABC-type antimicrobial peptide transport system, ATPase component	ABU70834.1(Vhar) ACH64616.1(MJ11) CAG20827.1(Ppro) CAQ81230.1(Asal) CAV19173.1(Vspl) NT01VFA0311(ES114) NT01VP1100(Vpar) NT01VV2802(CMCP6) NT02VVA1333(YJ016) VC0395_A1288(O395) VC1683(N16961)
ORTHOMCL1103	11	11	ASAL:1;N16961:1;CMCP6:1;ES114:1;VHAR:1;MJ11:1;O395:1;VPAR:1;PPRO:1;VSPL:1;YJ016:1	V	COG4167	ABC-type antimicrobial peptide transport system, ATPase component	ABU70833.1(Vhar) ACH63691.1(MJ11) CAG20828.1(Ppro) CAQ81229.1(Asal) CAV19174.1(Vspl) NT01VFA0310(ES114) NT01VP1099(Vpar) NT01VV2803(CMCP6) NT02VVA1332(YJ016) VC0395_A1289(O395) VC1684(N16961)
ORTHOMCL1104	11	11	ASAL:1;N16961:1;CMCP6:1;ES114:1;VHAR:1;MJ11:1;O395:1;VPAR:1;PPRO:1;VSPL:1;YJ016:1				ABU70828.1(Vhar) ACH65446.1(MJ11) CAG22306.1(Ppro) CAQ79039.1(Asal) CAV19177.1(Vspl) NT01VF1275(ES114) NT01VP1098(Vpar) NT01VV2805(CMCP6) NT02VVA1329(YJ016) VC0395_A1291(O395) VC1686(N16961)
ORTHOMCL1105	11	11	ASAL:1;N16961:1;CMCP6:1;ES114:1;VHAR:1;MJ11:1;O395:1;VPAR:1;PPRO:1;VSPL:1;YJ016:1	C	COG1227	Inorganic pyrophosphatase/exopolyphosphatase	ABU70827.1(Vhar) ACH63440.1(MJ11) CAG19924.1(Ppro) CAQ81492.1(Asal) CAV19178.1(Vspl) NT01VFA0433(ES114) NT01VP1097(Vpar) NT01VV2806(CMCP6) NT02VVA1328(YJ016) VC0395_A1292(O395) VC1687(N16961)
ORTHOMCL1106	11	11	ASAL:1;N16961:1;CMCP6:1;ES114:1;VHAR:1;MJ11:1;O395:1;VPAR:1;PPRO:1;VSPL:1;YJ016:1				ABU70826.1(Vhar) ACH64619.1(MJ11) CAG23858.1(Ppro) CAQ80828.1(Asal) CAV19179.1(Vspl) NT01VFA0857(ES114) NT01VP1096(Vpar) NT01VV2807(CMCP6) NT02VVA1327(YJ016) VC0395_A1293(O395) VC1688(N16961)
ORTHOMCL1107	11	11	ASAL:1;N16961:1;CMCP6:1;ES114:1;VHAR:1;MJ11:1;O395:1;VPAR:1;PPRO:1;VSPL:1;YJ016:1	P	COG2116	Formate/nitrite family of transporters	ABU70820.1(Vhar) ACH64340.1(MJ11) CAG21179.1(Ppro) CAQ79641.1(Asal) CAV19185.1(Vspl) NT01VFA0822(ES114) NT01VP1089(Vpar) NT01VV2815(CMCP6) NT02VVA1317(YJ016) VC0395_A1299(O395) VC1695(N16961)
ORTHOMCL1108	11	11	ASAL:1;N16961:1;CMCP6:1;ES114:1;VHAR:1;MJ11:1;O395:1;VPAR:1;PPRO:1;VSPL:1;YJ016:1				ABU70819.1(Vhar) ACH65392.1(MJ11) CAG20995.1(Ppro) CAQ78690.1(Asal) CAV19187.1(Vspl) NT01VF1786(ES114) NT01VP1088(Vpar) NT01VV2817(CMCP6) NT02VVA1314(YJ016) VC0395_A1300(O395) VC1696(N16961)
ORTHOMCL1109	11	11	ASAL:1;N16961:1;CMCP6:1;ES114:1;VHAR:1;MJ11:1;O395:1;VPAR:1;PPRO:1;VSPL:1;YJ016:1	MG	COG0451	Nucleoside-diphosphate-sugar epimerases	ABU70816.1(Vhar) ACH65565.1(MJ11) CAG20812.1(Ppro) CAQ79105.1(Asal) CAV19188.1(Vspl) NT01VF1484(ES114) NT01VP1085(Vpar) NT01VV2820(CMCP6) NT02VVA1311(YJ016) VC0395_A1301(O395) VC1697(N16961)
ORTHOMCL1110	11	11	ASAL:1;N16961:1;CMCP6:1;ES114:1;VHAR:1;MJ11:1;O395:1;VPAR:1;PPRO:1;VSPL:1;YJ016:1	S	COG1434	Uncharacterized conserved protein	ABU70815.1(Vhar) ACH64578.1(MJ11) CAG22553.1(Ppro) CAQ80991.1(Asal) CAV19189.1(Vspl) NT01VFA0816(ES114) NT01VP1084(Vpar) NT01VV2821(CMCP6) NT02VVA1310(YJ016) VC0395_A1302(O395) VC1698(N16961)
ORTHOMCL1111	11	11	ASAL:1;N16961:1;CMCP6:1;ES114:1;VHAR:1;MJ11:1;O395:1;VPAR:1;PPRO:1;VSPL:1;YJ016:1	F	COG1435	Thymidine kinase	ABU70811.1(Vhar) ACH65290.1(MJ11) CAG19495.1(Ppro) CAQ79626.1(Asal) CAV19190.1(Vspl) NT01VF1714(ES114) NT01VP1083(Vpar) NT01VV2822(CMCP6) NT02VVA1309(YJ016) VC0395_A0736(O395) VC1167(N16961)
ORTHOMCL1112	11	11	ASAL:1;N16961:1;CMCP6:1;ES114:1;VHAR:1;MJ11:1;O395:1;VPAR:1;PPRO:1;VSPL:1;YJ016:1	J	COG0215	Cysteinyl-tRNA synthetase	ABU70810.1(Vhar) ACH65293.1(MJ11) CAG19509.1(Ppro) CAQ79625.1(Asal) CAV19191.1(Vspl) NT01VF1715(ES114) NT01VP1082(Vpar) NT01VV2823(CMCP6) NT02VVA1308(YJ016) VC0395_A1439(O395) VC1848(N16961)
ORTHOMCL1113	11	11	ASAL:1;N16961:1;CMCP6:1;ES114:1;VHAR:1;MJ11:1;O395:1;VPAR:1;PPRO:1;VSPL:1;YJ016:1	O	COG0652	Peptidyl-prolyl cis-trans isomerase (rotamase) - cyclophilin family	ABU70809.1(Vhar) ACH65495.1(MJ11) CAG19508.1(Ppro) CAQ79624.1(Asal) CAV19192.1(Vspl) NT01VF1716(ES114) NT01VP1081(Vpar) NT01VV2824(CMCP6) NT02VVA1307(YJ016) VC0395_A1440(O395) VC1849(N16961)
ORTHOMCL1114	11	11	ASAL:1;N16961:1;CMCP6:1;ES114:1;VHAR:1;MJ11:1;O395:1;VPAR:1;PPRO:1;VSPL:1;YJ016:1	S	COG2908	Uncharacterized protein conserved in bacteria	ABU70808.1(Vhar) ACH66250.1(MJ11) CAG19507.1(Ppro) CAQ79623.1(Asal) CAV19193.1(Vspl) NT01VF1717(ES114) NT01VP1080(Vpar) NT01VV2825(CMCP6) NT02VVA1306(YJ016) VC0395_A1441(O395) VC1850(N16961)
ORTHOMCL1115	11	11	ASAL:1;N16961:1;CMCP6:1;ES114:1;VHAR:1;MJ11:1;O395:1;VPAR:1;PPRO:1;VSPL:1;YJ016:1	S	COG3012	Uncharacterized protein conserved in bacteria	ABU70807.1(Vhar) ACH66114.1(MJ11) CAG19504.1(Ppro) CAQ79621.1(Asal) CAV19195.1(Vspl) NT01VF1719(ES114) NT01VP1078(Vpar) NT01VV2827(CMCP6) NT02VVA1304(YJ016) VC0395_A1443(O395) VC1852(N16961)
ORTHOMCL1116	11	11	ASAL:1;N16961:1;CMCP6:1;ES114:1;VHAR:1;MJ11:1;O395:1;VPAR:1;PPRO:1;VSPL:1;YJ016:1	E	COG0140	Phosphoribosyl-ATP pyrophosphohydrolase	ABU70806.1(Vhar) ACH66271.1(MJ11) CAG19496.1(Ppro) CAQ78825.1(Asal) CAV19196.1(Vspl) NT01VF1104(ES114) NT01VP1076(Vpar) NT01VV2828(CMCP6) NT02VVA1303(YJ016) VC0395_A0709(O395) VC1139(N16961)
ORTHOMCL1117	11	11	ASAL:1;N16961:1;CMCP6:1;ES114:1;VHAR:1;MJ11:1;O395:1;VPAR:1;PPRO:1;VSPL:1;YJ016:1	E	COG0107	Imidazoleglycerol-phosphate synthase	ABU70805.1(Vhar) ACH65784.1(MJ11) CAG19497.1(Ppro) CAQ78824.1(Asal) CAV19197.1(Vspl) NT01VF1103(ES114) NT01VP1075(Vpar) NT01VV2829(CMCP6) NT02VVA1302(YJ016) VC0395_A0708(O395) VC1138(N16961)
ORTHOMCL1118	11	11	ASAL:1;N16961:1;CMCP6:1;ES114:1;VHAR:1;MJ11:1;O395:1;VPAR:1;PPRO:1;VSPL:1;YJ016:1	E	COG0106	Phosphoribosylformimino-5-aminoimidazole carboxamide ribonucleotide (ProFAR) isomerase	ABU70804.1(Vhar) ACH65335.1(MJ11) CAG19498.1(Ppro) CAQ78823.1(Asal) CAV19198.1(Vspl) NT01VF1102(ES114) NT01VP1074(Vpar) NT01VV2830(CMCP6) NT02VVA1301(YJ016) VC0395_A0707(O395) VC1137(N16961)
ORTHOMCL1119	11	11	ASAL:1;N16961:1;CMCP6:1;ES114:1;VHAR:1;MJ11:1;O395:1;VPAR:1;PPRO:1;VSPL:1;YJ016:1	E	COG0118	Glutamine amidotransferase	ABU70803.1(Vhar) ACH66988.1(MJ11) CAG19499.1(Ppro) CAQ78822.1(Asal) CAV19199.1(Vspl) NT01VF1101(ES114) NT01VP1073(Vpar) NT01VV2831(CMCP6) NT02VVA1300(YJ016) VC0395_A0706(O395) VC1136(N16961)
ORTHOMCL1120	11	11	ASAL:1;N16961:1;CMCP6:1;ES114:1;VHAR:1;MJ11:1;O395:1;VPAR:1;PPRO:1;VSPL:1;YJ016:1	E	COG0241	Histidinol phosphatase and related phosphatases	ABU70802.1(Vhar) ACH66482.1(MJ11) CAG19500.1(Ppro) CAQ78821.1(Asal) CAV19200.1(Vspl) NT01VF1100(ES114) NT01VP1072(Vpar) NT01VV2832(CMCP6) NT02VVA1299(YJ016) VC0395_A0705(O395) VC1135(N16961)
ORTHOMCL1121	11	11	ASAL:1;N16961:1;CMCP6:1;ES114:1;VHAR:1;MJ11:1;O395:1;VPAR:1;PPRO:1;VSPL:1;YJ016:1	E	COG0079	Histidinol-phosphate/aromatic aminotransferase and cobyric acid decarboxylase	ABU70801.1(Vhar) ACH66609.1(MJ11) CAG19501.1(Ppro) CAQ78820.1(Asal) CAV19201.1(Vspl) NT01VF1099(ES114) NT01VP1071(Vpar) NT01VV2833(CMCP6) NT02VVA1298(YJ016) VC0395_A0704(O395) VC1134(N16961)
ORTHOMCL1122	11	11	ASAL:1;N16961:1;CMCP6:1;ES114:1;VHAR:1;MJ11:1;O395:1;VPAR:1;PPRO:1;VSPL:1;YJ016:1	E	COG0141	Histidinol dehydrogenase	ABU70800.1(Vhar) ACH66337.1(MJ11) CAG19502.1(Ppro) CAQ78819.1(Asal) CAV19202.1(Vspl) NT01VF1098(ES114) NT01VP1070(Vpar) NT01VV2834(CMCP6) NT02VVA1297(YJ016) VC0395_A0703(O395) VC1133(N16961)
ORTHOMCL1123	11	11	ASAL:1;N16961:1;CMCP6:1;ES114:1;VHAR:1;MJ11:1;O395:1;VPAR:1;PPRO:1;VSPL:1;YJ016:1	E	COG0040	ATP phosphoribosyltransferase	ABU70799.1(Vhar) ACH65706.1(MJ11) CAG19503.1(Ppro) CAQ78818.1(Asal) CAV19203.1(Vspl) NT01VF1097(ES114) NT01VP1069(Vpar) NT01VV2835(CMCP6) NT02VVA1296(YJ016) VC0395_A0702(O395) VC1132(N16961)
ORTHOMCL1124	11	11	ASAL:1;N16961:1;CMCP6:1;ES114:1;VHAR:1;MJ11:1;O395:1;VPAR:1;PPRO:1;VSPL:1;YJ016:1	C	COG1757	Na+/H+ antiporter	ABU70797.1(Vhar) ACH66828.1(MJ11) CAG19494.1(Ppro) CAQ79829.1(Asal) CAV19204.1(Vspl) NT01VF1749(ES114) NT01VP1066(Vpar) NT01VV2836(CMCP6) NT02VVA1295(YJ016) VC0395_A0701(O395) VC1131(N16961)
ORTHOMCL1125	11	11	ASAL:1;N16961:1;CMCP6:1;ES114:1;VHAR:1;MJ11:1;O395:1;VPAR:1;PPRO:1;VSPL:1;YJ016:1	R	COG2916	DNA-binding protein H-NS	ABU70796.1(Vhar) ACH65380.1(MJ11) CAG19493.1(Ppro) CAQ79830.1(Asal) CAV19205.1(Vspl) NT01VF1750(ES114) NT01VP1065(Vpar) NT01VV2837(CMCP6) NT02VVA1293(YJ016) VC0395_A0700(O395) VC1130(N16961)
ORTHOMCL1126	11	11	ASAL:1;N16961:1;CMCP6:1;ES114:1;VHAR:1;MJ11:1;O395:1;VPAR:1;PPRO:1;VSPL:1;YJ016:1	J	COG0482	Predicted tRNA(5-methylaminomethyl-2-thiouridylate) methyltransferase, contains the PP-loop ATPase domain	ABU70793.1(Vhar) ACH67280.1(MJ11) CAG19558.1(Ppro) CAQ79882.1(Asal) CAV19208.1(Vspl) NT01VF1916(ES114) NT01VP1062(Vpar) NT01VV2840(CMCP6) NT02VVA1290(YJ016) VC0395_A0646(O395) VC1128(N16961)
ORTHOMCL1127	11	11	ASAL:1;N16961:1;CMCP6:1;ES114:1;VHAR:1;MJ11:1;O395:1;VPAR:1;PPRO:1;VSPL:1;YJ016:1	R	COG2915	Uncharacterized protein involved in purine metabolism	ABU70792.1(Vhar) ACH65721.1(MJ11) CAG19557.1(Ppro) CAQ79881.1(Asal) CAV19209.1(Vspl) NT01VF1917(ES114) NT01VP1061(Vpar) NT01VV2841(CMCP6) NT02VVA1289(YJ016) VC0395_A0645(O395) VC1127(N16961)
ORTHOMCL1128	11	11	ASAL:1;N16961:1;CMCP6:1;ES114:1;VHAR:1;MJ11:1;O395:1;VPAR:1;PPRO:1;VSPL:1;YJ016:1	F	COG0015	Adenylosuccinate lyase	ABU70791.1(Vhar) ACH65947.1(MJ11) CAG19556.1(Ppro) CAQ79880.1(Asal) CAV19210.1(Vspl) NT01VF1918(ES114) NT01VP1060(Vpar) NT01VV2842(CMCP6) NT02VVA1288(YJ016) VC0395_A0644(O395) VC1126(N16961)
ORTHOMCL1129	11	11	ASAL:1;N16961:1;CMCP6:1;ES114:1;VHAR:1;MJ11:1;O395:1;VPAR:1;PPRO:1;VSPL:1;YJ016:1				ABU70790.1(Vhar) ACH64548.1(MJ11) CAG22765.1(Ppro) CAQ81623.1(Asal) CAV27626.1(Vspl) NT01VFA0766(ES114) NT01VP1059(Vpar) NT01VV2843(CMCP6) NT02VVA1287(YJ016) VC0395_A0643(O395) VC1125(N16961)
ORTHOMCL1130	11	11	ASAL:1;N16961:1;CMCP6:1;ES114:1;VHAR:1;MJ11:1;O395:1;VPAR:1;PPRO:1;VSPL:1;YJ016:1	O	COG0501	Zn-dependent protease with chaperone function	ABU70782.1(Vhar) ACH66465.1(MJ11) CAG20707.1(Ppro) CAQ79007.1(Asal) CAV19211.1(Vspl) NT01VF1242(ES114) NT01VP1050(Vpar) NT01VV2851(CMCP6) NT02VVA1279(YJ016) VC0395_A0635(O395) VC1117(N16961)
ORTHOMCL1131	11	11	ASAL:1;N16961:1;CMCP6:1;ES114:1;VHAR:1;MJ11:1;O395:1;VPAR:1;PPRO:1;VSPL:1;YJ016:1	H	COG0132	Dethiobiotin synthetase	ABU70779.1(Vhar) ACH64557.1(MJ11) CAG20711.1(Ppro) CAQ81611.1(Asal) CAV19213.1(Vspl) NT01VFA0753(ES114) NT01VP1048(Vpar) NT01VV2853(CMCP6) NT02VVA1277(YJ016) VC0395_A0633(O395) VC1115(N16961)
ORTHOMCL1132	11	11	ASAL:1;N16961:1;CMCP6:1;ES114:1;VHAR:1;MJ11:1;O395:1;VPAR:1;PPRO:1;VSPL:1;YJ016:1	QR	COG0500	SAM-dependent methyltransferases	ABU70778.1(Vhar) ACH64216.1(MJ11) CAG20712.1(Ppro) CAQ81612.1(Asal) CAV19214.1(Vspl) NT01VFA0754(ES114) NT01VP1047(Vpar) NT01VV2854(CMCP6) NT02VVA1276(YJ016) VC0395_A0632(O395) VC1114(N16961)
ORTHOMCL1133	11	11	ASAL:1;N16961:1;CMCP6:1;ES114:1;VHAR:1;MJ11:1;O395:1;VPAR:1;PPRO:1;VSPL:1;YJ016:1	H	COG0156	7-keto-8-aminopelargonate synthetase and related enzymes	ABU70777.1(Vhar) ACH63668.1(MJ11) CAG20713.1(Ppro) CAQ81613.1(Asal) CAV19215.1(Vspl) NT01VFA0755(ES114) NT01VP1046(Vpar) NT01VV2855(CMCP6) NT02VVA1275(YJ016) VC0395_A0631(O395) VC1113(N16961)
ORTHOMCL1134	11	11	ASAL:1;N16961:1;CMCP6:1;ES114:1;VHAR:1;MJ11:1;O395:1;VPAR:1;PPRO:1;VSPL:1;YJ016:1	H	COG0502	Biotin synthase and related enzymes	ABU70776.1(Vhar) ACH64364.1(MJ11) CAG20714.1(Ppro) CAQ81614.1(Asal) CAV19216.1(Vspl) NT01VFA0756(ES114) NT01VP1045(Vpar) NT01VV2856(CMCP6) NT02VVA1274(YJ016) VC0395_A0630(O395) VC1112(N16961)
ORTHOMCL1135	11	11	ASAL:1;N16961:1;CMCP6:1;ES114:1;VHAR:1;MJ11:1;O395:1;VPAR:1;PPRO:1;VSPL:1;YJ016:1	H	COG0161	Adenosylmethionine-8-amino-7-oxononanoate aminotransferase	ABU70775.1(Vhar) ACH63814.1(MJ11) CAG20715.1(Ppro) CAQ81615.1(Asal) CAV19217.1(Vspl) NT01VFA0757(ES114) NT01VP1044(Vpar) NT01VV2857(CMCP6) NT02VVA1273(YJ016) VC0395_A0629(O395) VC1111(N16961)
ORTHOMCL1136	11	11	ASAL:1;N16961:1;CMCP6:1;ES114:1;VHAR:1;MJ11:1;O395:1;VPAR:1;PPRO:1;VSPL:1;YJ016:1	J	COG0172	Seryl-tRNA synthetase	ABU70769.1(Vhar) ACH65936.1(MJ11) CAG19576.1(Ppro) CAQ79529.1(Asal) CAV19219.1(Vspl) NT01VF0987(ES114) NT01VP1040(Vpar) NT01VV2859(CMCP6) NT02VVA1272(YJ016) VC0395_A0628(O395) VC1110(N16961)
ORTHOMCL1137	11	11	ASAL:1;N16961:1;CMCP6:1;ES114:1;VHAR:1;MJ11:1;O395:1;VPAR:1;PPRO:1;VSPL:1;YJ016:1	L	COG2256	ATPase related to the helicase subunit of the Holliday junction resolvase	ABU70768.1(Vhar) ACH65347.1(MJ11) CAG19575.1(Ppro) CAQ79528.1(Asal) CAV19220.1(Vspl) NT01VF0986(ES114) NT01VP1039(Vpar) NT01VV2860(CMCP6) NT02VVA1271(YJ016) VC0395_A0627(O395) VC1108(N16961)
ORTHOMCL1138	11	11	ASAL:1;N16961:1;CMCP6:1;ES114:1;VHAR:1;MJ11:1;O395:1;VPAR:1;PPRO:1;VSPL:1;YJ016:1	M	COG2834	Outer membrane lipoprotein-sorting protein	ABU70767.1(Vhar) ACH65636.1(MJ11) CAG19574.1(Ppro) CAQ79527.1(Asal) CAV19221.1(Vspl) NT01VF0985(ES114) NT01VP1038(Vpar) NT01VV2862(CMCP6) NT02VVA1270(YJ016) VC0395_A0626(O395) VC1107(N16961)
ORTHOMCL1139	11	11	ASAL:1;N16961:1;CMCP6:1;ES114:1;VHAR:1;MJ11:1;O395:1;VPAR:1;PPRO:1;VSPL:1;YJ016:1	D	COG1674	DNA segregation ATPase FtsK/SpoIIIE and related proteins	ABU70766.1(Vhar) ACH66314.1(MJ11) CAG19573.1(Ppro) CAQ79526.1(Asal) CAV19222.1(Vspl) NT01VF0984(ES114) NT01VP1037(Vpar) NT01VV2863(CMCP6) NT02VVA1269(YJ016) VC0395_A1493(O395) VC1903(N16961)
ORTHOMCL1140	11	11	ASAL:1;N16961:1;CMCP6:1;ES114:1;VHAR:1;MJ11:1;O395:1;VPAR:1;PPRO:1;VSPL:1;YJ016:1	K	COG1522	Transcriptional regulators	ABU70765.1(Vhar) ACH66663.1(MJ11) CAG19572.1(Ppro) CAQ79525.1(Asal) CAV19223.1(Vspl) NT01VF0983(ES114) NT01VP1036(Vpar) NT01VV2864(CMCP6) NT02VVA1268(YJ016) VC0395_A1494(O395) VC1904(N16961)
ORTHOMCL1141	11	11	ASAL:1;N16961:1;CMCP6:1;ES114:1;VHAR:1;MJ11:1;O395:1;VPAR:1;PPRO:1;VSPL:1;YJ016:1	E	COG0686	Alanine dehydrogenase	ABU70764.1(Vhar) ACH66198.1(MJ11) CAG19571.1(Ppro) CAQ79524.1(Asal) CAV19224.1(Vspl) NT01VF0982(ES114) NT01VP1035(Vpar) NT01VV2865(CMCP6) NT02VVA1267(YJ016) VC0395_A1495(O395) VC1905(N16961)
ORTHOMCL1142	11	11	ASAL:1;N16961:1;CMCP6:1;ES114:1;VHAR:1;MJ11:1;O395:1;VPAR:1;PPRO:1;VSPL:1;YJ016:1				ABU70763.1(Vhar) ACH66434.1(MJ11) CAG20851.1(Ppro) CAQ79373.1(Asal) CAV19225.1(Vspl) NT01VF1589(ES114) NT01VP1034(Vpar) NT01VV2866(CMCP6) NT02VVA1266(YJ016) VC0395_A1496(O395) VC1906(N16961)
ORTHOMCL1143	11	11	ASAL:1;N16961:1;CMCP6:1;ES114:1;VHAR:1;MJ11:1;O395:1;VPAR:1;PPRO:1;VSPL:1;YJ016:1	K	COG0583	Transcriptional regulator	ABU70762.1(Vhar) ACH66798.1(MJ11) CAG20852.1(Ppro) CAQ79374.1(Asal) CAV19226.1(Vspl) NT01VF1590(ES114) NT01VP1033(Vpar) NT01VV2867(CMCP6) NT02VVA1265(YJ016) VC0395_A1497(O395) VC1907(N16961)
ORTHOMCL1144	11	11	ASAL:1;N16961:1;CMCP6:1;ES114:1;VHAR:1;MJ11:1;O395:1;VPAR:1;PPRO:1;VSPL:1;YJ016:1				ABU70761.1(Vhar) ACH65278.1(MJ11) CAG20853.1(Ppro) CAQ79375.1(Asal) CAV19227.1(Vspl) NT01VF1591(ES114) NT01VP1032(Vpar) NT01VV2869(CMCP6) NT02VVA1263(YJ016) VC0395_A1499(O395) VC1909(N16961)
ORTHOMCL1146	11	11	ASAL:1;N16961:1;CMCP6:1;ES114:1;VHAR:1;MJ11:1;O395:1;VPAR:1;PPRO:1;VSPL:1;YJ016:1				ABU70591.1(Vhar) ACH66962.1(MJ11) CAG20915.1(Ppro) CAQ79594.1(Asal) CAV18257.1(Vspl) NT01VF1051(ES114) NT01VP1007(Vpar) NT01VV2095(CMCP6) NT02VVA2099(YJ016) VC0395_A1423(O395) VC1828(N16961)
ORTHOMCL1147	11	11	ASAL:1;N16961:1;CMCP6:1;ES114:1;VHAR:1;MJ11:1;O395:1;VPAR:1;PPRO:1;VSPL:1;YJ016:1	R	COG3318	Predicted metal-binding protein related to the C-terminal domain of SecA	ABU70589.1(Vhar) ACH66252.1(MJ11) CAG20924.1(Ppro) CAQ79593.1(Asal) CAV18255.1(Vspl) NT01VF1049(ES114) NT01VP1005(Vpar) NT01VV2092(CMCP6) NT02VVA2102(YJ016) VC0395_A1425(O395) VC1832(N16961)
ORTHOMCL1148	11	11	ASAL:1;N16961:1;CMCP6:1;ES114:1;VHAR:1;MJ11:1;O395:1;VPAR:1;PPRO:1;VSPL:1;YJ016:1	H	COG0379	Quinolinate synthase	ABU70584.1(Vhar) ACH65467.1(MJ11) CAG20926.1(Ppro) CAQ79586.1(Asal) CAV18246.1(Vspl) NT01VF1048(ES114) NT01VP1000(Vpar) NT01VV2087(CMCP6) NT02VVA2107(YJ016) VC0395_A1426(O395) VC1833(N16961)
ORTHOMCL1149	11	11	ASAL:1;N16961:1;CMCP6:1;ES114:1;VHAR:1;MJ11:1;O395:1;VPAR:1;PPRO:1;VSPL:1;YJ016:1	S	COG1729	Uncharacterized protein conserved in bacteria	ABU70583.1(Vhar) ACH66027.1(MJ11) CAG20927.1(Ppro) CAQ79585.1(Asal) CAV18245.1(Vspl) NT01VF1047(ES114) NT01VP0999(Vpar) NT01VV2086(CMCP6) NT02VVA2108(YJ016) VC0395_A1427(O395) VC1834(N16961)
ORTHOMCL1150	11	11	ASAL:1;N16961:1;CMCP6:1;ES114:1;VHAR:1;MJ11:1;O395:1;VPAR:1;PPRO:1;VSPL:1;YJ016:1	M	COG2885	Outer membrane protein and related peptidoglycan-associated (lipo)proteins	ABU70581.1(Vhar) ACH66384.1(MJ11) CAG20928.1(Ppro) CAQ79584.1(Asal) CAV18244.1(Vspl) NT01VF1046(ES114) NT01VP0998(Vpar) NT01VV2085(CMCP6) NT02VVA2109(YJ016) VC0395_A1428(O395) VC1835(N16961)
ORTHOMCL1151	11	11	ASAL:1;N16961:1;CMCP6:1;ES114:1;VHAR:1;MJ11:1;O395:1;VPAR:1;PPRO:1;VSPL:1;YJ016:1	U	COG0823	Periplasmic component of the Tol biopolymer transport system	ABU70580.1(Vhar) ACH67023.1(MJ11) CAG20929.1(Ppro) CAQ79583.1(Asal) CAV18243.1(Vspl) NT01VF1045(ES114) NT01VP0997(Vpar) NT01VV2084(CMCP6) NT02VVA2110(YJ016) VC0395_A1429(O395) VC1836(N16961)
ORTHOMCL1152	11	11	ASAL:1;N16961:1;CMCP6:1;ES114:1;VHAR:1;MJ11:1;O395:1;VPAR:1;PPRO:1;VSPL:1;YJ016:1	M	COG3064	Membrane protein involved in colicin uptake	ABU70579.1(Vhar) ACH65225.1(MJ11) CAG20930.1(Ppro) CAQ79582.1(Asal) CAV18242.1(Vspl) NT01VF1044(ES114) NT01VP0996(Vpar) NT01VV2083(CMCP6) NT02VVA2111(YJ016) VC0395_A1430(O395) VC1837(N16961)
ORTHOMCL1153	11	11	ASAL:1;N16961:1;CMCP6:1;ES114:1;VHAR:1;MJ11:1;O395:1;VPAR:1;PPRO:1;VSPL:1;YJ016:1	U	COG0848	Biopolymer transport protein	ABU70578.1(Vhar) ACH65873.1(MJ11) CAG20931.1(Ppro) CAQ79581.1(Asal) CAV18241.1(Vspl) NT01VF1041(ES114) NT01VP0995(Vpar) NT01VV2082(CMCP6) NT02VVA2112(YJ016) VC0395_A1431(O395) VC1838(N16961)
ORTHOMCL1154	11	11	ASAL:1;N16961:1;CMCP6:1;ES114:1;VHAR:1;MJ11:1;O395:1;VPAR:1;PPRO:1;VSPL:1;YJ016:1	U	COG0811	Biopolymer transport proteins	ABU70577.1(Vhar) ACH65815.1(MJ11) CAG20932.1(Ppro) CAQ79580.1(Asal) CAV18240.1(Vspl) NT01VF1040(ES114) NT01VP0994(Vpar) NT01VV2081(CMCP6) NT02VVA2113(YJ016) VC0395_A1432(O395) VC1839(N16961)
ORTHOMCL1155	11	11	ASAL:1;N16961:1;CMCP6:1;ES114:1;VHAR:1;MJ11:1;O395:1;VPAR:1;PPRO:1;VSPL:1;YJ016:1	R	COG0824	Predicted thioesterase	ABU70576.1(Vhar) ACH66403.1(MJ11) CAG20933.1(Ppro) CAQ79579.1(Asal) CAV18239.1(Vspl) NT01VF1039(ES114) NT01VP0993(Vpar) NT01VV2080(CMCP6) NT02VVA2114(YJ016) VC0395_A1433(O395) VC1840(N16961)
ORTHOMCL1156	11	11	ASAL:1;N16961:1;CMCP6:1;ES114:1;VHAR:1;MJ11:1;O395:1;VPAR:1;PPRO:1;VSPL:1;YJ016:1	C	COG1294	Cytochrome bd-type quinol oxidase, subunit 2	ABU70573.1(Vhar) ACH66496.1(MJ11) CAG20936.1(Ppro) CAQ79576.1(Asal) CAV18236.1(Vspl) NT01VF1037(ES114) NT01VP0990(Vpar) NT01VV2077(CMCP6) NT02VVA2117(YJ016) VC0395_A1434(O395) VC1843(N16961)
ORTHOMCL1157	11	11	ASAL:1;N16961:1;CMCP6:1;ES114:1;VHAR:1;MJ11:1;O395:1;VPAR:1;PPRO:1;VSPL:1;YJ016:1	L	COG2255	Holliday junction resolvasome, helicase subunit	ABU70571.1(Vhar) ACH65228.1(MJ11) CAG19528.1(Ppro) CAQ79574.1(Asal) CAV18234.1(Vspl) NT01VF1035(ES114) NT01VP0988(Vpar) NT01VV2073(CMCP6) NT02VVA2120(YJ016) VC0395_A1436(O395) VC1845(N16961)
ORTHOMCL1158	11	11	ASAL:1;N16961:1;CMCP6:1;ES114:1;VHAR:1;MJ11:1;O395:1;VPAR:1;PPRO:1;VSPL:1;YJ016:1	L	COG0632	Holliday junction resolvasome, DNA-binding subunit	ABU70570.1(Vhar) ACH66376.1(MJ11) CAG19527.1(Ppro) CAQ79573.1(Asal) CAV18233.1(Vspl) NT01VF1034(ES114) NT01VP0987(Vpar) NT01VV2072(CMCP6) NT02VVA2121(YJ016) VC0395_A1437(O395) VC1846(N16961)
ORTHOMCL1159	11	11	ASAL:1;N16961:1;CMCP6:1;ES114:1;VHAR:1;MJ11:1;O395:1;VPAR:1;PPRO:1;VSPL:1;YJ016:1	L	COG0817	Holliday junction resolvasome, endonuclease subunit	ABU70568.1(Vhar) ACH67047.1(MJ11) CAG19525.1(Ppro) CAQ79572.1(Asal) CAV18231.1(Vspl) NT01VF1033(ES114) NT01VP0984(Vpar) NT01VV2070(CMCP6) NT02VVA2123(YJ016) VC0395_A1438(O395) VC1847(N16961)
ORTHOMCL1160	11	11	ASAL:1;N16961:1;CMCP6:1;ES114:1;VHAR:1;MJ11:1;O395:1;VPAR:1;PPRO:1;VSPL:1;YJ016:1	J	COG0173	Aspartyl-tRNA synthetase	ABU70567.1(Vhar) ACH67107.1(MJ11) CAG19523.1(Ppro) CAQ79571.1(Asal) CAV18230.1(Vspl) NT01VF1032(ES114) NT01VP0983(Vpar) NT01VV2069(CMCP6) NT02VVA2124(YJ016) VC0395_A0735(O395) VC1166(N16961)
ORTHOMCL1161	11	11	ASAL:1;N16961:1;CMCP6:1;ES114:1;VHAR:1;MJ11:1;O395:1;VPAR:1;PPRO:1;VSPL:1;YJ016:1	QR	COG0500	SAM-dependent methyltransferases	ABU70565.1(Vhar) ACH65505.1(MJ11) CAG19521.1(Ppro) CAQ79570.1(Asal) CAV18228.1(Vspl) NT01VF1031(ES114) NT01VP0981(Vpar) NT01VV2067(CMCP6) NT02VVA2126(YJ016) VC0395_A0733(O395) VC1164(N16961)
ORTHOMCL1162	11	11	ASAL:1;N16961:1;CMCP6:1;ES114:1;VHAR:1;MJ11:1;O395:1;VPAR:1;PPRO:1;VSPL:1;YJ016:1	QR	COG0500	SAM-dependent methyltransferases	ABU70564.1(Vhar) ACH65286.1(MJ11) CAG19520.1(Ppro) CAQ79569.1(Asal) CAV18227.1(Vspl) NT01VF1030(ES114) NT01VP0980(Vpar) NT01VV2066(CMCP6) NT02VVA2127(YJ016) VC0395_A0732(O395) VC1163(N16961)
ORTHOMCL1163	11	11	ASAL:1;N16961:1;CMCP6:1;ES114:1;VHAR:1;MJ11:1;O395:1;VPAR:1;PPRO:1;VSPL:1;YJ016:1	O	COG4067	Uncharacterized protein conserved in archaea	ABU70563.1(Vhar) ACH66088.1(MJ11) CAG19519.1(Ppro) CAQ79568.1(Asal) CAV18225.1(Vspl) NT01VF1029(ES114) NT01VP0979(Vpar) NT01VV2065(CMCP6) NT02VVA2128(YJ016) VC0395_A0731(O395) VC1162(N16961)
ORTHOMCL1164	11	11	ASAL:1;N16961:1;CMCP6:1;ES114:1;VHAR:1;MJ11:1;O395:1;VPAR:1;PPRO:1;VSPL:1;YJ016:1				ABU70562.1(Vhar) ACH66417.1(MJ11) CAG19518.1(Ppro) CAQ79567.1(Asal) CAV18223.1(Vspl) NT01VF1028(ES114) NT01VP0978(Vpar) NT01VV2064(CMCP6) NT02VVA2129(YJ016) VC0395_A0730(O395) VC1161(N16961)
ORTHOMCL1165	11	11	ASAL:1;N16961:1;CMCP6:1;ES114:1;VHAR:1;MJ11:1;O395:1;VPAR:1;PPRO:1;VSPL:1;YJ016:1				ABU70561.1(Vhar) ACH66084.1(MJ11) CAG19517.1(Ppro) CAQ79566.1(Asal) CAV18221.1(Vspl) NT01VF1027(ES114) NT01VP0977(Vpar) NT01VV2063(CMCP6) NT02VVA2130(YJ016) VC0395_A0729(O395) VC1160(N16961)
ORTHOMCL1166	11	11	ASAL:1;N16961:1;CMCP6:1;ES114:1;VHAR:1;MJ11:1;O395:1;VPAR:1;PPRO:1;VSPL:1;YJ016:1	D	COG3095	Uncharacterized protein involved in chromosome partitioning	ABU70558.1(Vhar) ACH63384.1(MJ11) CAG20762.1(Ppro) CAQ81482.1(Asal) CAV18215.1(Vspl) NT01VFA0443(ES114) NT01VP0974(Vpar) NT01VV2057(CMCP6) NT02VVA2135(YJ016) VC0395_A1318(O395) VC1715(N16961)
ORTHOMCL1167	11	11	ASAL:1;N16961:1;CMCP6:1;ES114:1;VHAR:1;MJ11:1;O395:1;VPAR:1;PPRO:1;VSPL:1;YJ016:1	D	COG3006	Uncharacterized protein involved in chromosome partitioning	ABU70557.1(Vhar) ACH64213.1(MJ11) CAG20763.1(Ppro) CAQ81483.1(Asal) CAV18214.1(Vspl) NT01VFA0442(ES114) NT01VP0973(Vpar) NT01VV2056(CMCP6) NT02VVA2136(YJ016) VC0395_A1319(O395) VC1716(N16961)
ORTHOMCL1168	11	11	ASAL:1;N16961:1;CMCP6:1;ES114:1;VHAR:1;MJ11:1;O395:1;VPAR:1;PPRO:1;VSPL:1;YJ016:1	QR	COG0500	SAM-dependent methyltransferases	ABU70556.1(Vhar) ACH63683.1(MJ11) CAG20764.1(Ppro) CAQ81484.1(Asal) CAV18212.1(Vspl) NT01VFA0441(ES114) NT01VP0972(Vpar) NT01VV2055(CMCP6) NT02VVA2137(YJ016) VC0395_A1320(O395) VC1717(N16961)
ORTHOMCL1169	11	11	ASAL:1;N16961:1;CMCP6:1;ES114:1;VHAR:1;MJ11:1;O395:1;VPAR:1;PPRO:1;VSPL:1;YJ016:1	S	COG1434	Uncharacterized conserved protein	ABU70555.1(Vhar) ACH64197.1(MJ11) CAG20765.1(Ppro) CAQ81485.1(Asal) CAV18210.1(Vspl) NT01VFA0440(ES114) NT01VP0971(Vpar) NT01VV2054(CMCP6) NT02VVA2138(YJ016) VC0395_A1321(O395) VC1718(N16961)
ORTHOMCL1170	11	11	ASAL:1;N16961:1;CMCP6:1;ES114:1;VHAR:1;MJ11:1;O395:1;VPAR:1;PPRO:1;VSPL:1;YJ016:1	TK	COG0745	Response regulators consisting of a CheY-like receiver domain and a winged-helix DNA-binding domain	ABU70553.1(Vhar) ACH65434.1(MJ11) CAG19908.1(Ppro) CAQ79670.1(Asal) CAV18208.1(Vspl) NT01VF1679(ES114) NT01VP0970(Vpar) NT01VV2053(CMCP6) NT02VVA2139(YJ016) VC0395_A1322(O395) VC1719(N16961)
ORTHOMCL1171	11	11	ASAL:1;N16961:1;CMCP6:1;ES114:1;VHAR:1;MJ11:1;O395:1;VPAR:1;PPRO:1;VSPL:1;YJ016:1	R	COG3381	Uncharacterized component of anaerobic dehydrogenases	ABU70552.1(Vhar) ACH66191.1(MJ11) CAG19905.1(Ppro) CAQ79669.1(Asal) CAV18204.1(Vspl) NT01VF1680(ES114) NT01VP0969(Vpar) NT01VV2052(CMCP6) NT02VVA2140(YJ016) VC0395_A1323(O395) VC1720(N16961)
ORTHOMCL1172	11	11	ASAL:1;N16961:1;CMCP6:1;ES114:1;VHAR:1;MJ11:1;O395:1;VPAR:1;PPRO:1;VSPL:1;YJ016:1	K	COG1609	Transcriptional regulators	ABU70551.1(Vhar) ACH65266.1(MJ11) CAG20507.1(Ppro) CAQ79668.1(Asal) CAV18202.1(Vspl) NT01VF1681(ES114) NT01VP0968(Vpar) NT01VV2051(CMCP6) NT02VVA2141(YJ016) VC0395_A1324(O395) VC1721(N16961)
ORTHOMCL1173	11	11	ASAL:1;N16961:1;CMCP6:1;ES114:1;VHAR:1;MJ11:1;O395:1;VPAR:1;PPRO:1;VSPL:1;YJ016:1	K	COG3070	Regulator of competence-specific genes	ABU70550.1(Vhar) ACH66709.1(MJ11) CAG20508.1(Ppro) CAQ79667.1(Asal) CAV18200.1(Vspl) NT01VF1682(ES114) NT01VP0967(Vpar) NT01VV2050(CMCP6) NT02VVA2143(YJ016) VC0395_A1325(O395) VC1722(N16961)
ORTHOMCL1174	11	11	ASAL:1;N16961:1;CMCP6:1;ES114:1;VHAR:1;MJ11:1;O395:1;VPAR:1;PPRO:1;VSPL:1;YJ016:1	G	COG0297	Glycogen synthase	ABU70546.1(Vhar) ACH64090.1(MJ11) CAG22279.1(Ppro) CAQ80993.1(Asal) CAV18193.1(Vspl) NT01VFA0814(ES114) NT01VP0963(Vpar) NT01VV2046(CMCP6) NT02VVA2148(YJ016) VC0395_A1329(O395) VC1726(N16961)
ORTHOMCL1175	11	11	ASAL:1;N16961:1;CMCP6:1;ES114:1;VHAR:1;MJ11:1;O395:1;VPAR:1;PPRO:1;VSPL:1;YJ016:1	G	COG0448	ADP-glucose pyrophosphorylase	ABU70545.1(Vhar) ACH63863.1(MJ11) CAG22278.1(Ppro) CAQ80992.1(Asal) CAV18190.1(Vspl) NT01VFA0815(ES114) NT01VP0962(Vpar) NT01VV2045(CMCP6) NT02VVA2149(YJ016) VC0395_A1330(O395) VC1727(N16961)
ORTHOMCL1176	11	11	ASAL:1;N16961:1;CMCP6:1;ES114:1;VHAR:1;MJ11:1;O395:1;VPAR:1;PPRO:1;VSPL:1;YJ016:1	L	COG0551	Zn-finger domain associated with topoisomerase type I	ABU70544.1(Vhar) ACH65726.1(MJ11) CAG20859.1(Ppro) CAQ78849.1(Asal) CAV18188.1(Vspl) NT01VF1138(ES114) NT01VP0961(Vpar) NT01VV2044(CMCP6) NT02VVA2150(YJ016) VC0395_A1332(O395) VC1730(N16961)
ORTHOMCL1177	11	11	ASAL:1;N16961:1;CMCP6:1;ES114:1;VHAR:1;MJ11:1;O395:1;VPAR:1;PPRO:1;VSPL:1;YJ016:1				ABU70543.1(Vhar) ACH66332.1(MJ11) CAG20860.1(Ppro) CAQ78847.1(Asal) CAV18187.1(Vspl) NT01VF1137(ES114) NT01VP0960(Vpar) NT01VV2043(CMCP6) NT02VVA2151(YJ016) VC0395_A1333(O395) VC1731(N16961)
ORTHOMCL1178	11	11	ASAL:1;N16961:1;CMCP6:1;ES114:1;VHAR:1;MJ11:1;O395:1;VPAR:1;PPRO:1;VSPL:1;YJ016:1	E	COG0128	5-enolpyruvylshikimate-3-phosphate synthase	ABU70542.1(Vhar) ACH66919.1(MJ11) CAG20835.1(Ppro) CAQ79903.1(Asal) CAV18185.1(Vspl) NT01VF1890(ES114) NT01VP0959(Vpar) NT01VV2042(CMCP6) NT02VVA2153(YJ016) VC0395_A1334(O395) VC1732(N16961)
ORTHOMCL1179	11	11	ASAL:1;N16961:1;CMCP6:1;ES114:1;VHAR:1;MJ11:1;O395:1;VPAR:1;PPRO:1;VSPL:1;YJ016:1	O	COG2935	Putative arginyl-tRNA:protein arginylyltransferase	ABU70539.1(Vhar) ACH66117.1(MJ11) CAG19565.1(Ppro) CAQ79901.1(Asal) CAV18179.1(Vspl) NT01VF1892(ES114) NT01VP0956(Vpar) NT01VV2039(CMCP6) NT02VVA2156(YJ016) VC0395_A1337(O395) VC1736(N16961)
ORTHOMCL1180	11	11	ASAL:1;N16961:1;CMCP6:1;ES114:1;VHAR:1;MJ11:1;O395:1;VPAR:1;PPRO:1;VSPL:1;YJ016:1	J	COG0361	Translation initiation factor 1 (IF-1)	ABU70538.1(Vhar) ACH66820.1(MJ11) CAG19564.1(Ppro) CAQ79900.1(Asal) CAV18177.1(Vspl) NT01VF1893(ES114) NT01VP0955(Vpar) NT01VV2038(CMCP6) NT02VVA2157(YJ016) VC0395_A1338(O395) VC1737(N16961)
ORTHOMCL1181	11	11	ASAL:1;N16961:1;CMCP6:1;ES114:1;VHAR:1;MJ11:1;O395:1;VPAR:1;PPRO:1;VSPL:1;YJ016:1	O	COG0542	ATPases with chaperone activity, ATP-binding subunit	ABU70537.1(Vhar) ACH67307.1(MJ11) CAG19563.1(Ppro) CAQ79899.1(Asal) CAV18175.1(Vspl) NT01VF1894(ES114) NT01VP0953(Vpar) NT01VV2036(CMCP6) NT02VVA2158(YJ016) VC0395_A0714(O395) VC1144(N16961)
ORTHOMCL1182	11	11	ASAL:1;N16961:1;CMCP6:1;ES114:1;VHAR:1;MJ11:1;O395:1;VPAR:1;PPRO:1;VSPL:1;YJ016:1	S	COG2127	Uncharacterized conserved protein	ABU70536.1(Vhar) ACH66227.1(MJ11) CAG19562.1(Ppro) CAQ79898.1(Asal) CAV18173.1(Vspl) NT01VF1895(ES114) NT01VP0952(Vpar) NT01VV2035(CMCP6) NT02VVA2159(YJ016) VC0395_A0713(O395) VC1143(N16961)
ORTHOMCL1183	11	11	ASAL:1;N16961:1;CMCP6:1;ES114:1;VHAR:1;MJ11:1;O395:1;VPAR:1;PPRO:1;VSPL:1;YJ016:1	K	COG1278	Cold shock proteins	ABU70534.1(Vhar) ACH65606.1(MJ11) CAG19561.1(Ppro) CAQ79897.1(Asal) CAV18171.1(Vspl) NT01VF1896(ES114) NT01VP0951(Vpar) NT01VV2034(CMCP6) NT02VVA2160(YJ016) VC0395_A0712(O395) VC1142(N16961)
ORTHOMCL1184	11	11	ASAL:1;N16961:1;CMCP6:1;ES114:1;VHAR:1;MJ11:1;O395:1;VPAR:1;PPRO:1;VSPL:1;YJ016:1	J	COG1187	16S rRNA uridine-516 pseudouridylate synthase and related pseudouridylate synthases	ABU70530.1(Vhar) ACH66133.1(MJ11) CAG19559.1(Ppro) CAQ79889.1(Asal) CAV18165.1(Vspl) NT01VF1906(ES114) NT01VP0949(Vpar) NT01VV2032(CMCP6) NT02VVA2162(YJ016) VC0395_A0710(O395) VC1140(N16961)
ORTHOMCL1185	11	11	ASAL:1;N16961:1;CMCP6:1;ES114:1;VHAR:1;MJ11:1;O395:1;VPAR:1;PPRO:1;VSPL:1;YJ016:1	KL	COG1199	Rad3-related DNA helicases	ABU70527.1(Vhar) ACH67119.1(MJ11) CAG19422.1(Ppro) CAQ78814.1(Asal) CAV18161.1(Vspl) NT01VF1094(ES114) NT01VP0946(Vpar) NT01VV2029(CMCP6) NT02VVA2165(YJ016) VC0395_A1446(O395) VC1855(N16961)
ORTHOMCL1186	11	11	ASAL:1;N16961:1;CMCP6:1;ES114:1;VHAR:1;MJ11:1;O395:1;VPAR:1;PPRO:1;VSPL:1;YJ016:1	L	COG3923	Primosomal replication protein N''	ABU70525.1(Vhar) ACH65953.1(MJ11) CAG19421.1(Ppro) CAQ78812.1(Asal) CAV18157.1(Vspl) NT01VF1092(ES114) NT01VP0944(Vpar) NT01VV2027(CMCP6) NT02VVA2167(YJ016) VC0395_A1448(O395) VC1857(N16961)
ORTHOMCL1187	11	11	ASAL:1;N16961:1;CMCP6:1;ES114:1;VHAR:1;MJ11:1;O395:1;VPAR:1;PPRO:1;VSPL:1;YJ016:1				ABU70524.1(Vhar) ACH66135.1(MJ11) CAG19420.1(Ppro) CAQ78811.1(Asal) CAV18155.1(Vspl) NT01VF1091(ES114) NT01VP0943(Vpar) NT01VV2026(CMCP6) NT02VVA2168(YJ016) VC0395_A1449(O395) VC1858(N16961)
ORTHOMCL1188	11	11	ASAL:1;N16961:1;CMCP6:1;ES114:1;VHAR:1;MJ11:1;O395:1;VPAR:1;PPRO:1;VSPL:1;YJ016:1	L	COG0708	Exonuclease III	ABU70523.1(Vhar) ACH66082.1(MJ11) CAG21109.1(Ppro) CAQ79647.1(Asal) CAV18146.1(Vspl) NT01VF1697(ES114) NT01VP0942(Vpar) NT01VV2021(CMCP6) NT02VVA2170(YJ016) VC0395_A1451(O395) VC1860(N16961)
ORTHOMCL1189	11	11	ASAL:1;N16961:1;CMCP6:1;ES114:1;VHAR:1;MJ11:1;O395:1;VPAR:1;PPRO:1;VSPL:1;YJ016:1	E	COG4160	ABC-type arginine/histidine transport system, permease component	ABU70522.1(Vhar) ACH66257.1(MJ11) CAG21111.1(Ppro) CAQ79645.1(Asal) CAV18142.1(Vspl) NT01VF1700(ES114) NT01VP0940(Vpar) NT01VV2019(CMCP6) NT02VVA2172(YJ016) VC0395_A1452(O395) VC1861(N16961)
ORTHOMCL1190	11	11	ASAL:1;N16961:1;CMCP6:1;ES114:1;VHAR:1;MJ11:1;O395:1;VPAR:1;PPRO:1;VSPL:1;YJ016:1	E	COG4215	ABC-type arginine transport system, permease component	ABU70521.1(Vhar) ACH65880.1(MJ11) CAG21112.1(Ppro) CAQ79644.1(Asal) CAV18140.1(Vspl) NT01VF1701(ES114) NT01VP0939(Vpar) NT01VV2018(CMCP6) NT02VVA2173(YJ016) VC0395_A1453(O395) VC1862(N16961)
ORTHOMCL1191	11	11	ASAL:1;N16961:1;CMCP6:1;ES114:1;VHAR:1;MJ11:1;O395:1;VPAR:1;PPRO:1;VSPL:1;YJ016:1	ET	COG0834	ABC-type amino acid transport/signal transduction systems, periplasmic component/domain	ABU70520.1(Vhar) ACH65437.1(MJ11) CAG21113.1(Ppro) CAQ79643.1(Asal) CAV18138.1(Vspl) NT01VF1702(ES114) NT01VP0938(Vpar) NT01VV2017(CMCP6) NT02VVA2174(YJ016) VC0395_A1454(O395) VC1863(N16961)
ORTHOMCL1192	11	11	ASAL:1;N16961:1;CMCP6:1;ES114:1;VHAR:1;MJ11:1;O395:1;VPAR:1;PPRO:1;VSPL:1;YJ016:1	E	COG4598	ABC-type histidine transport system, ATPase component	ABU70519.1(Vhar) ACH66905.1(MJ11) CAG21114.1(Ppro) CAQ79642.1(Asal) CAV18136.1(Vspl) NT01VF1703(ES114) NT01VP0937(Vpar) NT01VV2016(CMCP6) NT02VVA2175(YJ016) VC0395_A1455(O395) VC1864(N16961)
ORTHOMCL1193	11	11	ASAL:1;N16961:1;CMCP6:1;ES114:1;VHAR:1;MJ11:1;O395:1;VPAR:1;PPRO:1;VSPL:1;YJ016:1	O	COG1180	Pyruvate-formate lyase-activating enzyme	ABU70514.1(Vhar) ACH66794.1(MJ11) CAG21124.1(Ppro) CAQ79638.1(Asal) CAV18128.1(Vspl) NT01VF1706(ES114) NT01VP0932(Vpar) NT01VV2009(CMCP6) NT02VVA2182(YJ016) VC0395_A1460(O395) VC1869(N16961)
ORTHOMCL1194	11	11	ASAL:1;N16961:1;CMCP6:1;ES114:1;VHAR:1;MJ11:1;O395:1;VPAR:1;PPRO:1;VSPL:1;YJ016:1	S	COG3013	Uncharacterized conserved protein	ABU70512.1(Vhar) ACH65805.1(MJ11) CAG21140.1(Ppro) CAQ79868.1(Asal) CAV18126.1(Vspl) NT01VF1927(ES114) NT01VP0930(Vpar) NT01VV2007(CMCP6) NT02VVA2184(YJ016) VC0395_A1462(O395) VC1871(N16961)
ORTHOMCL1195	11	11	ASAL:1;N16961:1;CMCP6:1;ES114:1;VHAR:1;MJ11:1;O395:1;VPAR:1;PPRO:1;VSPL:1;YJ016:1	T	COG2766	Putative Ser protein kinase	ABU70511.1(Vhar) ACH65731.1(MJ11) CAG20984.1(Ppro) CAQ79893.1(Asal) CAV18122.1(Vspl) NT01VF1902(ES114) NT01VP0929(Vpar) NT01VV2006(CMCP6) NT02VVA2186(YJ016) VC0395_A1463(O395) VC1872(N16961)
ORTHOMCL1196	11	11	ASAL:1;N16961:1;CMCP6:1;ES114:1;VHAR:1;MJ11:1;O395:1;VPAR:1;PPRO:1;VSPL:1;YJ016:1	S	COG2718	Uncharacterized conserved protein	ABU70510.1(Vhar) ACH65431.1(MJ11) CAG20985.1(Ppro) CAQ79892.1(Asal) CAV18120.1(Vspl) NT01VF1903(ES114) NT01VP0928(Vpar) NT01VV2005(CMCP6) NT02VVA2187(YJ016) VC0395_A1464(O395) VC1873(N16961)
ORTHOMCL1197	11	11	ASAL:1;N16961:1;CMCP6:1;ES114:1;VHAR:1;MJ11:1;O395:1;VPAR:1;PPRO:1;VSPL:1;YJ016:1	S	COG2719	Uncharacterized conserved protein	ABU70509.1(Vhar) ACH67101.1(MJ11) CAG20986.1(Ppro) CAQ79891.1(Asal) CAV18118.1(Vspl) NT01VF1904(ES114) NT01VP0927(Vpar) NT01VV2004(CMCP6) NT02VVA2188(YJ016) VC0395_A1465(O395) VC1874(N16961)
ORTHOMCL1198	11	11	ASAL:1;N16961:1;CMCP6:1;ES114:1;VHAR:1;MJ11:1;O395:1;VPAR:1;PPRO:1;VSPL:1;YJ016:1	M	COG1212	CMP-2-keto-3-deoxyoctulosonic acid synthetase	ABU70508.1(Vhar) ACH63657.1(MJ11) CAG20767.1(Ppro) CAQ81486.1(Asal) CAV19235.1(Vspl) NT01VFA0439(ES114) NT01VP0926(Vpar) NT01VV2002(CMCP6) NT02VVA2190(YJ016) VC0395_A1466(O395) VC1875(N16961)
ORTHOMCL1199	11	11	ASAL:1;N16961:1;CMCP6:1;ES114:1;VHAR:1;MJ11:1;O395:1;VPAR:1;PPRO:1;VSPL:1;YJ016:1	S	COG2835	Uncharacterized conserved protein	ABU70507.1(Vhar) ACH64060.1(MJ11) CAG20768.1(Ppro) CAQ81487.1(Asal) CAV19236.1(Vspl) NT01VFA0438(ES114) NT01VP0925(Vpar) NT01VV2001(CMCP6) NT02VVA2191(YJ016) VC0395_A1467(O395) VC1876(N16961)
ORTHOMCL1200	11	11	ASAL:1;N16961:1;CMCP6:1;ES114:1;VHAR:1;MJ11:1;O395:1;VPAR:1;PPRO:1;VSPL:1;YJ016:1	M	COG1663	Tetraacyldisaccharide-1-P 4'-kinase	ABU70506.1(Vhar) ACH63973.1(MJ11) CAG20769.1(Ppro) CAQ81488.1(Asal) CAV19237.1(Vspl) NT01VFA0437(ES114) NT01VP0924(Vpar) NT01VV2000(CMCP6) NT02VVA2192(YJ016) VC0395_A1468(O395) VC1877(N16961)
ORTHOMCL1201	11	11	ASAL:1;N16961:1;CMCP6:1;ES114:1;VHAR:1;MJ11:1;O395:1;VPAR:1;PPRO:1;VSPL:1;YJ016:1	V	COG1132	ABC-type multidrug transport system, ATPase and permease components	ABU70505.1(Vhar) ACH64358.1(MJ11) CAG20770.1(Ppro) CAQ81489.1(Asal) CAV19238.1(Vspl) NT01VFA0436(ES114) NT01VP0923(Vpar) NT01VV1999(CMCP6) NT02VVA2193(YJ016) VC0395_A1469(O395) VC1878(N16961)
ORTHOMCL1202	11	11	ASAL:1;N16961:1;CMCP6:1;ES114:1;VHAR:1;MJ11:1;O395:1;VPAR:1;PPRO:1;VSPL:1;YJ016:1	R	COG2333	Predicted hydrolase (metallo-beta-lactamase superfamily)	ABU70504.1(Vhar) ACH64140.1(MJ11) CAG20771.1(Ppro) CAQ81490.1(Asal) CAV19239.1(Vspl) NT01VFA0435(ES114) NT01VP0922(Vpar) NT01VV1998(CMCP6) NT02VVA2194(YJ016) VC0395_A1470(O395) VC1879(N16961)
ORTHOMCL1203	11	11	ASAL:1;N16961:1;CMCP6:1;ES114:1;VHAR:1;MJ11:1;O395:1;VPAR:1;PPRO:1;VSPL:1;YJ016:1	S	COG3216	Uncharacterized protein conserved in bacteria	ABU70503.1(Vhar) ACH64526.1(MJ11) CAG20772.1(Ppro) CAQ81491.1(Asal) CAV19240.1(Vspl) NT01VFA0434(ES114) NT01VP0921(Vpar) NT01VV1997(CMCP6) NT02VVA2195(YJ016) VC0395_A1471(O395) VC1880(N16961)
ORTHOMCL1204	11	11	ASAL:1;N16961:1;CMCP6:1;ES114:1;VHAR:1;MJ11:1;O395:1;VPAR:1;PPRO:1;VSPL:1;YJ016:1	M	COG4591	ABC-type transport system, involved in lipoprotein release, permease component	ABU70502.1(Vhar) ACH63947.1(MJ11) CAG20773.1(Ppro) CAQ81446.1(Asal) CAV19241.1(Vspl) NT01VFA0476(ES114) NT01VP0920(Vpar) NT01VV1996(CMCP6) NT02VVA2197(YJ016) VC0395_A1472(O395) VC1882(N16961)
ORTHOMCL1205	11	11	ASAL:1;N16961:1;CMCP6:1;ES114:1;VHAR:1;MJ11:1;O395:1;VPAR:1;PPRO:1;VSPL:1;YJ016:1	V	COG1136	ABC-type antimicrobial peptide transport system, ATPase component	ABU70501.1(Vhar) ACH64527.1(MJ11) CAG20774.1(Ppro) CAQ81447.1(Asal) CAV19242.1(Vspl) NT01VFA0475(ES114) NT01VP0919(Vpar) NT01VV1995(CMCP6) NT02VVA2198(YJ016) VC0395_A1473(O395) VC1883(N16961)
ORTHOMCL1206	11	11	ASAL:1;N16961:1;CMCP6:1;ES114:1;VHAR:1;MJ11:1;O395:1;VPAR:1;PPRO:1;VSPL:1;YJ016:1	M	COG4591	ABC-type transport system, involved in lipoprotein release, permease component	ABU70500.1(Vhar) ACH63823.1(MJ11) CAG20775.1(Ppro) CAQ81448.1(Asal) CAV19243.1(Vspl) NT01VFA0474(ES114) NT01VP0918(Vpar) NT01VV1994(CMCP6) NT02VVA2199(YJ016) VC0395_A1474(O395) VC1884(N16961)
ORTHOMCL1207	11	11	ASAL:1;N16961:1;CMCP6:1;ES114:1;VHAR:1;MJ11:1;O395:1;VPAR:1;PPRO:1;VSPL:1;YJ016:1				ABU70499.1(Vhar) ACH64381.1(MJ11) CAG20776.1(Ppro) CAQ81449.1(Asal) CAV19244.1(Vspl) NT01VFA0473(ES114) NT01VP0917(Vpar) NT01VV1993(CMCP6) NT02VVA2200(YJ016) VC0395_A1475(O395) VC1885(N16961)
ORTHOMCL1208	11	11	ASAL:1;N16961:1;CMCP6:1;ES114:1;VHAR:1;MJ11:1;O395:1;VPAR:1;PPRO:1;VSPL:1;YJ016:1				ABU70497.1(Vhar) ACH63632.1(MJ11) CAG20778.1(Ppro) CAQ81451.1(Asal) CAV19246.1(Vspl) NT01VFA0470(ES114) NT01VP0915(Vpar) NT01VV1991(CMCP6) NT02VVA2202(YJ016) VC0395_A1477(O395) VC1887(N16961)
ORTHOMCL1209	11	11	ASAL:1;N16961:1;CMCP6:1;ES114:1;VHAR:1;MJ11:1;O395:1;VPAR:1;PPRO:1;VSPL:1;YJ016:1	C	COG1252	NADH dehydrogenase, FAD-containing subunit	ABU70495.1(Vhar) ACH65299.1(MJ11) CAG20781.1(Ppro) CAQ78996.1(Asal) CAV19248.1(Vspl) NT01VF1233(ES114) NT01VP0913(Vpar) NT01VV1989(CMCP6) NT02VVA2204(YJ016) VC0395_A1480(O395) VC1890(N16961)
ORTHOMCL1210	11	11	ASAL:1;N16961:1;CMCP6:1;ES114:1;VHAR:1;MJ11:1;O395:1;VPAR:1;PPRO:1;VSPL:1;YJ016:1	R	COG3150	Predicted esterase	ABU70494.1(Vhar) ACH66819.1(MJ11) CAG20782.1(Ppro) CAQ78995.1(Asal) CAV19249.1(Vspl) NT01VF1232(ES114) NT01VP0912(Vpar) NT01VV1987(CMCP6) NT02VVA2205(YJ016) VC0395_A1482(O395) VC1892(N16961)
ORTHOMCL1211	11	11	ASAL:1;N16961:1;CMCP6:1;ES114:1;VHAR:1;MJ11:1;O395:1;VPAR:1;PPRO:1;VSPL:1;YJ016:1	M	COG0510	Predicted choline kinase involved in LPS biosynthesis	ABU70493.1(Vhar) ACH65727.1(MJ11) CAG20783.1(Ppro) CAQ78992.1(Asal) CAV19250.1(Vspl) NT01VF1231(ES114) NT01VP0911(Vpar) NT01VV1986(CMCP6) NT02VVA2206(YJ016) VC0395_A1483(O395) VC1893(N16961)
ORTHOMCL1212	11	11	ASAL:1;N16961:1;CMCP6:1;ES114:1;VHAR:1;MJ11:1;O395:1;VPAR:1;PPRO:1;VSPL:1;YJ016:1	R	COG3417	Collagen-binding surface adhesin SpaP (antigen I/II family)	ABU70492.1(Vhar) ACH65751.1(MJ11) CAG20784.1(Ppro) CAQ78983.1(Asal) CAV19252.1(Vspl) NT01VF1227(ES114) NT01VP0910(Vpar) NT01VV1985(CMCP6) NT02VVA2207(YJ016) VC0395_A1484(O395) VC1894(N16961)
ORTHOMCL1213	11	11	ASAL:1;N16961:1;CMCP6:1;ES114:1;VHAR:1;MJ11:1;O395:1;VPAR:1;PPRO:1;VSPL:1;YJ016:1	R	COG5633	Predicted periplasmic lipoprotein	ABU70491.1(Vhar) ACH65301.1(MJ11) CAG20785.1(Ppro) CAQ78982.1(Asal) CAV19253.1(Vspl) NT01VF1226(ES114) NT01VP0909(Vpar) NT01VV1984(CMCP6) NT02VVA2208(YJ016) VC0395_A1485(O395) VC1895(N16961)
ORTHOMCL1214	11	11	ASAL:1;N16961:1;CMCP6:1;ES114:1;VHAR:1;MJ11:1;O395:1;VPAR:1;PPRO:1;VSPL:1;YJ016:1	S	COG3014	Uncharacterized protein conserved in bacteria	ABU70490.1(Vhar) ACH65365.1(MJ11) CAG20786.1(Ppro) CAQ78981.1(Asal) CAV19254.1(Vspl) NT01VF1225(ES114) NT01VP0908(Vpar) NT01VV1983(CMCP6) NT02VVA2209(YJ016) VC0395_A1486(O395) VC1896(N16961)
ORTHOMCL1215	11	11	ASAL:1;N16961:1;CMCP6:1;ES114:1;VHAR:1;MJ11:1;O395:1;VPAR:1;PPRO:1;VSPL:1;YJ016:1	FGR	COG0537	Diadenosine tetraphosphate (Ap4A) hydrolase and other HIT family hydrolases	ABU70489.1(Vhar) ACH66610.1(MJ11) CAG20787.1(Ppro) CAQ78980.1(Asal) CAV19255.1(Vspl) NT01VF1223(ES114) NT01VP0907(Vpar) NT01VV1982(CMCP6) NT02VVA2210(YJ016) VC0395_A1487(O395) VC1897(N16961)
ORTHOMCL1216	11	11	ASAL:1;N16961:1;CMCP6:1;ES114:1;VHAR:1;MJ11:1;O395:1;VPAR:1;PPRO:1;VSPL:1;YJ016:1	NT	COG0840	Methyl-accepting chemotaxis protein	ABU70488.1(Vhar) ACH66452.1(MJ11) CAG20788.1(Ppro) CAQ78979.1(Asal) CAV19256.1(Vspl) NT01VF1222(ES114) NT01VP0906(Vpar) NT01VV1981(CMCP6) NT02VVA2211(YJ016) VC0395_A1488(O395) VC1898(N16961)
ORTHOMCL1217	11	11	ASAL:1;N16961:1;CMCP6:1;ES114:1;VHAR:1;MJ11:1;O395:1;VPAR:1;PPRO:1;VSPL:1;YJ016:1	F	COG2820	Uridine phosphorylase	ABU70486.1(Vhar) ACH66801.1(MJ11) CAG19632.1(Ppro) CAQ79516.1(Asal) CAV19258.1(Vspl) NT01VF1623(ES114) NT01VP0904(Vpar) NT01VV1979(CMCP6) NT02VVA2213(YJ016) VC0395_A0552(O395) VC1034(N16961)
ORTHOMCL1218	11	11	ASAL:1;N16961:1;CMCP6:1;ES114:1;VHAR:1;MJ11:1;O395:1;VPAR:1;PPRO:1;VSPL:1;YJ016:1	P	COG2217	Cation transport ATPase	ABU70485.1(Vhar) ACH66330.1(MJ11) CAG19631.1(Ppro) CAQ79752.1(Asal) CAV19259.1(Vspl) NT01VF1624(ES114) NT01VP0903(Vpar) NT01VV1978(CMCP6) NT02VVA2214(YJ016) VC0395_A0551(O395) VC1033(N16961)
ORTHOMCL1219	11	11	ASAL:1;N16961:1;CMCP6:1;ES114:1;VHAR:1;MJ11:1;O395:1;VPAR:1;PPRO:1;VSPL:1;YJ016:1	R	COG0517	FOG: CBS domain	ABU70483.1(Vhar) ACH65851.1(MJ11) CAG19625.1(Ppro) CAQ79749.1(Asal) CAV19261.1(Vspl) NT01VF1626(ES114) NT01VP0902(Vpar) NT01VV1977(CMCP6) NT02VVA2215(YJ016) VC0395_A0550(O395) VC1031(N16961)
ORTHOMCL1220	11	11	ASAL:1;N16961:1;CMCP6:1;ES114:1;VHAR:1;MJ11:1;O395:1;VPAR:1;PPRO:1;VSPL:1;YJ016:1				ABU70424.1(Vhar) ACH66249.1(MJ11) CAG19387.1(Ppro) CAQ79656.1(Asal) CAV19336.1(Vspl) NT01VF1683(ES114) NT01VP0897(Vpar) NT01VV3067(CMCP6) NT02VVA1085(YJ016) VC0395_A0584(O395) VC1066(N16961)
ORTHOMCL1221	11	11	ASAL:1;N16961:1;CMCP6:1;ES114:1;VHAR:1;MJ11:1;O395:1;VPAR:1;PPRO:1;VSPL:1;YJ016:1	L	COG3695	Predicted methylated DNA-protein cysteine methyltransferase	ABU70423.1(Vhar) ACH66676.1(MJ11) CAG19386.1(Ppro) CAQ79655.1(Asal) CAV19337.1(Vspl) NT01VF1684(ES114) NT01VP0895(Vpar) NT01VV3068(CMCP6) NT02VVA1084(YJ016) VC0395_A0583(O395) VC1065(N16961)
ORTHOMCL1222	11	11	ASAL:1;N16961:1;CMCP6:1;ES114:1;VHAR:1;MJ11:1;O395:1;VPAR:1;PPRO:1;VSPL:1;YJ016:1	S	COG3126	Uncharacterized protein conserved in bacteria	ABU70422.1(Vhar) ACH67155.1(MJ11) CAG19385.1(Ppro) CAQ79654.1(Asal) CAV19338.1(Vspl) NT01VF1685(ES114) NT01VP0894(Vpar) NT01VV3070(CMCP6) NT02VVA1083(YJ016) VC0395_A0582(O395) VC1064(N16961)
ORTHOMCL1223	11	11	ASAL:1;N16961:1;CMCP6:1;ES114:1;VHAR:1;MJ11:1;O395:1;VPAR:1;PPRO:1;VSPL:1;YJ016:1	I	COG1946	Acyl-CoA thioesterase	ABU70421.1(Vhar) ACH67056.1(MJ11) CAG19384.1(Ppro) CAQ79653.1(Asal) CAV19339.1(Vspl) NT01VF1686(ES114) NT01VP0893(Vpar) NT01VV3071(CMCP6) NT02VVA1082(YJ016) VC0395_A0581(O395) VC1063(N16961)
ORTHOMCL1224	11	11	ASAL:1;N16961:1;CMCP6:1;ES114:1;VHAR:1;MJ11:1;O395:1;VPAR:1;PPRO:1;VSPL:1;YJ016:1	K	COG1522	Transcriptional regulators	ABU70420.1(Vhar) ACH66585.1(MJ11) CAG19381.1(Ppro) CAQ79652.1(Asal) CAV19341.1(Vspl) NT01VF1687(ES114) NT01VP0891(Vpar) NT01VV3073(CMCP6) NT02VVA1080(YJ016) VC0395_A0580(O395) VC1062(N16961)
ORTHOMCL1225	11	11	ASAL:1;N16961:1;CMCP6:1;ES114:1;VHAR:1;MJ11:1;O395:1;VPAR:1;PPRO:1;VSPL:1;YJ016:1	E	COG0031	Cysteine synthase	ABU70419.1(Vhar) ACH66099.1(MJ11) CAG19380.1(Ppro) CAQ79651.1(Asal) CAV19342.1(Vspl) NT01VF1688(ES114) NT01VP0890(Vpar) NT01VV3074(CMCP6) NT02VVA1079(YJ016) VC0395_A0579(O395) VC1061(N16961)
ORTHOMCL1226	11	11	ASAL:1;N16961:1;CMCP6:1;ES114:1;VHAR:1;MJ11:1;O395:1;VPAR:1;PPRO:1;VSPL:1;YJ016:1	M	COG0845	Membrane-fusion protein	ABU70415.1(Vhar) ACH66547.1(MJ11) CAG21100.1(Ppro) CAQ79648.1(Asal) CAV19345.1(Vspl) NT01VF1691(ES114) NT01VP0885(Vpar) NT01VV3078(CMCP6) NT02VVA1075(YJ016) VC0395_A0438(O395) VC0913(N16961)
ORTHOMCL1227	11	11	ASAL:1;N16961:1;CMCP6:1;ES114:1;VHAR:1;MJ11:1;O395:1;VPAR:1;PPRO:1;VSPL:1;YJ016:1	S	COG4395	Uncharacterized protein conserved in bacteria	ABU70414.1(Vhar) ACH65863.1(MJ11) CAG20996.1(Ppro) CAQ78689.1(Asal) CAV19346.1(Vspl) NT01VF1787(ES114) NT01VP0883(Vpar) NT01VV3081(CMCP6) NT02VVA1074(YJ016) VC0395_A1550(O395) VC1964(N16961)
ORTHOMCL1228	11	11	ASAL:1;N16961:1;CMCP6:1;ES114:1;VHAR:1;MJ11:1;O395:1;VPAR:1;PPRO:1;VSPL:1;YJ016:1	K	COG1309	Transcriptional regulator	ABU70413.1(Vhar) ACH66595.1(MJ11) CAG20998.1(Ppro) CAQ78688.1(Asal) CAV19347.1(Vspl) NT01VF1788(ES114) NT01VP0882(Vpar) NT01VV3082(CMCP6) NT02VVA1073(YJ016) VC0395_A1551(O395) VC1965(N16961)
ORTHOMCL1229	11	11	ASAL:1;N16961:1;CMCP6:1;ES114:1;VHAR:1;MJ11:1;O395:1;VPAR:1;PPRO:1;VSPL:1;YJ016:1	IQ	COG0318	Acyl-CoA synthetases (AMP-forming)/AMP-acid ligases II	ABU70408.1(Vhar) ACH66087.1(MJ11) CAG21000.1(Ppro) CAQ78788.1(Asal) CAV19353.1(Vspl) NT01VF1790(ES114) NT01VP0877(Vpar) NT01VV3087(CMCP6) NT02VVA1069(YJ016) VC0395_A1557(O395) VC1971(N16961)
ORTHOMCL1230	11	11	ASAL:1;N16961:1;CMCP6:1;ES114:1;VHAR:1;MJ11:1;O395:1;VPAR:1;PPRO:1;VSPL:1;YJ016:1	H	COG1441	O-succinylbenzoate synthase	ABU70407.1(Vhar) ACH65765.1(MJ11) CAG21001.1(Ppro) CAQ78787.1(Asal) CAV19354.1(Vspl) NT01VF1791(ES114) NT01VP0876(Vpar) NT01VV3088(CMCP6) NT02VVA1068(YJ016) VC0395_A1558(O395) VC1972(N16961)
ORTHOMCL1231	11	11	ASAL:1;N16961:1;CMCP6:1;ES114:1;VHAR:1;MJ11:1;O395:1;VPAR:1;PPRO:1;VSPL:1;YJ016:1	R	COG0596	Predicted hydrolases or acyltransferases (alpha/beta hydrolase superfamily)	ABU70405.1(Vhar) ACH66906.1(MJ11) CAG21002.1(Ppro) CAQ78785.1(Asal) CAV19356.1(Vspl) NT01VF1794(ES114) NT01VP0874(Vpar) NT01VV3090(CMCP6) NT02VVA1066(YJ016) VC0395_A1560(O395) VC1974(N16961)
ORTHOMCL1232	11	11	ASAL:1;N16961:1;CMCP6:1;ES114:1;VHAR:1;MJ11:1;O395:1;VPAR:1;PPRO:1;VSPL:1;YJ016:1	H	COG1165	2-succinyl-6-hydroxy-2,4-cyclohexadiene-1-carboxylate synthase	ABU70404.1(Vhar) ACH67153.1(MJ11) CAG21003.1(Ppro) CAQ78784.1(Asal) CAV19357.1(Vspl) NT01VF1795(ES114) NT01VP0873(Vpar) NT01VV3091(CMCP6) NT02VVA1065(YJ016) VC0395_A1561(O395) VC1975(N16961)
ORTHOMCL1233	11	11	ASAL:1;N16961:1;CMCP6:1;ES114:1;VHAR:1;MJ11:1;O395:1;VPAR:1;PPRO:1;VSPL:1;YJ016:1	HQ	COG1169	Isochorismate synthase	ABU70403.1(Vhar) ACH65443.1(MJ11) CAG21004.1(Ppro) CAQ78783.1(Asal) CAV19358.1(Vspl) NT01VF1796(ES114) NT01VP0872(Vpar) NT01VV3092(CMCP6) NT02VVA1064(YJ016) VC0395_A1562(O395) VC1976(N16961)
ORTHOMCL1234	11	11	ASAL:1;N16961:1;CMCP6:1;ES114:1;VHAR:1;MJ11:1;O395:1;VPAR:1;PPRO:1;VSPL:1;YJ016:1	E	COG0436	Aspartate/tyrosine/aromatic aminotransferase	ABU70402.1(Vhar) ACH66186.1(MJ11) CAG21005.1(Ppro) CAQ78782.1(Asal) CAV19359.1(Vspl) NT01VF1798(ES114) NT01VP0871(Vpar) NT01VV3093(CMCP6) NT02VVA1063(YJ016) VC0395_A1563(O395) VC1977(N16961)
ORTHOMCL1235	11	11	ASAL:1;N16961:1;CMCP6:1;ES114:1;VHAR:1;MJ11:1;O395:1;VPAR:1;PPRO:1;VSPL:1;YJ016:1	F	COG0232	dGTP triphosphohydrolase	ABU70400.1(Vhar) ACH66450.1(MJ11) CAG21007.1(Ppro) CAQ78776.1(Asal) CAV19362.1(Vspl) NT01VF1808(ES114) NT01VP0869(Vpar) NT01VV0014(CMCP6) NT02VVA1061(YJ016) VC0395_A1566(O395) VC1979(N16961)
ORTHOMCL1236	11	11	ASAL:1;N16961:1;CMCP6:1;ES114:1;VHAR:1;MJ11:1;O395:1;VPAR:1;PPRO:1;VSPL:1;YJ016:1	L	COG1555	DNA uptake protein and related DNA-binding proteins	ABU70397.1(Vhar) ACH65341.1(MJ11) CAG21011.1(Ppro) CAQ78509.1(Asal) CAV19365.1(Vspl) NT01VF0878(ES114) NT01VP0867(Vpar) NT01VV0017(CMCP6) NT02VVA1058(YJ016) VC0395_A1507(O395) VC1917(N16961)
ORTHOMCL1237	11	11	ASAL:1;N16961:1;CMCP6:1;ES114:1;VHAR:1;MJ11:1;O395:1;VPAR:1;PPRO:1;VSPL:1;YJ016:1	O	COG0760	Parvulin-like peptidyl-prolyl isomerase	ABU70396.1(Vhar) ACH65491.1(MJ11) CAG21012.1(Ppro) CAQ78508.1(Asal) CAV19366.1(Vspl) NT01VF0877(ES114) NT01VP0866(Vpar) NT01VV0018(CMCP6) NT02VVA1057(YJ016) VC0395_A1508(O395) VC1918(N16961)
ORTHOMCL1238	11	11	ASAL:1;N16961:1;CMCP6:1;ES114:1;VHAR:1;MJ11:1;O395:1;VPAR:1;PPRO:1;VSPL:1;YJ016:1	L	COG0776	Bacterial nucleoid DNA-binding protein	ABU70395.1(Vhar) ACH66185.1(MJ11) CAG21013.1(Ppro) CAQ78507.1(Asal) CAV19367.1(Vspl) NT01VF0876(ES114) NT01VP0865(Vpar) NT01VV0019(CMCP6) NT02VVA1056(YJ016) VC0395_A1509(O395) VC1919(N16961)
ORTHOMCL1239	11	11	ASAL:1;N16961:1;CMCP6:1;ES114:1;VHAR:1;MJ11:1;O395:1;VPAR:1;PPRO:1;VSPL:1;YJ016:1	O	COG0466	ATP-dependent Lon protease, bacterial type	ABU70394.1(Vhar) ACH66549.1(MJ11) CAG21014.1(Ppro) CAQ78506.1(Asal) CAV19368.1(Vspl) NT01VF0875(ES114) NT01VP0864(Vpar) NT01VV0021(CMCP6) NT02VVA1055(YJ016) VC0395_A1510(O395) VC1920(N16961)
ORTHOMCL1240	11	11	ASAL:1;N16961:1;CMCP6:1;ES114:1;VHAR:1;MJ11:1;O395:1;VPAR:1;PPRO:1;VSPL:1;YJ016:1	OU	COG0740	Protease subunit of ATP-dependent Clp proteases	ABU70392.1(Vhar) ACH66241.1(MJ11) CAG21016.1(Ppro) CAQ78503.1(Asal) CAV19370.1(Vspl) NT01VF0873(ES114) NT01VP0862(Vpar) NT01VV0023(CMCP6) NT02VVA1053(YJ016) VC0395_A1512(O395) VC1922(N16961)
ORTHOMCL1241	11	11	ASAL:1;N16961:1;CMCP6:1;ES114:1;VHAR:1;MJ11:1;O395:1;VPAR:1;PPRO:1;VSPL:1;YJ016:1	O	COG0544	FKBP-type peptidyl-prolyl cis-trans isomerase (trigger factor)	ABU70391.1(Vhar) ACH66269.1(MJ11) CAG21017.1(Ppro) CAQ78502.1(Asal) CAV19371.1(Vspl) NT01VF0872(ES114) NT01VP0861(Vpar) NT01VV0024(CMCP6) NT02VVA1052(YJ016) VC0395_A1513(O395) VC1923(N16961)
ORTHOMCL1242	11	11	ASAL:1;N16961:1;CMCP6:1;ES114:1;VHAR:1;MJ11:1;O395:1;VPAR:1;PPRO:1;VSPL:1;YJ016:1	S	COG0397	Uncharacterized conserved protein	ABU70387.1(Vhar) ACH65586.1(MJ11) CAG20423.1(Ppro) CAQ79895.1(Asal) CAV17878.1(Vspl) NT01VF1898(ES114) NT01VP0855(Vpar) NT01VV0038(CMCP6) NT02VVA1039(YJ016) VC0395_A1520(O395) VC1931(N16961)
ORTHOMCL1243	11	11	ASAL:1;N16961:1;CMCP6:1;ES114:1;VHAR:1;MJ11:1;O395:1;VPAR:1;PPRO:1;VSPL:1;YJ016:1	LKJ	COG0513	Superfamily II DNA and RNA helicases	ABU70382.1(Vhar) ACH66552.1(MJ11) CAG23621.1(Ppro) CAQ79874.1(Asal) CAV27095.1(Vspl) NT01VF1923(ES114) NT01VP0850(Vpar) NT01VVA0965(CMCP6) NT02VV1402(YJ016) VC0395_A1018(O395) VC1407(N16961)
ORTHOMCL1244	11	11	ASAL:1;N16961:1;CMCP6:1;ES114:1;VHAR:1;MJ11:1;O395:1;VPAR:1;PPRO:1;VSPL:1;YJ016:1	H	COG0190	5,10-methylene-tetrahydrofolate dehydrogenase/Methenyl tetrahydrofolate cyclohydrolase	ABU70368.1(Vhar) ACH66346.1(MJ11) CAG21019.1(Ppro) CAQ79894.1(Asal) CAV17898.1(Vspl) NT01VF1900(ES114) NT01VP0826(Vpar) NT01VV1940(CMCP6) NT02VVA2225(YJ016) VC0395_A1533(O395) VC1942(N16961)
ORTHOMCL1245	11	11	ASAL:1;N16961:1;CMCP6:1;ES114:1;VHAR:1;MJ11:1;O395:1;VPAR:1;PPRO:1;VSPL:1;YJ016:1	F	COG1972	Nucleoside permease	ABU70367.1(Vhar) ACH66553.1(MJ11) CAG20415.1(Ppro) CAQ78919.1(Asal) CAV17896.1(Vspl) NT01VF1184(ES114) NT01VP0825(Vpar) NT01VV0125(CMCP6) NT02VVA1011(YJ016) VC0395_A1541(O395) VC1953(N16961)
ORTHOMCL1246	11	11	ASAL:1;N16961:1;CMCP6:1;ES114:1;VHAR:1;MJ11:1;O395:1;VPAR:1;PPRO:1;VSPL:1;YJ016:1	M	COG2951	Membrane-bound lytic murein transglycosylase B	ABU70365.1(Vhar) ACH67051.1(MJ11) CAG19492.1(Ppro) CAQ78754.1(Asal) CAV17894.1(Vspl) NT01VF1829(ES114) NT01VP0823(Vpar) NT01VV0127(CMCP6) NT02VVA1009(YJ016) VC0395_A1543(O395) VC1956(N16961)
ORTHOMCL1247	11	11	ASAL:1;N16961:1;CMCP6:1;ES114:1;VHAR:1;MJ11:1;O395:1;VPAR:1;PPRO:1;VSPL:1;YJ016:1	S	COG3100	Uncharacterized protein conserved in bacteria	ABU70364.1(Vhar) ACH67058.1(MJ11) CAG19491.1(Ppro) CAQ78753.1(Asal) CAV17892.1(Vspl) NT01VF1830(ES114) NT01VP0822(Vpar) NT01VV0128(CMCP6) NT02VVA1008(YJ016) VC0395_A1544(O395) VC1957(N16961)
ORTHOMCL1248	11	11	ASAL:1;N16961:1;CMCP6:1;ES114:1;VHAR:1;MJ11:1;O395:1;VPAR:1;PPRO:1;VSPL:1;YJ016:1	D	COG0850	Septum formation inhibitor	ABU70363.1(Vhar) ACH66007.1(MJ11) CAG19490.1(Ppro) CAQ78752.1(Asal) CAV17890.1(Vspl) NT01VF1831(ES114) NT01VP0821(Vpar) NT01VV0129(CMCP6) NT02VVA1007(YJ016) VC0395_A1545(O395) VC1959(N16961)
ORTHOMCL1249	11	11	ASAL:1;N16961:1;CMCP6:1;ES114:1;VHAR:1;MJ11:1;O395:1;VPAR:1;PPRO:1;VSPL:1;YJ016:1	D	COG2894	Septum formation inhibitor-activating ATPase	ABU70361.1(Vhar) ACH66625.1(MJ11) CAG19489.1(Ppro) CAQ78751.1(Asal) CAV17889.1(Vspl) NT01VF1832(ES114) NT01VP0820(Vpar) NT01VV0130(CMCP6) NT02VVA1006(YJ016) VC0395_A1546(O395) VC1960(N16961)
ORTHOMCL1250	11	11	ASAL:1;N16961:1;CMCP6:1;ES114:1;VHAR:1;MJ11:1;O395:1;VPAR:1;PPRO:1;VSPL:1;YJ016:1	D	COG0851	Septum formation topological specificity factor	ABU70360.1(Vhar) ACH67273.1(MJ11) CAG19488.1(Ppro) CAQ78750.1(Asal) CAV17888.1(Vspl) NT01VF1833(ES114) NT01VP0819(Vpar) NT01VV0131(CMCP6) NT02VVA1005(YJ016) VC0395_A1547(O395) VC1961(N16961)
ORTHOMCL1251	11	11	ASAL:1;N16961:1;CMCP6:1;ES114:1;VHAR:1;MJ11:1;O395:1;VPAR:1;PPRO:1;VSPL:1;YJ016:1	J	COG0349	Ribonuclease D	ABU70357.1(Vhar) ACH66871.1(MJ11) CAG19487.1(Ppro) CAQ78749.1(Asal) CAV19383.1(Vspl) NT01VF1834(ES114) NT01VP0818(Vpar) NT01VV0132(CMCP6) NT02VVA1004(YJ016) VC0395_A1569(O395) VC1984(N16961)
ORTHOMCL1252	11	11	ASAL:1;N16961:1;CMCP6:1;ES114:1;VHAR:1;MJ11:1;O395:1;VPAR:1;PPRO:1;VSPL:1;YJ016:1	R	COG0596	Predicted hydrolases or acyltransferases (alpha/beta hydrolase superfamily)	ABU70355.1(Vhar) ACH65657.1(MJ11) CAG19485.1(Ppro) CAQ78592.1(Asal) CAV19385.1(Vspl) NT01VF1836(ES114) NT01VP0816(Vpar) NT01VV0134(CMCP6) NT02VVA1002(YJ016) VC0395_A1571(O395) VC1986(N16961)
ORTHOMCL1253	11	11	ASAL:1;N16961:1;CMCP6:1;ES114:1;VHAR:1;MJ11:1;O395:1;VPAR:1;PPRO:1;VSPL:1;YJ016:1	M	COG3065	Starvation-inducible outer membrane lipoprotein	ABU70354.1(Vhar) ACH67108.1(MJ11) CAG19484.1(Ppro) CAQ78593.1(Asal) CAV19386.1(Vspl) NT01VF1837(ES114) NT01VP0815(Vpar) NT01VV0135(CMCP6) NT02VVA1001(YJ016) VC0395_A1572(O395) VC1987(N16961)
ORTHOMCL1254	11	11	ASAL:1;N16961:1;CMCP6:1;ES114:1;VHAR:1;MJ11:1;O395:1;VPAR:1;PPRO:1;VSPL:1;YJ016:1				ABU70353.1(Vhar) ACH66555.1(MJ11) CAG19483.1(Ppro) CAQ78594.1(Asal) CAV19387.1(Vspl) NT01VF1838(ES114) NT01VP0814(Vpar) NT01VV0137(CMCP6) NT02VVA1000(YJ016) VC0395_A1573(O395) VC1988(N16961)
ORTHOMCL1255	11	11	ASAL:1;N16961:1;CMCP6:1;ES114:1;VHAR:1;MJ11:1;O395:1;VPAR:1;PPRO:1;VSPL:1;YJ016:1	O	COG1214	Inactive homolog of metal-dependent proteases, putative molecular chaperone	ABU70352.1(Vhar) ACH66225.1(MJ11) CAG19482.1(Ppro) CAQ78595.1(Asal) CAV19389.1(Vspl) NT01VF1839(ES114) NT01VP0813(Vpar) NT01VV0138(CMCP6) NT02VVA0999(YJ016) VC0395_A1574(O395) VC1989(N16961)
ORTHOMCL1256	11	11	ASAL:1;N16961:1;CMCP6:1;ES114:1;VHAR:1;MJ11:1;O395:1;VPAR:1;PPRO:1;VSPL:1;YJ016:1	KL	COG1199	Rad3-related DNA helicases	ABU70351.1(Vhar) ACH65577.1(MJ11) CAG19481.1(Ppro) CAQ78596.1(Asal) CAV19390.1(Vspl) NT01VF1840(ES114) NT01VP0812(Vpar) NT01VV0139(CMCP6) NT02VVA0998(YJ016) VC0395_A1575(O395) VC1990(N16961)
ORTHOMCL1257	11	11	ASAL:1;N16961:1;CMCP6:1;ES114:1;VHAR:1;MJ11:1;O395:1;VPAR:1;PPRO:1;VSPL:1;YJ016:1	F	COG0788	Formyltetrahydrofolate hydrolase	ABU70350.1(Vhar) ACH65269.1(MJ11) CAG19477.1(Ppro) CAQ78597.1(Asal) CAV19392.1(Vspl) NT01VF1841(ES114) NT01VP0811(Vpar) NT01VV0142(CMCP6) NT02VVA0996(YJ016) VC0395_A1577(O395) VC1992(N16961)
ORTHOMCL1258	11	11	ASAL:1;N16961:1;CMCP6:1;ES114:1;VHAR:1;MJ11:1;O395:1;VPAR:1;PPRO:1;VSPL:1;YJ016:1	S	COG3102	Uncharacterized protein conserved in bacteria	ABU70346.1(Vhar) ACH67028.1(MJ11) CAG19476.1(Ppro) CAQ79794.1(Asal) CAV19393.1(Vspl) NT01VF0917(ES114) NT01VP0810(Vpar) NT01VV0143(CMCP6) NT02VVA0995(YJ016) VC0395_A1659(O395) VC2073(N16961)
ORTHOMCL1259	11	11	ASAL:1;N16961:1;CMCP6:1;ES114:1;VHAR:1;MJ11:1;O395:1;VPAR:1;PPRO:1;VSPL:1;YJ016:1	J	COG0018	Arginyl-tRNA synthetase	ABU70345.1(Vhar) ACH65193.1(MJ11) CAG19475.1(Ppro) CAQ79795.1(Asal) CAV19394.1(Vspl) NT01VF0916(ES114) NT01VP0809(Vpar) NT01VV0144(CMCP6) NT02VVA0994(YJ016) VC0395_A1661(O395) VC2074(N16961)
ORTHOMCL1260	11	11	ASAL:1;N16961:1;CMCP6:1;ES114:1;VHAR:1;MJ11:1;O395:1;VPAR:1;PPRO:1;VSPL:1;YJ016:1	FGR	COG0537	Diadenosine tetraphosphate (Ap4A) hydrolase and other HIT family hydrolases	ABU70344.1(Vhar) ACH66234.1(MJ11) CAG19472.1(Ppro) CAQ79859.1(Asal) CAV19395.1(Vspl) NT01VF1933(ES114) NT01VP0808(Vpar) NT01VV0145(CMCP6) NT02VVA0993(YJ016) VC0395_A1662(O395) VC2075(N16961)
ORTHOMCL1261	11	11	ASAL:1;N16961:1;CMCP6:1;ES114:1;VHAR:1;MJ11:1;O395:1;VPAR:1;PPRO:1;VSPL:1;YJ016:1				ABU70342.1(Vhar) ACH65447.1(MJ11) CAG19471.1(Ppro) CAQ79943.1(Asal) CAV19396.1(Vspl) NT01VF0912(ES114) NT01VP0807(Vpar) NT01VV0146(CMCP6) NT02VVA0992(YJ016) VC0395_A1663(O395) VC2076(N16961)
ORTHOMCL1262	11	11	ASAL:1;N16961:1;CMCP6:1;ES114:1;VHAR:1;MJ11:1;O395:1;VPAR:1;PPRO:1;VSPL:1;YJ016:1	P	COG0370	Fe2+ transport system protein B	ABU70341.1(Vhar) ACH66020.1(MJ11) CAG19470.1(Ppro) CAQ79942.1(Asal) CAV19397.1(Vspl) NT01VF0911(ES114) NT01VP0806(Vpar) NT01VV0147(CMCP6) NT02VVA0991(YJ016) VC0395_A1664(O395) VC2077(N16961)
ORTHOMCL1263	11	11	ASAL:1;N16961:1;CMCP6:1;ES114:1;VHAR:1;MJ11:1;O395:1;VPAR:1;PPRO:1;VSPL:1;YJ016:1	P	COG1918	Fe2+ transport system protein A	ABU70340.1(Vhar) ACH66752.1(MJ11) CAG19469.1(Ppro) CAQ79941.1(Asal) CAV19398.1(Vspl) NT01VF0910(ES114) NT01VP0805(Vpar) NT01VV0148(CMCP6) NT02VVA0990(YJ016) VC0395_A1665(O395) VC2078(N16961)
ORTHOMCL1264	11	11	ASAL:1;N16961:1;CMCP6:1;ES114:1;VHAR:1;MJ11:1;O395:1;VPAR:1;PPRO:1;VSPL:1;YJ016:1	P	COG4531	ABC-type Zn2+ transport system, periplasmic component/surface adhesin	ABU70338.1(Vhar) ACH65718.1(MJ11) CAG19467.1(Ppro) CAQ78537.1(Asal) CAV19401.1(Vspl) NT01VF0907(ES114) NT01VP0802(Vpar) NT01VV0150(CMCP6) NT02VVA0988(YJ016) VC0395_A1667(O395) VC2081(N16961)
ORTHOMCL1265	11	11	ASAL:1;N16961:1;CMCP6:1;ES114:1;VHAR:1;MJ11:1;O395:1;VPAR:1;PPRO:1;VSPL:1;YJ016:1	P	COG1121	ABC-type Mn/Zn transport systems, ATPase component	ABU70337.1(Vhar) ACH66420.1(MJ11) CAG19465.1(Ppro) CAQ78536.1(Asal) CAV19402.1(Vspl) NT01VF0906(ES114) NT01VP0801(Vpar) NT01VV0151(CMCP6) NT02VVA0987(YJ016) VC0395_A1668(O395) VC2082(N16961)
ORTHOMCL1266	11	11	ASAL:1;N16961:1;CMCP6:1;ES114:1;VHAR:1;MJ11:1;O395:1;VPAR:1;PPRO:1;VSPL:1;YJ016:1	P	COG1108	ABC-type Mn2+/Zn2+ transport systems, permease components	ABU70336.1(Vhar) ACH66904.1(MJ11) CAG19464.1(Ppro) CAQ78535.1(Asal) CAV19403.1(Vspl) NT01VF0905(ES114) NT01VP0800(Vpar) NT01VV0152(CMCP6) NT02VVA0986(YJ016) VC0395_A1669(O395) VC2083(N16961)
ORTHOMCL1267	11	11	ASAL:1;N16961:1;CMCP6:1;ES114:1;VHAR:1;MJ11:1;O395:1;VPAR:1;PPRO:1;VSPL:1;YJ016:1	C	COG0074	Succinyl-CoA synthetase, alpha subunit	ABU70335.1(Vhar) ACH66944.1(MJ11) CAG19462.1(Ppro) CAQ78534.1(Asal) CAV19404.1(Vspl) NT01VF0903(ES114) NT01VP0799(Vpar) NT01VV0153(CMCP6) NT02VVA0985(YJ016) VC0395_A1670(O395) VC2084(N16961)
ORTHOMCL1268	11	11	ASAL:1;N16961:1;CMCP6:1;ES114:1;VHAR:1;MJ11:1;O395:1;VPAR:1;PPRO:1;VSPL:1;YJ016:1	C	COG0045	Succinyl-CoA synthetase, beta subunit	ABU70334.1(Vhar) ACH65631.1(MJ11) CAG19461.1(Ppro) CAQ78533.1(Asal) CAV19405.1(Vspl) NT01VF0902(ES114) NT01VP0798(Vpar) NT01VV0154(CMCP6) NT02VVA0984(YJ016) VC0395_A1671(O395) VC2085(N16961)
ORTHOMCL1269	11	11	ASAL:1;N16961:1;CMCP6:1;ES114:1;VHAR:1;MJ11:1;O395:1;VPAR:1;PPRO:1;VSPL:1;YJ016:1	C	COG0508	Pyruvate/2-oxoglutarate dehydrogenase complex, dihydrolipoamide acyltransferase (E2) component, and related enzymes	ABU70333.1(Vhar) ACH66183.1(MJ11) CAG19460.1(Ppro) CAQ78532.1(Asal) CAV19406.1(Vspl) NT01VF0901(ES114) NT01VP0797(Vpar) NT01VV0155(CMCP6) NT02VVA0983(YJ016) VC0395_A1672(O395) VC2086(N16961)
ORTHOMCL1270	11	11	ASAL:1;N16961:1;CMCP6:1;ES114:1;VHAR:1;MJ11:1;O395:1;VPAR:1;PPRO:1;VSPL:1;YJ016:1	C	COG0567	2-oxoglutarate dehydrogenase complex, dehydrogenase (E1) component, and related enzymes	ABU70332.1(Vhar) ACH66298.1(MJ11) CAG19459.1(Ppro) CAQ78531.1(Asal) CAV19407.1(Vspl) NT01VF0900(ES114) NT01VP0796(Vpar) NT01VV0156(CMCP6) NT02VVA0982(YJ016) VC0395_A1673(O395) VC2087(N16961)
ORTHOMCL1271	11	11	ASAL:1;N16961:1;CMCP6:1;ES114:1;VHAR:1;MJ11:1;O395:1;VPAR:1;PPRO:1;VSPL:1;YJ016:1	C	COG0479	Succinate dehydrogenase/fumarate reductase, Fe-S protein subunit	ABU70331.1(Vhar) ACH66839.1(MJ11) CAG19458.1(Ppro) CAQ78530.1(Asal) CAV19408.1(Vspl) NT01VF0899(ES114) NT01VP0795(Vpar) NT01VV0157(CMCP6) NT02VVA0981(YJ016) VC0395_A1674(O395) VC2088(N16961)
ORTHOMCL1272	11	11	ASAL:1;N16961:1;CMCP6:1;ES114:1;VHAR:1;MJ11:1;O395:1;VPAR:1;PPRO:1;VSPL:1;YJ016:1	C	COG1053	Succinate dehydrogenase/fumarate reductase, flavoprotein subunit	ABU70330.1(Vhar) ACH65963.1(MJ11) CAG19457.1(Ppro) CAQ78529.1(Asal) CAV19409.1(Vspl) NT01VF0898(ES114) NT01VP0794(Vpar) NT01VV0158(CMCP6) NT02VVA0980(YJ016) VC0395_A1675(O395) VC2089(N16961)
ORTHOMCL1273	11	11	ASAL:1;N16961:1;CMCP6:1;ES114:1;VHAR:1;MJ11:1;O395:1;VPAR:1;PPRO:1;VSPL:1;YJ016:1	C	COG2142	Succinate dehydrogenase, hydrophobic anchor subunit	ABU70329.1(Vhar) ACH66282.1(MJ11) CAG19456.1(Ppro) CAQ78528.1(Asal) CAV19410.1(Vspl) NT01VF0897(ES114) NT01VP0793(Vpar) NT01VV0159(CMCP6) NT02VVA0979(YJ016) VC0395_A1676(O395) VC2090(N16961)
ORTHOMCL1274	11	11	ASAL:1;N16961:1;CMCP6:1;ES114:1;VHAR:1;MJ11:1;O395:1;VPAR:1;PPRO:1;VSPL:1;YJ016:1	C	COG2009	Succinate dehydrogenase/fumarate reductase, cytochrome b subunit	ABU70328.1(Vhar) ACH66605.1(MJ11) CAG19455.1(Ppro) CAQ78527.1(Asal) CAV19411.1(Vspl) NT01VF0896(ES114) NT01VP0792(Vpar) NT01VV0160(CMCP6) NT02VVA0978(YJ016) VC0395_A1677(O395) VC2091(N16961)
ORTHOMCL1275	11	11	ASAL:1;N16961:1;CMCP6:1;ES114:1;VHAR:1;MJ11:1;O395:1;VPAR:1;PPRO:1;VSPL:1;YJ016:1	C	COG0372	Citrate synthase	ABU70327.1(Vhar) ACH65363.1(MJ11) CAG19454.1(Ppro) CAQ78526.1(Asal) CAV19412.1(Vspl) NT01VF0895(ES114) NT01VP0791(Vpar) NT01VV0161(CMCP6) NT02VVA0977(YJ016) VC0395_A1678(O395) VC2092(N16961)
ORTHOMCL1276	11	11	ASAL:1;N16961:1;CMCP6:1;ES114:1;VHAR:1;MJ11:1;O395:1;VPAR:1;PPRO:1;VSPL:1;YJ016:1	S	COG0327	Uncharacterized conserved protein	ABU70325.1(Vhar) ACH67199.1(MJ11) CAG19453.1(Ppro) CAQ78525.1(Asal) CAV19413.1(Vspl) NT01VF0894(ES114) NT01VP0790(Vpar) NT01VV0162(CMCP6) NT02VVA0976(YJ016) VC0395_A1679(O395) VC2093(N16961)
ORTHOMCL1277	11	11	ASAL:1;N16961:1;CMCP6:1;ES114:1;VHAR:1;MJ11:1;O395:1;VPAR:1;PPRO:1;VSPL:1;YJ016:1	G	COG0033	Phosphoglucomutase	ABU70322.1(Vhar) ACH65764.1(MJ11) CAG19451.1(Ppro) CAQ78524.1(Asal) CAV19415.1(Vspl) NT01VF0893(ES114) NT01VP0788(Vpar) NT01VV0168(CMCP6) NT02VVA0970(YJ016) VC0395_A1681(O395) VC2095(N16961)
ORTHOMCL1278	11	11	ASAL:1;N16961:1;CMCP6:1;ES114:1;VHAR:1;MJ11:1;O395:1;VPAR:1;PPRO:1;VSPL:1;YJ016:1	L	COG3057	Negative regulator of replication initiationR	ABU70321.1(Vhar) ACH66765.1(MJ11) CAG19450.1(Ppro) CAQ78523.1(Asal) CAV19416.1(Vspl) NT01VF0892(ES114) NT01VP0787(Vpar) NT01VV0169(CMCP6) NT02VVA0969(YJ016) VC0395_A1682(O395) VC2096(N16961)
ORTHOMCL1279	11	11	ASAL:1;N16961:1;CMCP6:1;ES114:1;VHAR:1;MJ11:1;O395:1;VPAR:1;PPRO:1;VSPL:1;YJ016:1	R	COG0596	Predicted hydrolases or acyltransferases (alpha/beta hydrolase superfamily)	ABU70320.1(Vhar) ACH66303.1(MJ11) CAG19449.1(Ppro) CAQ78522.1(Asal) CAV19417.1(Vspl) NT01VF0891(ES114) NT01VP0786(Vpar) NT01VV0170(CMCP6) NT02VVA0968(YJ016) VC0395_A1683(O395) VC2097(N16961)
ORTHOMCL1280	11	11	ASAL:1;N16961:1;CMCP6:1;ES114:1;VHAR:1;MJ11:1;O395:1;VPAR:1;PPRO:1;VSPL:1;YJ016:1	C	COG0716	Flavodoxins	ABU70318.1(Vhar) ACH67135.1(MJ11) CAG19447.1(Ppro) CAQ78520.1(Asal) CAV19419.1(Vspl) NT01VF0889(ES114) NT01VP0784(Vpar) NT01VV0172(CMCP6) NT02VVA0966(YJ016) VC0395_A1685(O395) VC2099(N16961)
ORTHOMCL1281	11	11	ASAL:1;N16961:1;CMCP6:1;ES114:1;VHAR:1;MJ11:1;O395:1;VPAR:1;PPRO:1;VSPL:1;YJ016:1	P	COG0735	Fe2+/Zn2+ uptake regulation proteins	ABU70316.1(Vhar) ACH65896.1(MJ11) CAG19446.1(Ppro) CAQ78518.1(Asal) CAV19421.1(Vspl) NT01VF0887(ES114) NT01VP0782(Vpar) NT01VV0174(CMCP6) NT02VVA0964(YJ016) VC0395_A1690(O395) VC2106(N16961)
ORTHOMCL1282	11	11	ASAL:1;N16961:1;CMCP6:1;ES114:1;VHAR:1;MJ11:1;O395:1;VPAR:1;PPRO:1;VSPL:1;YJ016:1	J	COG0008	Glutamyl- and glutaminyl-tRNA synthetases	ABU70314.1(Vhar) ACH65419.1(MJ11) CAG19445.1(Ppro) CAQ78517.1(Asal) CAV19422.1(Vspl) NT01VF0886(ES114) NT01VP0781(Vpar) NT01VV0175(CMCP6) NT02VVA0963(YJ016) VC0395_A0517(O395) VC0997(N16961)
ORTHOMCL1283	11	11	ASAL:1;N16961:1;CMCP6:1;ES114:1;VHAR:1;MJ11:1;O395:1;VPAR:1;PPRO:1;VSPL:1;YJ016:1	G	COG1820	N-acetylglucosamine-6-phosphate deacetylase	ABU70312.1(Vhar) ACH65421.1(MJ11) CAG19441.1(Ppro) CAQ78515.1(Asal) CAV19424.1(Vspl) NT01VF0884(ES114) NT01VP0779(Vpar) NT01VV0178(CMCP6) NT02VVA0961(YJ016) VC0395_A0515(O395) VC0994(N16961)
ORTHOMCL1284	11	11	ASAL:1;N16961:1;CMCP6:1;ES114:1;VHAR:1;MJ11:1;O395:1;VPAR:1;PPRO:1;VSPL:1;YJ016:1	KG	COG1940	Transcriptional regulator/sugar kinase	ABU70311.1(Vhar) ACH66808.1(MJ11) CAG19440.1(Ppro) CAQ78514.1(Asal) CAV19425.1(Vspl) NT01VF0883(ES114) NT01VP0778(Vpar) NT01VV0179(CMCP6) NT02VVA0960(YJ016) VC0395_A0514(O395) VC0993(N16961)
ORTHOMCL1285	11	11	ASAL:1;N16961:1;CMCP6:1;ES114:1;VHAR:1;MJ11:1;O395:1;VPAR:1;PPRO:1;VSPL:1;YJ016:1	P	COG4651	Kef-type K+ transport system, predicted NAD-binding component	ABU70310.1(Vhar) ACH66147.1(MJ11) CAG19439.1(Ppro) CAQ78513.1(Asal) CAV19426.1(Vspl) NT01VF0882(ES114) NT01VP0777(Vpar) NT01VV0180(CMCP6) NT02VVA0959(YJ016) VC0395_A0513(O395) VC0992(N16961)
ORTHOMCL1286	11	11	ASAL:1;N16961:1;CMCP6:1;ES114:1;VHAR:1;MJ11:1;O395:1;VPAR:1;PPRO:1;VSPL:1;YJ016:1	E	COG0367	Asparagine synthase (glutamine-hydrolyzing)	ABU70309.1(Vhar) ACH66753.1(MJ11) CAG19438.1(Ppro) CAQ78512.1(Asal) CAV19427.1(Vspl) NT01VF0881(ES114) NT01VP0776(Vpar) NT01VV0181(CMCP6) NT02VVA0958(YJ016) VC0395_A0512(O395) VC0991(N16961)
ORTHOMCL1287	11	11	ASAL:1;N16961:1;CMCP6:1;ES114:1;VHAR:1;MJ11:1;O395:1;VPAR:1;PPRO:1;VSPL:1;YJ016:1	K	COG0250	Transcription antiterminator	ABU70308.1(Vhar) ACH67098.1(MJ11) CAG21021.1(Ppro) CAQ78511.1(Asal) CAV19428.1(Vspl) NT01VF0880(ES114) NT01VP0775(Vpar) NT01VV0182(CMCP6) NT02VVA0957(YJ016) VC0395_A0511(O395) VC0990(N16961)
ORTHOMCL1288	11	11	ASAL:1;N16961:1;CMCP6:1;ES114:1;VHAR:1;MJ11:1;O395:1;VPAR:1;PPRO:1;VSPL:1;YJ016:1	H	COG0276	Protoheme ferro-lyase (ferrochelatase)	ABU70306.1(Vhar) ACH65942.1(MJ11) CAG19436.1(Ppro) CAQ78501.1(Asal) CAV19430.1(Vspl) NT01VF0871(ES114) NT01VP0773(Vpar) NT01VV0187(CMCP6) NT02VVA0952(YJ016) VC0395_A0508(O395) VC0987(N16961)
ORTHOMCL1289	11	11	ASAL:1;N16961:1;CMCP6:1;ES114:1;VHAR:1;MJ11:1;O395:1;VPAR:1;PPRO:1;VSPL:1;YJ016:1	F	COG0563	Adenylate kinase and related kinases	ABU70305.1(Vhar) ACH65358.1(MJ11) CAG19435.1(Ppro) CAQ78500.1(Asal) CAV19431.1(Vspl) NT01VF0870(ES114) NT01VP0772(Vpar) NT01VV0188(CMCP6) NT02VVA0951(YJ016) VC0395_A0507(O395) VC0986(N16961)
ORTHOMCL1290	11	11	ASAL:1;N16961:1;CMCP6:1;ES114:1;VHAR:1;MJ11:1;O395:1;VPAR:1;PPRO:1;VSPL:1;YJ016:1	O	COG0326	Molecular chaperone, HSP90 family	ABU70304.1(Vhar) ACH67179.1(MJ11) CAG19434.1(Ppro) CAQ78499.1(Asal) CAV19432.1(Vspl) NT01VF0869(ES114) NT01VP0770(Vpar) NT01VV0190(CMCP6) NT02VVA0949(YJ016) VC0395_A0506(O395) VC0985(N16961)
ORTHOMCL1291	11	11	ASAL:1;N16961:1;CMCP6:1;ES114:1;VHAR:1;MJ11:1;O395:1;VPAR:1;PPRO:1;VSPL:1;YJ016:1				ABU70302.1(Vhar) ACH65396.1(MJ11) CAG19432.1(Ppro) CAQ78497.1(Asal) CAV19434.1(Vspl) NT01VF0867(ES114) NT01VP0768(Vpar) NT01VV0192(CMCP6) NT02VVA0947(YJ016) VC0395_A0504(O395) VC0983(N16961)
ORTHOMCL1292	11	11	ASAL:1;N16961:1;CMCP6:1;ES114:1;VHAR:1;MJ11:1;O395:1;VPAR:1;PPRO:1;VSPL:1;YJ016:1	R	COG0622	Predicted phosphoesterase	ABU70299.1(Vhar) ACH65990.1(MJ11) CAG21180.1(Ppro) CAQ78492.1(Asal) CAV19436.1(Vspl) NT01VF0866(ES114) NT01VP0765(Vpar) NT01VV0195(CMCP6) NT02VVA0944(YJ016) VC0395_A0502(O395) VC0981(N16961)
ORTHOMCL1293	11	11	ASAL:1;N16961:1;CMCP6:1;ES114:1;VHAR:1;MJ11:1;O395:1;VPAR:1;PPRO:1;VSPL:1;YJ016:1	IQR	COG1028	Dehydrogenases with different specificities (related to short-chain alcohol dehydrogenases)	ABU70296.1(Vhar) ACH67222.1(MJ11) CAG21190.1(Ppro) CAQ78490.1(Asal) CAV19442.1(Vspl) NT01VF0861(ES114) NT01VP0759(Vpar) NT01VV0201(CMCP6) NT02VVA0938(YJ016) VC0395_A0500(O395) VC0979(N16961)
ORTHOMCL1294	11	11	ASAL:1;N16961:1;CMCP6:1;ES114:1;VHAR:1;MJ11:1;O395:1;VPAR:1;PPRO:1;VSPL:1;YJ016:1	O	COG3118	Thioredoxin domain-containing protein	ABU70295.1(Vhar) ACH66498.1(MJ11) CAG21191.1(Ppro) CAQ78489.1(Asal) CAV19443.1(Vspl) NT01VF0860(ES114) NT01VP0757(Vpar) NT01VV0202(CMCP6) NT02VVA0936(YJ016) VC0395_A0498(O395) VC0977(N16961)
ORTHOMCL1295	11	11	ASAL:1;N16961:1;CMCP6:1;ES114:1;VHAR:1;MJ11:1;O395:1;VPAR:1;PPRO:1;VSPL:1;YJ016:1	O	COG0330	Membrane protease subunits, stomatin/prohibitin homologs	ABU70294.1(Vhar) ACH63731.1(MJ11) CAG22892.1(Ppro) CAQ81034.1(Asal) CAV19444.1(Vspl) NT01VFA0168(ES114) NT01VP0756(Vpar) NT01VV0203(CMCP6) NT02VVA0935(YJ016) VC0395_A0497(O395) VC0976(N16961)
ORTHOMCL1296	11	11	ASAL:1;N16961:1;CMCP6:1;ES114:1;VHAR:1;MJ11:1;O395:1;VPAR:1;PPRO:1;VSPL:1;YJ016:1	OU	COG1585	Membrane protein implicated in regulation of membrane protease activity	ABU70293.1(Vhar) ACH64491.1(MJ11) CAG22891.1(Ppro) CAQ81035.1(Asal) CAV19445.1(Vspl) NT01VFA0169(ES114) NT01VP0755(Vpar) NT01VV0204(CMCP6) NT02VVA0934(YJ016) VC0395_A0496(O395) VC0975(N16961)
ORTHOMCL1297	11	11	ASAL:1;N16961:1;CMCP6:1;ES114:1;VHAR:1;MJ11:1;O395:1;VPAR:1;PPRO:1;VSPL:1;YJ016:1	L	COG0272	NAD-dependent DNA ligase (contains BRCT domain type II)	ABU70289.1(Vhar) ACH67175.1(MJ11) CAG19280.1(Ppro) CAQ80037.1(Asal) CAV19449.1(Vspl) NT01VF2028(ES114) NT01VP0752(Vpar) NT01VV0207(CMCP6) NT02VVA0931(YJ016) VC0395_A0492(O395) VC0971(N16961)
ORTHOMCL1298	11	11	ASAL:1;N16961:1;CMCP6:1;ES114:1;VHAR:1;MJ11:1;O395:1;VPAR:1;PPRO:1;VSPL:1;YJ016:1	D	COG3115	Cell division protein	ABU70288.1(Vhar) ACH66436.1(MJ11) CAG19279.1(Ppro) CAQ80038.1(Asal) CAV19450.1(Vspl) NT01VF2029(ES114) NT01VP0751(Vpar) NT01VV0208(CMCP6) NT02VVA0930(YJ016) VC0395_A0491(O395) VC0970(N16961)
ORTHOMCL1299	11	11	ASAL:1;N16961:1;CMCP6:1;ES114:1;VHAR:1;MJ11:1;O395:1;VPAR:1;PPRO:1;VSPL:1;YJ016:1	E	COG2981	Uncharacterized protein involved in cysteine biosynthesis	ABU70287.1(Vhar) ACH65984.1(MJ11) CAG19278.1(Ppro) CAQ80039.1(Asal) CAV19451.1(Vspl) NT01VF2030(ES114) NT01VP0750(Vpar) NT01VV0209(CMCP6) NT02VVA0929(YJ016) VC0395_A0490(O395) VC0969(N16961)
ORTHOMCL1300	11	11	ASAL:1;N16961:1;CMCP6:1;ES114:1;VHAR:1;MJ11:1;O395:1;VPAR:1;PPRO:1;VSPL:1;YJ016:1	E	COG0031	Cysteine synthase	ABU70286.1(Vhar) ACH65553.1(MJ11) CAG19277.1(Ppro) CAQ80040.1(Asal) CAV19452.1(Vspl) NT01VF2031(ES114) NT01VP0749(Vpar) NT01VV0210(CMCP6) NT02VVA0928(YJ016) VC0395_A0489(O395) VC0968(N16961)
ORTHOMCL1301	11	11	ASAL:1;N16961:1;CMCP6:1;ES114:1;VHAR:1;MJ11:1;O395:1;VPAR:1;PPRO:1;VSPL:1;YJ016:1	G	COG1925	Phosphotransferase system, HPr-related proteins	ABU70285.1(Vhar) ACH67142.1(MJ11) CAG19276.1(Ppro) CAQ80041.1(Asal) CAV19453.1(Vspl) NT01VF2032(ES114) NT01VP0748(Vpar) NT01VV0212(CMCP6) NT02VVA0927(YJ016) VC0395_A0488(O395) VC0966(N16961)
ORTHOMCL1302	11	11	ASAL:1;N16961:1;CMCP6:1;ES114:1;VHAR:1;MJ11:1;O395:1;VPAR:1;PPRO:1;VSPL:1;YJ016:1	G	COG1080	Phosphoenolpyruvate-protein kinase (PTS system EI component in bacteria)	ABU70284.1(Vhar) ACH66659.1(MJ11) CAG19275.1(Ppro) CAQ80042.1(Asal) CAV19454.1(Vspl) NT01VF2034(ES114) NT01VP0747(Vpar) NT01VV0213(CMCP6) NT02VVA0926(YJ016) VC0395_A0487(O395) VC0965(N16961)
ORTHOMCL1303	11	11	ASAL:1;N16961:1;CMCP6:1;ES114:1;VHAR:1;MJ11:1;O395:1;VPAR:1;PPRO:1;VSPL:1;YJ016:1	G	COG2190	Phosphotransferase system IIA components	ABU70283.1(Vhar) ACH65884.1(MJ11) CAG19274.1(Ppro) CAQ80043.1(Asal) CAV19455.1(Vspl) NT01VF2035(ES114) NT01VP0746(Vpar) NT01VV0214(CMCP6) NT02VVA0925(YJ016) VC0395_A0486(O395) VC0964(N16961)
ORTHOMCL1304	11	11	ASAL:1;N16961:1;CMCP6:1;ES114:1;VHAR:1;MJ11:1;O395:1;VPAR:1;PPRO:1;VSPL:1;YJ016:1	N	COG1344	Flagellin and related hook-associated proteins	ABU70277.1(Vhar) ACH66648.1(MJ11) CAG19323.1(Ppro) CAQ80011.1(Asal) CAV17803.1(Vspl) NT01VF2001(ES114) NT01VP0743(Vpar) NT01VV0218(CMCP6) NT02VVA0920(YJ016) VC0395_A1780(O395) VC2188(N16961)
ORTHOMCL1305	11	11	ASAL:1;N16961:1;CMCP6:1;ES114:1;VHAR:1;MJ11:1;O395:1;VPAR:1;PPRO:1;VSPL:1;YJ016:1	N	COG1344	Flagellin and related hook-associated proteins	ABU70275.1(Vhar) ACH66642.1(MJ11) CAG19322.1(Ppro) CAQ80012.1(Asal) CAV17802.1(Vspl) NT01VF2002(ES114) NT01VP0741(Vpar) NT01VV0220(CMCP6) NT02VVA0919(YJ016) VC0395_A1782(O395) VC2190(N16961)
ORTHOMCL1306	11	11	ASAL:1;N16961:1;CMCP6:1;ES114:1;VHAR:1;MJ11:1;O395:1;VPAR:1;PPRO:1;VSPL:1;YJ016:1	N	COG1256	Flagellar hook-associated protein	ABU70274.1(Vhar) ACH67299.1(MJ11) CAG19321.1(Ppro) CAQ80013.1(Asal) CAV17801.1(Vspl) NT01VF2003(ES114) NT01VP0740(Vpar) NT01VV0221(CMCP6) NT02VVA0918(YJ016) VC0395_A1783(O395) VC2191(N16961)
ORTHOMCL1307	11	11	ASAL:1;N16961:1;CMCP6:1;ES114:1;VHAR:1;MJ11:1;O395:1;VPAR:1;PPRO:1;VSPL:1;YJ016:1	MNO	COG3951	Rod binding protein	ABU70272.1(Vhar) ACH65472.1(MJ11) CAG19320.1(Ppro) CAQ80014.1(Asal) CAV17800.1(Vspl) NT01VF2004(ES114) NT01VP0739(Vpar) NT01VV0222(CMCP6) NT02VVA0917(YJ016) VC0395_A1784(O395) VC2192(N16961)
ORTHOMCL1308	11	11	ASAL:1;N16961:1;CMCP6:1;ES114:1;VHAR:1;MJ11:1;O395:1;VPAR:1;PPRO:1;VSPL:1;YJ016:1	N	COG1706	Flagellar basal-body P-ring protein	ABU70271.1(Vhar) ACH66055.1(MJ11) CAG19319.1(Ppro) CAQ80015.1(Asal) CAV17798.1(Vspl) NT01VF2005(ES114) NT01VP0738(Vpar) NT01VV0223(CMCP6) NT02VVA0916(YJ016) VC0395_A1785(O395) VC2193(N16961)
ORTHOMCL1309	11	11	ASAL:1;N16961:1;CMCP6:1;ES114:1;VHAR:1;MJ11:1;O395:1;VPAR:1;PPRO:1;VSPL:1;YJ016:1	N	COG2063	Flagellar basal body L-ring protein	ABU70270.1(Vhar) ACH65872.1(MJ11) CAG19318.1(Ppro) CAQ80016.1(Asal) CAV17797.1(Vspl) NT01VF2006(ES114) NT01VP0737(Vpar) NT01VV0224(CMCP6) NT02VVA0915(YJ016) VC0395_A1786(O395) VC2194(N16961)
ORTHOMCL1310	11	11	ASAL:1;N16961:1;CMCP6:1;ES114:1;VHAR:1;MJ11:1;O395:1;VPAR:1;PPRO:1;VSPL:1;YJ016:1	N	COG4786	Flagellar basal body rod protein	ABU70269.1(Vhar) ACH66064.1(MJ11) CAG19317.1(Ppro) CAQ80017.1(Asal) CAV17796.1(Vspl) NT01VF2007(ES114) NT01VP0736(Vpar) NT01VV0225(CMCP6) NT02VVA0914(YJ016) VC0395_A1787(O395) VC2195(N16961)
ORTHOMCL1311	11	11	ASAL:1;N16961:1;CMCP6:1;ES114:1;VHAR:1;MJ11:1;O395:1;VPAR:1;PPRO:1;VSPL:1;YJ016:1	N	COG4787	Flagellar basal body rod protein	ABU70268.1(Vhar) ACH65956.1(MJ11) CAG19316.1(Ppro) CAQ80018.1(Asal) CAV17794.1(Vspl) NT01VF2008(ES114) NT01VP0735(Vpar) NT01VV0226(CMCP6) NT02VVA0913(YJ016) VC0395_A1788(O395) VC2196(N16961)
ORTHOMCL1312	11	11	ASAL:1;N16961:1;CMCP6:1;ES114:1;VHAR:1;MJ11:1;O395:1;VPAR:1;PPRO:1;VSPL:1;YJ016:1	N	COG1749	Flagellar hook protein FlgE	ABU70266.1(Vhar) ACH66300.1(MJ11) CAG19315.1(Ppro) CAQ80019.1(Asal) CAV17792.1(Vspl) NT01VF2009(ES114) NT01VP0734(Vpar) NT01VV0227(CMCP6) NT02VVA0912(YJ016) VC0395_A1789(O395) VC2197(N16961)
ORTHOMCL1313	11	11	ASAL:1;N16961:1;CMCP6:1;ES114:1;VHAR:1;MJ11:1;O395:1;VPAR:1;PPRO:1;VSPL:1;YJ016:1	N	COG1843	Flagellar hook capping protein	ABU70265.1(Vhar) ACH66664.1(MJ11) CAG19314.1(Ppro) CAQ80020.1(Asal) CAV17791.1(Vspl) NT01VF2010(ES114) NT01VP0733(Vpar) NT01VV0228(CMCP6) NT02VVA0911(YJ016) VC0395_A1790(O395) VC2198(N16961)
ORTHOMCL1314	11	11	ASAL:1;N16961:1;CMCP6:1;ES114:1;VHAR:1;MJ11:1;O395:1;VPAR:1;PPRO:1;VSPL:1;YJ016:1	N	COG1558	Flagellar basal body rod protein	ABU70264.1(Vhar) ACH67274.1(MJ11) CAG19313.1(Ppro) CAQ80021.1(Asal) CAV17789.1(Vspl) NT01VF2011(ES114) NT01VP0732(Vpar) NT01VV0229(CMCP6) NT02VVA0910(YJ016) VC0395_A1791(O395) VC2199(N16961)
ORTHOMCL1315	11	11	ASAL:1;N16961:1;CMCP6:1;ES114:1;VHAR:1;MJ11:1;O395:1;VPAR:1;PPRO:1;VSPL:1;YJ016:1	N	COG1815	Flagellar basal body protein	ABU70263.1(Vhar) ACH66217.1(MJ11) CAG19312.1(Ppro) CAQ80022.1(Asal) CAV17788.1(Vspl) NT01VF2013(ES114) NT01VP0731(Vpar) NT01VV0230(CMCP6) NT02VVA0909(YJ016) VC0395_A1792(O395) VC2200(N16961)
ORTHOMCL1316	11	11	ASAL:1;N16961:1;CMCP6:1;ES114:1;VHAR:1;MJ11:1;O395:1;VPAR:1;PPRO:1;VSPL:1;YJ016:1	NT	COG1352	Methylase of chemotaxis methyl-accepting proteins	ABU70260.1(Vhar) ACH66588.1(MJ11) CAG19311.1(Ppro) CAQ80023.1(Asal) CAV17787.1(Vspl) NT01VF2014(ES114) NT01VP0730(Vpar) NT01VV0231(CMCP6) NT02VVA0908(YJ016) VC0395_A1793(O395) VC2201(N16961)
ORTHOMCL1317	11	11	ASAL:1;N16961:1;CMCP6:1;ES114:1;VHAR:1;MJ11:1;O395:1;VPAR:1;PPRO:1;VSPL:1;YJ016:1	NT	COG0835	Chemotaxis signal transduction protein	ABU70259.1(Vhar) ACH66935.1(MJ11) CAG19310.1(Ppro) CAQ80024.1(Asal) CAV17786.1(Vspl) NT01VF2015(ES114) NT01VP0729(Vpar) NT01VV0232(CMCP6) NT02VVA0907(YJ016) VC0395_A1794(O395) VC2202(N16961)
ORTHOMCL1318	11	11	ASAL:1;N16961:1;CMCP6:1;ES114:1;VHAR:1;MJ11:1;O395:1;VPAR:1;PPRO:1;VSPL:1;YJ016:1	NO	COG1261	Flagellar basal body P-ring biosynthesis protein	ABU70258.1(Vhar) ACH65394.1(MJ11) CAG19309.1(Ppro) CAQ80025.1(Asal) CAV17785.1(Vspl) NT01VF2016(ES114) NT01VP0728(Vpar) NT01VV0233(CMCP6) NT02VVA0906(YJ016) VC0395_A1795(O395) VC2203(N16961)
ORTHOMCL1319	11	11	ASAL:1;N16961:1;CMCP6:1;ES114:1;VHAR:1;MJ11:1;O395:1;VPAR:1;PPRO:1;VSPL:1;YJ016:1	KNU	COG2747	Negative regulator of flagellin synthesis (anti-sigma28 factor)	ABU70257.1(Vhar) ACH67145.1(MJ11) CAG19308.1(Ppro) CAQ80026.1(Asal) CAV17784.1(Vspl) NT01VF2018(ES114) NT01VP0727(Vpar) NT01VV0234(CMCP6) NT02VVA0905(YJ016) VC0395_A1796(O395) VC2204(N16961)
ORTHOMCL1320	11	11	ASAL:1;N16961:1;CMCP6:1;ES114:1;VHAR:1;MJ11:1;O395:1;VPAR:1;PPRO:1;VSPL:1;YJ016:1	NUO	COG3418	Flagellar biosynthesis/type III secretory pathway chaperone	ABU70256.1(Vhar) ACH66651.1(MJ11) CAG19307.1(Ppro) CAQ80027.1(Asal) CAV17782.1(Vspl) NT01VF2019(ES114) NT01VP0726(Vpar) NT01VV0235(CMCP6) NT02VVA0904(YJ016) VC0395_A1797(O395) VC2205(N16961)
ORTHOMCL1321	11	11	ASAL:1;N16961:1;CMCP6:1;ES114:1;VHAR:1;MJ11:1;O395:1;VPAR:1;PPRO:1;VSPL:1;YJ016:1	S	COG3018	Uncharacterized protein conserved in bacteria	ABU70255.1(Vhar) ACH65411.1(MJ11) CAG19306.1(Ppro) CAQ80028.1(Asal) CAV17781.1(Vspl) NT01VF2020(ES114) NT01VP0725(Vpar) NT01VV0236(CMCP6) NT02VVA0903(YJ016) VC0395_A1798(O395) VC2206(N16961)
ORTHOMCL1322	11	11	ASAL:1;N16961:1;CMCP6:1;ES114:1;VHAR:1;MJ11:1;O395:1;VPAR:1;PPRO:1;VSPL:1;YJ016:1	S	COG5616	Predicted integral membrane protein	ABU70254.1(Vhar) ACH65496.1(MJ11) CAG19305.1(Ppro) CAQ80029.1(Asal) CAV17780.1(Vspl) NT01VF2021(ES114) NT01VP0724(Vpar) NT01VV0237(CMCP6) NT02VVA0902(YJ016) VC0395_A1799(O395) VC2207(N16961)
ORTHOMCL1323	11	11	ASAL:1;N16961:1;CMCP6:1;ES114:1;VHAR:1;MJ11:1;O395:1;VPAR:1;PPRO:1;VSPL:1;YJ016:1				ABU70253.1(Vhar) ACH66262.1(MJ11) CAG19304.1(Ppro) CAQ80030.1(Asal) CAV17778.1(Vspl) NT01VF2022(ES114) NT01VP0722(Vpar) NT01VV0238(CMCP6) NT02VVA0901(YJ016) VC0395_A1800(O395) VC2208(N16961)
ORTHOMCL1325	11	11	ASAL:1;N16961:1;CMCP6:1;ES114:1;VHAR:1;MJ11:1;O395:1;VPAR:1;PPRO:1;VSPL:1;YJ016:1	J	COG0008	Glutamyl- and glutaminyl-tRNA synthetases	ABU70249.1(Vhar) ACH66047.1(MJ11) CAG19287.1(Ppro) CAQ80034.1(Asal) CAV17750.1(Vspl) NT01VF2025(ES114) NT01VP0719(Vpar) NT01VV0240(CMCP6) NT02VVA0899(YJ016) VC0395_A1806(O395) VC2214(N16961)
ORTHOMCL1326	11	11	ASAL:1;N16961:1;CMCP6:1;ES114:1;VHAR:1;MJ11:1;O395:1;VPAR:1;PPRO:1;VSPL:1;YJ016:1	P	COG2217	Cation transport ATPase	ABU70246.1(Vhar) ACH67050.1(MJ11) CAG21196.1(Ppro) CAQ78487.1(Asal) CAV17749.1(Vspl) NT01VF0858(ES114) NT01VP0716(Vpar) NT01VV0244(CMCP6) NT02VVA0895(YJ016) VC0395_A1807(O395) VC2215(N16961)
ORTHOMCL1327	11	11	ASAL:1;N16961:1;CMCP6:1;ES114:1;VHAR:1;MJ11:1;O395:1;VPAR:1;PPRO:1;VSPL:1;YJ016:1	R	COG3019	Predicted metal-binding protein	ABU70245.1(Vhar) ACH66412.1(MJ11) CAG20309.1(Ppro) CAQ78486.1(Asal) CAV17748.1(Vspl) NT01VF0857(ES114) NT01VP0715(Vpar) NT01VV0245(CMCP6) NT02VVA0894(YJ016) VC0395_A1808(O395) VC2216(N16961)
ORTHOMCL1328	11	11	ASAL:1;N16961:1;CMCP6:1;ES114:1;VHAR:1;MJ11:1;O395:1;VPAR:1;PPRO:1;VSPL:1;YJ016:1	G	COG3525	N-acetyl-beta-hexosaminidase	ABU70243.1(Vhar) ACH63690.1(MJ11) CAG19444.1(Ppro) CAQ80804.1(Asal) CAV17745.1(Vspl) NT01VFA1019(ES114) NT01VP0713(Vpar) NT01VV0246(CMCP6) NT02VVA0893(YJ016) VC0395_A1809(O395) VC2217(N16961)
ORTHOMCL1329	11	11	ASAL:1;N16961:1;CMCP6:1;ES114:1;VHAR:1;MJ11:1;O395:1;VPAR:1;PPRO:1;VSPL:1;YJ016:1	J	COG1187	16S rRNA uridine-516 pseudouridylate synthase and related pseudouridylate synthases	ABU70237.1(Vhar) ACH65792.1(MJ11) CAG21098.1(Ppro) CAQ79672.1(Asal) CAV17738.1(Vspl) NT01VF1677(ES114) NT01VP0710(Vpar) NT01VV0250(CMCP6) NT02VVA0889(YJ016) VC0395_A1816(O395) VC2223(N16961)
ORTHOMCL1330	11	11	ASAL:1;N16961:1;CMCP6:1;ES114:1;VHAR:1;MJ11:1;O395:1;VPAR:1;PPRO:1;VSPL:1;YJ016:1	S	COG2606	Uncharacterized conserved protein	ABU70236.1(Vhar) ACH65256.1(MJ11) CAG21202.1(Ppro) CAQ79872.1(Asal) CAV17737.1(Vspl) NT01VF1925(ES114) NT01VP0709(Vpar) NT01VV0251(CMCP6) NT02VVA0888(YJ016) VC0395_A1750(O395) VC2172(N16961)
ORTHOMCL1331	11	11	ASAL:1;N16961:1;CMCP6:1;ES114:1;VHAR:1;MJ11:1;O395:1;VPAR:1;PPRO:1;VSPL:1;YJ016:1	M	COG2877	3-deoxy-D-manno-octulosonic acid (KDO) 8-phosphate synthase	ABU70233.1(Vhar) ACH66383.1(MJ11) CAG21208.1(Ppro) CAQ78479.1(Asal) CAV17734.1(Vspl) NT01VF0848(ES114) NT01VP0707(Vpar) NT01VV0254(CMCP6) NT02VVA0885(YJ016) VC0395_A1752(O395) VC2175(N16961)
ORTHOMCL1332	11	11	ASAL:1;N16961:1;CMCP6:1;ES114:1;VHAR:1;MJ11:1;O395:1;VPAR:1;PPRO:1;VSPL:1;YJ016:1	S	COG2912	Uncharacterized conserved protein	ABU70232.1(Vhar) ACH67103.1(MJ11) CAG21209.1(Ppro) CAQ78478.1(Asal) CAV17733.1(Vspl) NT01VF0847(ES114) NT01VP0706(Vpar) NT01VV0255(CMCP6) NT02VVA0884(YJ016) VC0395_A1753(O395) VC2176(N16961)
ORTHOMCL1333	11	11	ASAL:1;N16961:1;CMCP6:1;ES114:1;VHAR:1;MJ11:1;O395:1;VPAR:1;PPRO:1;VSPL:1;YJ016:1	S	COG3094	Uncharacterized protein conserved in bacteria	ABU70231.1(Vhar) ACH66394.1(MJ11) CAG21210.1(Ppro) CAQ78477.1(Asal) CAV17732.1(Vspl) NT01VF0846(ES114) NT01VP0705(Vpar) NT01VV0256(CMCP6) NT02VVA0883(YJ016) VC0395_A1754(O395) VC2177(N16961)
ORTHOMCL1334	11	11	ASAL:1;N16961:1;CMCP6:1;ES114:1;VHAR:1;MJ11:1;O395:1;VPAR:1;PPRO:1;VSPL:1;YJ016:1	J	COG2890	Methylase of polypeptide chain release factors	ABU70230.1(Vhar) ACH66162.1(MJ11) CAG21211.1(Ppro) CAQ78476.1(Asal) CAV17731.1(Vspl) NT01VF0845(ES114) NT01VP0704(Vpar) NT01VV0257(CMCP6) NT02VVA0882(YJ016) VC0395_A1755(O395) VC2178(N16961)
ORTHOMCL1335	11	11	ASAL:1;N16961:1;CMCP6:1;ES114:1;VHAR:1;MJ11:1;O395:1;VPAR:1;PPRO:1;VSPL:1;YJ016:1	J	COG0216	Protein chain release factor A	ABU70229.1(Vhar) ACH65450.1(MJ11) CAG21212.1(Ppro) CAQ78475.1(Asal) CAV17730.1(Vspl) NT01VF0844(ES114) NT01VP0703(Vpar) NT01VV0258(CMCP6) NT02VVA0881(YJ016) VC0395_A1756(O395) VC2179(N16961)
ORTHOMCL1336	11	11	ASAL:1;N16961:1;CMCP6:1;ES114:1;VHAR:1;MJ11:1;O395:1;VPAR:1;PPRO:1;VSPL:1;YJ016:1	H	COG0373	Glutamyl-tRNA reductase	ABU70228.1(Vhar) ACH65238.1(MJ11) CAG21213.1(Ppro) CAQ78474.1(Asal) CAV17729.1(Vspl) NT01VF0843(ES114) NT01VP0702(Vpar) NT01VV0259(CMCP6) NT02VVA0880(YJ016) VC0395_A1757(O395) VC2180(N16961)
ORTHOMCL1337	11	11	ASAL:1;N16961:1;CMCP6:1;ES114:1;VHAR:1;MJ11:1;O395:1;VPAR:1;PPRO:1;VSPL:1;YJ016:1	M	COG3017	Outer membrane lipoprotein involved in outer membrane biogenesis	ABU70227.1(Vhar) ACH67021.1(MJ11) CAG21214.1(Ppro) CAQ78473.1(Asal) CAV17728.1(Vspl) NT01VF0842(ES114) NT01VP0701(Vpar) NT01VV0260(CMCP6) NT02VVA0879(YJ016) VC0395_A1758(O395) VC2181(N16961)
ORTHOMCL1338	11	11	ASAL:1;N16961:1;CMCP6:1;ES114:1;VHAR:1;MJ11:1;O395:1;VPAR:1;PPRO:1;VSPL:1;YJ016:1	I	COG1947	4-diphosphocytidyl-2C-methyl-D-erythritol 2-phosphate synthase	ABU70226.1(Vhar) ACH66983.1(MJ11) CAG21215.1(Ppro) CAQ78472.1(Asal) CAV17726.1(Vspl) NT01VF0841(ES114) NT01VP0700(Vpar) NT01VV0261(CMCP6) NT02VVA0878(YJ016) VC0395_A1759(O395) VC2182(N16961)
ORTHOMCL1339	11	11	ASAL:1;N16961:1;CMCP6:1;ES114:1;VHAR:1;MJ11:1;O395:1;VPAR:1;PPRO:1;VSPL:1;YJ016:1	FE	COG0462	Phosphoribosylpyrophosphate synthetase	ABU70225.1(Vhar) ACH66647.1(MJ11) CAG21216.1(Ppro) CAQ78471.1(Asal) CAV17725.1(Vspl) NT01VF0840(ES114) NT01VP0699(Vpar) NT01VV0262(CMCP6) NT02VVA0877(YJ016) VC0395_A1760(O395) VC2183(N16961)
ORTHOMCL1340	11	11	ASAL:1;N16961:1;CMCP6:1;ES114:1;VHAR:1;MJ11:1;O395:1;VPAR:1;PPRO:1;VSPL:1;YJ016:1	J	COG0193	Peptidyl-tRNA hydrolase	ABU70224.1(Vhar) ACH66008.1(MJ11) CAG21217.1(Ppro) CAQ78470.1(Asal) CAV17724.1(Vspl) NT01VF0839(ES114) NT01VP0698(Vpar) NT01VV0263(CMCP6) NT02VVA0876(YJ016) VC0395_A1761(O395) VC2184(N16961)
ORTHOMCL1341	11	11	ASAL:1;N16961:1;CMCP6:1;ES114:1;VHAR:1;MJ11:1;O395:1;VPAR:1;PPRO:1;VSPL:1;YJ016:1	HC	COG0654	2-polyprenyl-6-methoxyphenol hydroxylase and related FAD-dependent oxidoreductases	ABU70221.1(Vhar) ACH65900.1(MJ11) CAG21219.1(Ppro) CAQ78682.1(Asal) CAV17720.1(Vspl) NT01VF0821(ES114) NT01VP0695(Vpar) NT01VV0269(CMCP6) NT02VVA0872(YJ016) VC0395_A0485(O395) VC0963(N16961)
ORTHOMCL1342	11	11	ASAL:1;N16961:1;CMCP6:1;ES114:1;VHAR:1;MJ11:1;O395:1;VPAR:1;PPRO:1;VSPL:1;YJ016:1	J	COG0621	2-methylthioadenine synthetase	ABU70219.1(Vhar) ACH66054.1(MJ11) CAG21221.1(Ppro) CAQ78681.1(Asal) CAV17719.1(Vspl) NT01VF0820(ES114) NT01VP0694(Vpar) NT01VV0270(CMCP6) NT02VVA0871(YJ016) VC0395_A0484(O395) VC0962(N16961)
ORTHOMCL1343	11	11	ASAL:1;N16961:1;CMCP6:1;ES114:1;VHAR:1;MJ11:1;O395:1;VPAR:1;PPRO:1;VSPL:1;YJ016:1	T	COG1702	Phosphate starvation-inducible protein PhoH, predicted ATPase	ABU70218.1(Vhar) ACH66844.1(MJ11) CAG21222.1(Ppro) CAQ78680.1(Asal) CAV17718.1(Vspl) NT01VF0819(ES114) NT01VP0693(Vpar) NT01VV0271(CMCP6) NT02VVA0870(YJ016) VC0395_A0483(O395) VC0961(N16961)
ORTHOMCL1344	11	11	ASAL:1;N16961:1;CMCP6:1;ES114:1;VHAR:1;MJ11:1;O395:1;VPAR:1;PPRO:1;VSPL:1;YJ016:1	R	COG0319	Predicted metal-dependent hydrolase	ABU70217.1(Vhar) ACH66238.1(MJ11) CAG21223.1(Ppro) CAQ78679.1(Asal) CAV17717.1(Vspl) NT01VF0818(ES114) NT01VP0692(Vpar) NT01VV0272(CMCP6) NT02VVA0869(YJ016) VC0395_A0482(O395) VC0960(N16961)
ORTHOMCL1345	11	11	ASAL:1;N16961:1;CMCP6:1;ES114:1;VHAR:1;MJ11:1;O395:1;VPAR:1;PPRO:1;VSPL:1;YJ016:1	P	COG4535	Putative Mg2+ and Co2+ transporter CorC	ABU70216.1(Vhar) ACH66696.1(MJ11) CAG21224.1(Ppro) CAQ78678.1(Asal) CAV17716.1(Vspl) NT01VF0817(ES114) NT01VP0691(Vpar) NT01VV0273(CMCP6) NT02VVA0868(YJ016) VC0395_A0481(O395) VC0959(N16961)
ORTHOMCL1346	11	11	ASAL:1;N16961:1;CMCP6:1;ES114:1;VHAR:1;MJ11:1;O395:1;VPAR:1;PPRO:1;VSPL:1;YJ016:1	M	COG0815	Apolipoprotein N-acyltransferase	ABU70215.1(Vhar) ACH66347.1(MJ11) CAG21225.1(Ppro) CAQ78677.1(Asal) CAV17715.1(Vspl) NT01VF0816(ES114) NT01VP0690(Vpar) NT01VV0274(CMCP6) NT02VVA0867(YJ016) VC0395_A0480(O395) VC0958(N16961)
ORTHOMCL1347	11	11	ASAL:1;N16961:1;CMCP6:1;ES114:1;VHAR:1;MJ11:1;O395:1;VPAR:1;PPRO:1;VSPL:1;YJ016:1				ABU70212.1(Vhar) ACH65766.1(MJ11) CAG21227.1(Ppro) CAQ78676.1(Asal) CAV17714.1(Vspl) NT01VF0815(ES114) NT01VP0689(Vpar) NT01VV0276(CMCP6) NT02VVA0865(YJ016) VC0395_A0479(O395) VC0957(N16961)
ORTHOMCL1348	11	11	ASAL:1;N16961:1;CMCP6:1;ES114:1;VHAR:1;MJ11:1;O395:1;VPAR:1;PPRO:1;VSPL:1;YJ016:1	J	COG0495	Leucyl-tRNA synthetase	ABU70211.1(Vhar) ACH65672.1(MJ11) CAG21228.1(Ppro) CAQ78675.1(Asal) CAV17713.1(Vspl) NT01VF0814(ES114) NT01VP0688(Vpar) NT01VV0277(CMCP6) NT02VVA0864(YJ016) VC0395_A0478(O395) VC0956(N16961)
ORTHOMCL1349	11	11	ASAL:1;N16961:1;CMCP6:1;ES114:1;VHAR:1;MJ11:1;O395:1;VPAR:1;PPRO:1;VSPL:1;YJ016:1	M	COG2980	Rare lipoprotein B	ABU70210.1(Vhar) ACH67242.1(MJ11) CAG21229.1(Ppro) CAQ78674.1(Asal) CAV17712.1(Vspl) NT01VF0813(ES114) NT01VP0687(Vpar) NT01VV0279(CMCP6) NT02VVA0863(YJ016) VC0395_A0477(O395) VC0954(N16961)
ORTHOMCL1350	11	11	ASAL:1;N16961:1;CMCP6:1;ES114:1;VHAR:1;MJ11:1;O395:1;VPAR:1;PPRO:1;VSPL:1;YJ016:1	L	COG1466	DNA polymerase III, delta subunit	ABU70209.1(Vhar) ACH65554.1(MJ11) CAG21230.1(Ppro) CAQ78673.1(Asal) CAV17711.1(Vspl) NT01VF0812(ES114) NT01VP0686(Vpar) NT01VV0280(CMCP6) NT02VVA0862(YJ016) VC0395_A0476(O395) VC0953(N16961)
ORTHOMCL1351	11	11	ASAL:1;N16961:1;CMCP6:1;ES114:1;VHAR:1;MJ11:1;O395:1;VPAR:1;PPRO:1;VSPL:1;YJ016:1	S	COG0799	Uncharacterized homolog of plant Iojap protein	ABU70208.1(Vhar) ACH66034.1(MJ11) CAG21231.1(Ppro) CAQ78672.1(Asal) CAV17710.1(Vspl) NT01VF0811(ES114) NT01VP0685(Vpar) NT01VV0281(CMCP6) NT02VVA0861(YJ016) VC0395_A0475(O395) VC0952(N16961)
ORTHOMCL1352	11	11	ASAL:1;N16961:1;CMCP6:1;ES114:1;VHAR:1;MJ11:1;O395:1;VPAR:1;PPRO:1;VSPL:1;YJ016:1	S	COG1576	Uncharacterized conserved protein	ABU70207.1(Vhar) ACH65559.1(MJ11) CAG21232.1(Ppro) CAQ78671.1(Asal) CAV17709.1(Vspl) NT01VF0810(ES114) NT01VP0684(Vpar) NT01VV0282(CMCP6) NT02VVA0860(YJ016) VC0395_A0474(O395) VC0951(N16961)
ORTHOMCL1353	11	11	ASAL:1;N16961:1;CMCP6:1;ES114:1;VHAR:1;MJ11:1;O395:1;VPAR:1;PPRO:1;VSPL:1;YJ016:1	D	COG0772	Bacterial cell division membrane protein	ABU70205.1(Vhar) ACH66711.1(MJ11) CAG21234.1(Ppro) CAQ78669.1(Asal) CAV17707.1(Vspl) NT01VF0808(ES114) NT01VP0682(Vpar) NT01VV0285(CMCP6) NT02VVA0858(YJ016) VC0395_A0472(O395) VC0949(N16961)
ORTHOMCL1354	11	11	ASAL:1;N16961:1;CMCP6:1;ES114:1;VHAR:1;MJ11:1;O395:1;VPAR:1;PPRO:1;VSPL:1;YJ016:1	M	COG0797	Lipoproteins	ABU70204.1(Vhar) ACH65833.1(MJ11) CAG21235.1(Ppro) CAQ78668.1(Asal) CAV17706.1(Vspl) NT01VF0807(ES114) NT01VP0681(Vpar) NT01VV0286(CMCP6) NT02VVA0857(YJ016) VC0395_A0471(O395) VC0948(N16961)
ORTHOMCL1355	11	11	ASAL:1;N16961:1;CMCP6:1;ES114:1;VHAR:1;MJ11:1;O395:1;VPAR:1;PPRO:1;VSPL:1;YJ016:1	M	COG1686	D-alanyl-D-alanine carboxypeptidase	ABU70203.1(Vhar) ACH66603.1(MJ11) CAG21236.1(Ppro) CAQ78667.1(Asal) CAV17705.1(Vspl) NT01VF0806(ES114) NT01VP0680(Vpar) NT01VV0287(CMCP6) NT02VVA0856(YJ016) VC0395_A0470(O395) VC0947(N16961)
ORTHOMCL1356	11	11	ASAL:1;N16961:1;CMCP6:1;ES114:1;VHAR:1;MJ11:1;O395:1;VPAR:1;PPRO:1;VSPL:1;YJ016:1	S	COG2921	Uncharacterized conserved protein	ABU70202.1(Vhar) ACH66826.1(MJ11) CAG21237.1(Ppro) CAQ78666.1(Asal) CAV17704.1(Vspl) NT01VF0805(ES114) NT01VP0679(Vpar) NT01VV0288(CMCP6) NT02VVA0855(YJ016) VC0395_A0469(O395) VC0945(N16961)
ORTHOMCL1357	11	11	ASAL:1;N16961:1;CMCP6:1;ES114:1;VHAR:1;MJ11:1;O395:1;VPAR:1;PPRO:1;VSPL:1;YJ016:1	H	COG0321	Lipoate-protein ligase B	ABU70201.1(Vhar) ACH65201.1(MJ11) CAG21238.1(Ppro) CAQ78665.1(Asal) CAV17703.1(Vspl) NT01VF0804(ES114) NT01VP0678(Vpar) NT01VV0289(CMCP6) NT02VVA0854(YJ016) VC0395_A0468(O395) VC0944(N16961)
ORTHOMCL1358	11	11	ASAL:1;N16961:1;CMCP6:1;ES114:1;VHAR:1;MJ11:1;O395:1;VPAR:1;PPRO:1;VSPL:1;YJ016:1	H	COG0320	Lipoate synthase	ABU70200.1(Vhar) ACH65629.1(MJ11) CAG21239.1(Ppro) CAQ78664.1(Asal) CAV17702.1(Vspl) NT01VF0803(ES114) NT01VP0677(Vpar) NT01VV0290(CMCP6) NT02VVA0853(YJ016) VC0395_A0467(O395) VC0943(N16961)
ORTHOMCL1359	11	11	ASAL:1;N16961:1;CMCP6:1;ES114:1;VHAR:1;MJ11:1;O395:1;VPAR:1;PPRO:1;VSPL:1;YJ016:1	E	COG0112	Glycine/serine hydroxymethyltransferase	ABU70197.1(Vhar) ACH67091.1(MJ11) CAG19208.1(Ppro) CAQ78549.1(Asal) CAV19533.1(Vspl) NT01VF0756(ES114) NT01VP0676(Vpar) NT01VV0292(CMCP6) NT02VVA0851(YJ016) VC0395_A0465(O395) VC0941(N16961)
ORTHOMCL1360	11	11	ASAL:1;N16961:1;CMCP6:1;ES114:1;VHAR:1;MJ11:1;O395:1;VPAR:1;PPRO:1;VSPL:1;YJ016:1	S	COG1284	Uncharacterized conserved protein	ABU70196.1(Vhar) ACH65699.1(MJ11) CAG19207.1(Ppro) CAQ78550.1(Asal) CAV19534.1(Vspl) NT01VF0755(ES114) NT01VP0675(Vpar) NT01VV0293(CMCP6) NT02VVA0850(YJ016) VC0395_A0464(O395) VC0940(N16961)
ORTHOMCL1361	11	11	ASAL:1;N16961:1;CMCP6:1;ES114:1;VHAR:1;MJ11:1;O395:1;VPAR:1;PPRO:1;VSPL:1;YJ016:1	E	COG0241	Histidinol phosphatase and related phosphatases	ABU70192.1(Vhar) ACH66045.1(MJ11) CAG21273.1(Ppro) CAQ78570.1(Asal) CAV19541.1(Vspl) NT01VF0747(ES114) NT01VP0669(Vpar) NT01VV0297(CMCP6) NT02VVA0846(YJ016) VC0395_A0430(O395) VC0908(N16961)
ORTHOMCL1362	11	11	ASAL:1;N16961:1;CMCP6:1;ES114:1;VHAR:1;MJ11:1;O395:1;VPAR:1;PPRO:1;VSPL:1;YJ016:1	P	COG1135	ABC-type metal ion transport system, ATPase component	ABU70191.1(Vhar) ACH66604.1(MJ11) CAG21274.1(Ppro) CAQ78571.1(Asal) CAV19542.1(Vspl) NT01VF0746(ES114) NT01VP0667(Vpar) NT01VV0298(CMCP6) NT02VVA0845(YJ016) VC0395_A0429(O395) VC0907(N16961)
ORTHOMCL1363	11	11	ASAL:1;N16961:1;CMCP6:1;ES114:1;VHAR:1;MJ11:1;O395:1;VPAR:1;PPRO:1;VSPL:1;YJ016:1	P	COG2011	ABC-type metal ion transport system, permease component	ABU70190.1(Vhar) ACH65926.1(MJ11) CAG21275.1(Ppro) CAQ78572.1(Asal) CAV19543.1(Vspl) NT01VF0745(ES114) NT01VP0666(Vpar) NT01VV0299(CMCP6) NT02VVA0844(YJ016) VC0395_A0428(O395) VC0906(N16961)
ORTHOMCL1364	11	11	ASAL:1;N16961:1;CMCP6:1;ES114:1;VHAR:1;MJ11:1;O395:1;VPAR:1;PPRO:1;VSPL:1;YJ016:1	P	COG1464	ABC-type metal ion transport system, periplasmic component/surface antigen	ABU70189.1(Vhar) ACH66511.1(MJ11) CAG21276.1(Ppro) CAQ78573.1(Asal) CAV19544.1(Vspl) NT01VF0744(ES114) NT01VP0665(Vpar) NT01VV0300(CMCP6) NT02VVA0843(YJ016) VC0395_A0427(O395) VC0905(N16961)
ORTHOMCL1365	11	11	ASAL:1;N16961:1;CMCP6:1;ES114:1;VHAR:1;MJ11:1;O395:1;VPAR:1;PPRO:1;VSPL:1;YJ016:1	R	COG5595	Zn-ribbon-containing, possibly nucleic-acid-binding protein	ABU70184.1(Vhar) ACH65993.1(MJ11) CAG21314.1(Ppro) CAQ78385.1(Asal) CAV19548.1(Vspl) NT01VF0656(ES114) NT01VP0664(Vpar) NT01VV0302(CMCP6) NT02VVA0842(YJ016) VC0395_A0426(O395) VC0904(N16961)
ORTHOMCL1366	11	11	ASAL:1;N16961:1;CMCP6:1;ES114:1;VHAR:1;MJ11:1;O395:1;VPAR:1;PPRO:1;VSPL:1;YJ016:1				ABU70183.1(Vhar) ACH65516.1(MJ11) CAG21315.1(Ppro) CAQ78384.1(Asal) CAV19549.1(Vspl) NT01VF0655(ES114) NT01VP0663(Vpar) NT01VV0303(CMCP6) NT02VVA0841(YJ016) VC0395_A0425(O395) VC0903(N16961)
ORTHOMCL1367	11	11	ASAL:1;N16961:1;CMCP6:1;ES114:1;VHAR:1;MJ11:1;O395:1;VPAR:1;PPRO:1;VSPL:1;YJ016:1	S	COG2904	Uncharacterized protein conserved in bacteria	ABU70182.1(Vhar) ACH66369.1(MJ11) CAG21316.1(Ppro) CAQ78383.1(Asal) CAV19550.1(Vspl) NT01VF0654(ES114) NT01VP0662(Vpar) NT01VV0304(CMCP6) NT02VVA0840(YJ016) VC0395_A0424(O395) VC0902(N16961)
ORTHOMCL1368	11	11	ASAL:1;N16961:1;CMCP6:1;ES114:1;VHAR:1;MJ11:1;O395:1;VPAR:1;PPRO:1;VSPL:1;YJ016:1	R	COG0457	FOG: TPR repeat	ABU70181.1(Vhar) ACH65916.1(MJ11) CAG21317.1(Ppro) CAQ78382.1(Asal) CAV19551.1(Vspl) NT01VF0653(ES114) NT01VP0661(Vpar) NT01VV0305(CMCP6) NT02VVA0839(YJ016) VC0395_A0423(O395) VC0901(N16961)
ORTHOMCL1369	11	11	ASAL:1;N16961:1;CMCP6:1;ES114:1;VHAR:1;MJ11:1;O395:1;VPAR:1;PPRO:1;VSPL:1;YJ016:1	T	COG2199	FOG: GGDEF domain	ABU70180.1(Vhar) ACH65681.1(MJ11) CAG21318.1(Ppro) CAQ78381.1(Asal) CAV19552.1(Vspl) NT01VF0652(ES114) NT01VP0660(Vpar) NT01VV0306(CMCP6) NT02VVA0838(YJ016) VC0395_A0422(O395) VC0900(N16961)
ORTHOMCL1370	11	11	ASAL:1;N16961:1;CMCP6:1;ES114:1;VHAR:1;MJ11:1;O395:1;VPAR:1;PPRO:1;VSPL:1;YJ016:1	R	COG1611	Predicted Rossmann fold nucleotide-binding protein	ABU70179.1(Vhar) ACH66814.1(MJ11) CAG21319.1(Ppro) CAQ78380.1(Asal) CAV19553.1(Vspl) NT01VF0651(ES114) NT01VP0659(Vpar) NT01VV0307(CMCP6) NT02VVA0837(YJ016) VC0395_A0421(O395) VC0899(N16961)
ORTHOMCL1371	11	11	ASAL:1;N16961:1;CMCP6:1;ES114:1;VHAR:1;MJ11:1;O395:1;VPAR:1;PPRO:1;VSPL:1;YJ016:1	L	COG0258	5'-3' exonuclease (including N-terminal domain of PolI)	ABU70178.1(Vhar) ACH66661.1(MJ11) CAG21320.1(Ppro) CAQ78379.1(Asal) CAV19554.1(Vspl) NT01VF0650(ES114) NT01VP0658(Vpar) NT01VV0308(CMCP6) NT02VVA0836(YJ016) VC0395_A0420(O395) VC0898(N16961)
ORTHOMCL1372	11	11	ASAL:1;N16961:1;CMCP6:1;ES114:1;VHAR:1;MJ11:1;O395:1;VPAR:1;PPRO:1;VSPL:1;YJ016:1	S	COG2363	Uncharacterized small membrane protein	ABU70174.1(Vhar) ACH67000.1(MJ11) CAG21322.1(Ppro) CAQ78377.1(Asal) CAV19557.1(Vspl) NT01VF0648(ES114) NT01VP0655(Vpar) NT01VV0311(CMCP6) NT02VVA0833(YJ016) VC0395_A0419(O395) VC0897(N16961)
ORTHOMCL1373	11	11	ASAL:1;N16961:1;CMCP6:1;ES114:1;VHAR:1;MJ11:1;O395:1;VPAR:1;PPRO:1;VSPL:1;YJ016:1	K	COG0583	Transcriptional regulator	ABU70172.1(Vhar) ACH67072.1(MJ11) CAG21324.1(Ppro) CAQ78376.1(Asal) CAV19559.1(Vspl) NT01VF0647(ES114) NT01VP0653(Vpar) NT01VV0313(CMCP6) NT02VVA0831(YJ016) VC0395_A0418(O395) VC0896(N16961)
ORTHOMCL1374	11	11	ASAL:1;N16961:1;CMCP6:1;ES114:1;VHAR:1;MJ11:1;O395:1;VPAR:1;PPRO:1;VSPL:1;YJ016:1	P	COG0607	Rhodanese-related sulfurtransferase	ABU70168.1(Vhar) ACH66037.1(MJ11) CAG19223.1(Ppro) CAQ78623.1(Asal) CAV19560.1(Vspl) NT01VF0777(ES114) NT01VP0652(Vpar) NT01VV0316(CMCP6) NT02VVA0827(YJ016) VC0395_A0417(O395) VC0894(N16961)
ORTHOMCL1375	11	11	ASAL:1;N16961:1;CMCP6:1;ES114:1;VHAR:1;MJ11:1;O395:1;VPAR:1;PPRO:1;VSPL:1;YJ016:1	N	COG1360	Flagellar motor protein	ABU70167.1(Vhar) ACH66119.1(MJ11) CAG19222.1(Ppro) CAQ78622.1(Asal) CAV19561.1(Vspl) NT01VF0776(ES114) NT01VP0651(Vpar) NT01VV0317(CMCP6) NT02VVA0826(YJ016) VC0395_A0416(O395) VC0893(N16961)
ORTHOMCL1376	11	11	ASAL:1;N16961:1;CMCP6:1;ES114:1;VHAR:1;MJ11:1;O395:1;VPAR:1;PPRO:1;VSPL:1;YJ016:1	N	COG1291	Flagellar motor component	ABU70166.1(Vhar) ACH65824.1(MJ11) CAG19221.1(Ppro) CAQ78621.1(Asal) CAV19562.1(Vspl) NT01VF0775(ES114) NT01VP0650(Vpar) NT01VV0318(CMCP6) NT02VVA0825(YJ016) VC0395_A0415(O395) VC0892(N16961)
ORTHOMCL1377	11	11	ASAL:1;N16961:1;CMCP6:1;ES114:1;VHAR:1;MJ11:1;O395:1;VPAR:1;PPRO:1;VSPL:1;YJ016:1	L	COG1722	Exonuclease VII small subunit	ABU70165.1(Vhar) ACH65723.1(MJ11) CAG19220.1(Ppro) CAQ78620.1(Asal) CAV19563.1(Vspl) NT01VF0774(ES114) NT01VP0649(Vpar) NT01VV0319(CMCP6) NT02VVA0824(YJ016) VC0395_A0414(O395) VC0891(N16961)
ORTHOMCL1378	11	11	ASAL:1;N16961:1;CMCP6:1;ES114:1;VHAR:1;MJ11:1;O395:1;VPAR:1;PPRO:1;VSPL:1;YJ016:1	H	COG0142	Geranylgeranyl pyrophosphate synthase	ABU70164.1(Vhar) ACH65383.1(MJ11) CAG19219.1(Ppro) CAQ78619.1(Asal) CAV19564.1(Vspl) NT01VF0773(ES114) NT01VP0648(Vpar) NT01VV0320(CMCP6) NT02VVA0823(YJ016) VC0395_A0413(O395) VC0890(N16961)
ORTHOMCL1379	11	11	ASAL:1;N16961:1;CMCP6:1;ES114:1;VHAR:1;MJ11:1;O395:1;VPAR:1;PPRO:1;VSPL:1;YJ016:1	HI	COG1154	Deoxyxylulose-5-phosphate synthase	ABU70163.1(Vhar) ACH66901.1(MJ11) CAG19218.1(Ppro) CAQ78618.1(Asal) CAV19565.1(Vspl) NT01VF0772(ES114) NT01VP0647(Vpar) NT01VV0321(CMCP6) NT02VVA0822(YJ016) VC0395_A0412(O395) VC0889(N16961)
ORTHOMCL1380	11	11	ASAL:1;N16961:1;CMCP6:1;ES114:1;VHAR:1;MJ11:1;O395:1;VPAR:1;PPRO:1;VSPL:1;YJ016:1	I	COG1267	Phosphatidylglycerophosphatase A and related proteins	ABU70162.1(Vhar) ACH65756.1(MJ11) CAG19216.1(Ppro) CAQ78613.1(Asal) CAV19566.1(Vspl) NT01VF0767(ES114) NT01VP0646(Vpar) NT01VV0322(CMCP6) NT02VVA0821(YJ016) VC0395_A1855(O395) VC2265(N16961)
ORTHOMCL1381	11	11	ASAL:1;N16961:1;CMCP6:1;ES114:1;VHAR:1;MJ11:1;O395:1;VPAR:1;PPRO:1;VSPL:1;YJ016:1	H	COG0611	Thiamine monophosphate kinase	ABU70161.1(Vhar) ACH66824.1(MJ11) CAG19215.1(Ppro) CAQ78612.1(Asal) CAV19567.1(Vspl) NT01VF0766(ES114) NT01VP0645(Vpar) NT01VV0323(CMCP6) NT02VVA0820(YJ016) VC0395_A1856(O395) VC2266(N16961)
ORTHOMCL1382	11	11	ASAL:1;N16961:1;CMCP6:1;ES114:1;VHAR:1;MJ11:1;O395:1;VPAR:1;PPRO:1;VSPL:1;YJ016:1	K	COG0781	Transcription termination factor	ABU70160.1(Vhar) ACH66413.1(MJ11) CAG19214.1(Ppro) CAQ78611.1(Asal) CAV19568.1(Vspl) NT01VF0765(ES114) NT01VP0644(Vpar) NT01VV0324(CMCP6) NT02VVA0819(YJ016) VC0395_A1857(O395) VC2267(N16961)
ORTHOMCL1383	11	11	ASAL:1;N16961:1;CMCP6:1;ES114:1;VHAR:1;MJ11:1;O395:1;VPAR:1;PPRO:1;VSPL:1;YJ016:1	H	COG0054	Riboflavin synthase beta-chain	ABU70159.1(Vhar) ACH67170.1(MJ11) CAG19213.1(Ppro) CAQ78610.1(Asal) CAV19569.1(Vspl) NT01VF0764(ES114) NT01VP0643(Vpar) NT01VV0325(CMCP6) NT02VVA0818(YJ016) VC0395_A1858(O395) VC2268(N16961)
ORTHOMCL1384	11	11	ASAL:1;N16961:1;CMCP6:1;ES114:1;VHAR:1;MJ11:1;O395:1;VPAR:1;PPRO:1;VSPL:1;YJ016:1	H	COG0807	GTP cyclohydrolase II	ABU70158.1(Vhar) ACH65230.1(MJ11) CAG19212.1(Ppro) CAQ78609.1(Asal) CAV19570.1(Vspl) NT01VF0763(ES114) NT01VP0642(Vpar) NT01VV0326(CMCP6) NT02VVA0817(YJ016) VC0395_A1859(O395) VC2269(N16961)
ORTHOMCL1385	11	11	ASAL:1;N16961:1;CMCP6:1;ES114:1;VHAR:1;MJ11:1;O395:1;VPAR:1;PPRO:1;VSPL:1;YJ016:1	H	COG0307	Riboflavin synthase alpha chain	ABU70157.1(Vhar) ACH65951.1(MJ11) CAG19211.1(Ppro) CAQ78608.1(Asal) CAV19571.1(Vspl) NT01VF0762(ES114) NT01VP0641(Vpar) NT01VV0327(CMCP6) NT02VVA0816(YJ016) VC0395_A1860(O395) VC2270(N16961)
ORTHOMCL1386	11	11	ASAL:1;N16961:1;CMCP6:1;ES114:1;VHAR:1;MJ11:1;O395:1;VPAR:1;PPRO:1;VSPL:1;YJ016:1	H	COG1985	Pyrimidine reductase, riboflavin biosynthesis	ABU70156.1(Vhar) ACH66116.1(MJ11) CAG19210.1(Ppro) CAQ78607.1(Asal) CAV19572.1(Vspl) NT01VF0761(ES114) NT01VP0640(Vpar) NT01VV0328(CMCP6) NT02VVA0815(YJ016) VC0395_A1861(O395) VC2271(N16961)
ORTHOMCL1387	11	11	ASAL:1;N16961:1;CMCP6:1;ES114:1;VHAR:1;MJ11:1;O395:1;VPAR:1;PPRO:1;VSPL:1;YJ016:1	K	COG1327	Predicted transcriptional regulator, consists of a Zn-ribbon and ATP-cone domains	ABU70155.1(Vhar) ACH66845.1(MJ11) CAG19209.1(Ppro) CAQ78606.1(Asal) CAV19573.1(Vspl) NT01VF0760(ES114) NT01VP0639(Vpar) NT01VV0329(CMCP6) NT02VVA0814(YJ016) VC0395_A1862(O395) VC2272(N16961)
ORTHOMCL1388	11	11	ASAL:1;N16961:1;CMCP6:1;ES114:1;VHAR:1;MJ11:1;O395:1;VPAR:1;PPRO:1;VSPL:1;YJ016:1	E	COG0014	Gamma-glutamyl phosphate reductase	ABU70153.1(Vhar) ACH66355.1(MJ11) CAG19253.1(Ppro) CAQ78663.1(Asal) CAV19574.1(Vspl) NT01VF0802(ES114) NT01VP0638(Vpar) NT01VV0330(CMCP6) NT02VVA0813(YJ016) VC0395_A1863(O395) VC2273(N16961)
ORTHOMCL1389	11	11	ASAL:1;N16961:1;CMCP6:1;ES114:1;VHAR:1;MJ11:1;O395:1;VPAR:1;PPRO:1;VSPL:1;YJ016:1	E	COG0263	Glutamate 5-kinase	ABU70152.1(Vhar) ACH65489.1(MJ11) CAG19252.1(Ppro) CAQ78662.1(Asal) CAV19575.1(Vspl) NT01VF0801(ES114) NT01VP0637(Vpar) NT01VV0331(CMCP6) NT02VVA0812(YJ016) VC0395_A1864(O395) VC2274(N16961)
ORTHOMCL1390	11	11	ASAL:1;N16961:1;CMCP6:1;ES114:1;VHAR:1;MJ11:1;O395:1;VPAR:1;PPRO:1;VSPL:1;YJ016:1	R	COG1073	Hydrolases of the alpha/beta superfamily	ABU70150.1(Vhar) ACH66228.1(MJ11) CAG19250.1(Ppro) CAQ78661.1(Asal) CAV19578.1(Vspl) NT01VF0800(ES114) NT01VP0635(Vpar) NT01VV0333(CMCP6) NT02VVA0810(YJ016) VC0395_A1866(O395) VC2276(N16961)
ORTHOMCL1391	11	11	ASAL:1;N16961:1;CMCP6:1;ES114:1;VHAR:1;MJ11:1;O395:1;VPAR:1;PPRO:1;VSPL:1;YJ016:1	F	COG0503	Adenine/guanine phosphoribosyltransferases and related PRPP-binding proteins	ABU70149.1(Vhar) ACH66689.1(MJ11) CAG19249.1(Ppro) CAQ78660.1(Asal) CAV19579.1(Vspl) NT01VF0799(ES114) NT01VP0634(Vpar) NT01VV0334(CMCP6) NT02VVA0809(YJ016) VC0395_A1867(O395) VC2277(N16961)
ORTHOMCL1392	11	11	ASAL:1;N16961:1;CMCP6:1;ES114:1;VHAR:1;MJ11:1;O395:1;VPAR:1;PPRO:1;VSPL:1;YJ016:1	E	COG2195	Di- and tripeptidases	ABU70147.1(Vhar) ACH65253.1(MJ11) CAG19246.1(Ppro) CAQ78658.1(Asal) CAV19581.1(Vspl) NT01VF0797(ES114) NT01VP0632(Vpar) NT01VV0338(CMCP6) NT02VVA0806(YJ016) VC0395_A1869(O395) VC2279(N16961)
ORTHOMCL1393	11	11	ASAL:1;N16961:1;CMCP6:1;ES114:1;VHAR:1;MJ11:1;O395:1;VPAR:1;PPRO:1;VSPL:1;YJ016:1	F	COG0047	Phosphoribosylformylglycinamidine (FGAM) synthase, glutamine amidotransferase domain	ABU70140.1(Vhar) ACH65476.1(MJ11) CAG19201.1(Ppro) CAQ78435.1(Asal) CAV17658.1(Vspl) NT01VF0712(ES114) NT01VP0627(Vpar) NT01VV0344(CMCP6) NT02VVA0801(YJ016) VC0395_A0395(O395) VC0869(N16961)
ORTHOMCL1394	11	11	ASAL:1;N16961:1;CMCP6:1;ES114:1;VHAR:1;MJ11:1;O395:1;VPAR:1;PPRO:1;VSPL:1;YJ016:1	M	COG4623	Predicted soluble lytic transglycosylase fused to an ABC-type amino acid-binding protein	ABU70139.1(Vhar) ACH65530.1(MJ11) CAG19200.1(Ppro) CAQ78434.1(Asal) CAV17657.1(Vspl) NT01VF0711(ES114) NT01VP0626(Vpar) NT01VV0346(CMCP6) NT02VVA0799(YJ016) VC0395_A0392(O395) VC0866(N16961)
ORTHOMCL1395	11	11	ASAL:1;N16961:1;CMCP6:1;ES114:1;VHAR:1;MJ11:1;O395:1;VPAR:1;PPRO:1;VSPL:1;YJ016:1	FJ	COG0590	Cytosine/adenosine deaminases	ABU70132.1(Vhar) ACH66287.1(MJ11) CAG19199.1(Ppro) CAQ78433.1(Asal) CAV17655.1(Vspl) NT01VF0709(ES114) NT01VP0625(Vpar) NT01VV0348(CMCP6) NT02VVA0798(YJ016) VC0395_A0390(O395) VC0864(N16961)
ORTHOMCL1396	11	11	ASAL:1;N16961:1;CMCP6:1;ES114:1;VHAR:1;MJ11:1;O395:1;VPAR:1;PPRO:1;VSPL:1;YJ016:1	H	COG2978	Putative p-aminobenzoyl-glutamate transporter	ABU70131.1(Vhar) ACH65595.1(MJ11) CAG19195.1(Ppro) CAQ78424.1(Asal) CAV17653.1(Vspl) NT01VF0696(ES114) NT01VP0624(Vpar) NT01VV0352(CMCP6) NT02VVA0794(YJ016) VC0395_A0389(O395) VC0863(N16961)
ORTHOMCL1397	11	11	ASAL:1;N16961:1;CMCP6:1;ES114:1;VHAR:1;MJ11:1;O395:1;VPAR:1;PPRO:1;VSPL:1;YJ016:1				ABU70129.1(Vhar) ACH66967.1(MJ11) CAG19123.1(Ppro) CAQ78353.1(Asal) CAV17650.1(Vspl) NT01VF0625(ES114) NT01VP0622(Vpar) NT01VV0353(CMCP6) NT02VVA0792(YJ016) VC0395_A0387(O395) VC0860(N16961)
ORTHOMCL1398	11	11	ASAL:1;N16961:1;CMCP6:1;ES114:1;VHAR:1;MJ11:1;O395:1;VPAR:1;PPRO:1;VSPL:1;YJ016:1				ABU70128.1(Vhar) ACH66063.1(MJ11) CAG19122.1(Ppro) CAQ78354.1(Asal) CAV17649.1(Vspl) NT01VF0627(ES114) NT01VP0621(Vpar) NT01VV0354(CMCP6) NT02VVA0791(YJ016) VC0395_A0386(O395) VC0859(N16961)
ORTHOMCL1399	11	11	ASAL:1;N16961:1;CMCP6:1;ES114:1;VHAR:1;MJ11:1;O395:1;VPAR:1;PPRO:1;VSPL:1;YJ016:1	O	COG0484	DnaJ-class molecular chaperone with C-terminal Zn finger domain	ABU70125.1(Vhar) ACH65842.1(MJ11) CAG19119.1(Ppro) CAQ80154.1(Asal) CAV17646.1(Vspl) NT01VF2132(ES114) NT01VP0618(Vpar) NT01VV0356(CMCP6) NT02VVA0789(YJ016) VC0395_A0383(O395) VC0856(N16961)
ORTHOMCL1400	11	11	ASAL:1;N16961:1;CMCP6:1;ES114:1;VHAR:1;MJ11:1;O395:1;VPAR:1;PPRO:1;VSPL:1;YJ016:1	O	COG0576	Molecular chaperone GrpE (heat shock protein)	ABU70122.1(Vhar) ACH65670.1(MJ11) CAG19117.1(Ppro) CAQ80157.1(Asal) CAV17643.1(Vspl) NT01VF2135(ES114) NT01VP0615(Vpar) NT01VV0364(CMCP6) NT02VVA0781(YJ016) VC0395_A0381(O395) VC0854(N16961)
ORTHOMCL1401	11	11	ASAL:1;N16961:1;CMCP6:1;ES114:1;VHAR:1;MJ11:1;O395:1;VPAR:1;PPRO:1;VSPL:1;YJ016:1	G	COG0061	Predicted sugar kinase	ABU70121.1(Vhar) ACH65717.1(MJ11) CAG19116.1(Ppro) CAQ80158.1(Asal) CAV17642.1(Vspl) NT01VF2136(ES114) NT01VP0614(Vpar) NT01VV0365(CMCP6) NT02VVA0780(YJ016) VC0395_A0379(O395) VC0853(N16961)
ORTHOMCL1402	11	11	ASAL:1;N16961:1;CMCP6:1;ES114:1;VHAR:1;MJ11:1;O395:1;VPAR:1;PPRO:1;VSPL:1;YJ016:1	L	COG0497	ATPase involved in DNA repair	ABU70120.1(Vhar) ACH65406.1(MJ11) CAG19115.1(Ppro) CAQ80159.1(Asal) CAV17640.1(Vspl) NT01VF2137(ES114) NT01VP0612(Vpar) NT01VV0366(CMCP6) NT02VVA0778(YJ016) VC0395_A0378(O395) VC0852(N16961)
ORTHOMCL1403	11	11	ASAL:1;N16961:1;CMCP6:1;ES114:1;VHAR:1;MJ11:1;O395:1;VPAR:1;PPRO:1;VSPL:1;YJ016:1	J	COG2913	Small protein A (tmRNA-binding)	ABU70118.1(Vhar) ACH66199.1(MJ11) CAG19114.1(Ppro) CAQ80160.1(Asal) CAV17639.1(Vspl) NT01VF2138(ES114) NT01VP0611(Vpar) NT01VV0367(CMCP6) NT02VVA0777(YJ016) VC0395_A0377(O395) VC0851(N16961)
ORTHOMCL1404	11	11	ASAL:1;N16961:1;CMCP6:1;ES114:1;VHAR:1;MJ11:1;O395:1;VPAR:1;PPRO:1;VSPL:1;YJ016:1	S	COG2914	Uncharacterized protein conserved in bacteria	ABU70116.1(Vhar) ACH65519.1(MJ11) CAG19113.1(Ppro) CAQ80161.1(Asal) CAV17638.1(Vspl) NT01VF2139(ES114) NT01VP0610(Vpar) NT01VV0368(CMCP6) NT02VVA0776(YJ016) VC0395_A0376(O395) VC0850(N16961)
ORTHOMCL1405	11	11	ASAL:1;N16961:1;CMCP6:1;ES114:1;VHAR:1;MJ11:1;O395:1;VPAR:1;PPRO:1;VSPL:1;YJ016:1	I	COG2867	Oligoketide cyclase/lipid transport protein	ABU70115.1(Vhar) ACH65999.1(MJ11) CAG19112.1(Ppro) CAQ80162.1(Asal) CAV17637.1(Vspl) NT01VF2140(ES114) NT01VP0609(Vpar) NT01VV0369(CMCP6) NT02VVA0775(YJ016) VC0395_A0375(O395) VC0849(N16961)
ORTHOMCL1406	11	11	ASAL:1;N16961:1;CMCP6:1;ES114:1;VHAR:1;MJ11:1;O395:1;VPAR:1;PPRO:1;VSPL:1;YJ016:1	O	COG0691	tmRNA-binding protein	ABU70114.1(Vhar) ACH65524.1(MJ11) CAG19111.1(Ppro) CAQ80163.1(Asal) CAV17636.1(Vspl) NT01VF2141(ES114) NT01VP0608(Vpar) NT01VV0370(CMCP6) NT02VVA0774(YJ016) VC0395_A0374(O395) VC0848(N16961)
ORTHOMCL1409	11	11	ASAL:1;N16961:1;CMCP6:1;ES114:1;VHAR:1;MJ11:1;O395:1;VPAR:1;PPRO:1;VSPL:1;YJ016:1	E	COG1115	Na+/alanine symporter	ABU70077.1(Vhar) ACH63967.1(MJ11) CAG19856.1(Ppro) CAQ81756.1(Asal) CAV17628.1(Vspl) NT01VFA0368(ES114) NT01VP0587(Vpar) NT01VV0415(CMCP6) NT02VVA0742(YJ016) VC0395_A0312(O395) VC0784(N16961)
ORTHOMCL1410	11	11	ASAL:1;N16961:1;CMCP6:1;ES114:1;VHAR:1;MJ11:1;O395:1;VPAR:1;PPRO:1;VSPL:1;YJ016:1	S	COG1584	Predicted membrane protein	ABU70075.1(Vhar) ACH67177.1(MJ11) CAG20799.1(Ppro) CAQ79005.1(Asal) CAV17627.1(Vspl) NT01VF1240(ES114) NT01VP0585(Vpar) NT01VV0416(CMCP6) NT02VVA0741(YJ016) VC0395_A0299(O395) VC0770(N16961)
ORTHOMCL1411	11	11	ASAL:1;N16961:1;CMCP6:1;ES114:1;VHAR:1;MJ11:1;O395:1;VPAR:1;PPRO:1;VSPL:1;YJ016:1	F	COG0519	GMP synthase, PP-ATPase domain/subunit	ABU70070.1(Vhar) ACH65267.1(MJ11) CAG19194.1(Ppro) CAQ78423.1(Asal) CAV17624.1(Vspl) NT01VF0695(ES114) NT01VP0582(Vpar) NT01VV0418(CMCP6) NT02VVA0739(YJ016) VC0395_A0297(O395) VC0768(N16961)
ORTHOMCL1412	11	11	ASAL:1;N16961:1;CMCP6:1;ES114:1;VHAR:1;MJ11:1;O395:1;VPAR:1;PPRO:1;VSPL:1;YJ016:1	R	COG0517	FOG: CBS domain	ABU70069.1(Vhar) ACH66792.1(MJ11) CAG19193.1(Ppro) CAQ78422.1(Asal) CAV17623.1(Vspl) NT01VF0694(ES114) NT01VP0581(Vpar) NT01VV0419(CMCP6) NT02VVA0738(YJ016) VC0395_A0296(O395) VC0767(N16961)
ORTHOMCL1413	11	11	ASAL:1;N16961:1;CMCP6:1;ES114:1;VHAR:1;MJ11:1;O395:1;VPAR:1;PPRO:1;VSPL:1;YJ016:1	L	COG1570	Exonuclease VII, large subunit	ABU70068.1(Vhar) ACH65762.1(MJ11) CAG19192.1(Ppro) CAQ78421.1(Asal) CAV17622.1(Vspl) NT01VF0693(ES114) NT01VP0580(Vpar) NT01VV0420(CMCP6) NT02VVA0737(YJ016) VC0395_A0294(O395) VC0766(N16961)
ORTHOMCL1414	11	11	ASAL:1;N16961:1;CMCP6:1;ES114:1;VHAR:1;MJ11:1;O395:1;VPAR:1;PPRO:1;VSPL:1;YJ016:1	R	COG2872	Predicted metal-dependent hydrolases related to alanyl-tRNA synthetase HxxxH domain	ABU70065.1(Vhar) ACH65262.1(MJ11) CAG19181.1(Ppro) CAQ78419.1(Asal) CAV17619.1(Vspl) NT01VF0690(ES114) NT01VP0578(Vpar) NT01VV0423(CMCP6) NT02VVA0734(YJ016) VC0395_A0293(O395) VC0764(N16961)
ORTHOMCL1415	11	11	ASAL:1;N16961:1;CMCP6:1;ES114:1;VHAR:1;MJ11:1;O395:1;VPAR:1;PPRO:1;VSPL:1;YJ016:1	R	COG1160	Predicted GTPases	ABU70064.1(Vhar) ACH67046.1(MJ11) CAG19180.1(Ppro) CAQ78418.1(Asal) CAV17618.1(Vspl) NT01VF0689(ES114) NT01VP0577(Vpar) NT01VV0424(CMCP6) NT02VVA0733(YJ016) VC0395_A0292(O395) VC0763(N16961)
ORTHOMCL1416	11	11	ASAL:1;N16961:1;CMCP6:1;ES114:1;VHAR:1;MJ11:1;O395:1;VPAR:1;PPRO:1;VSPL:1;YJ016:1	S	COG1520	FOG: WD40-like repeat	ABU70063.1(Vhar) ACH66548.1(MJ11) CAG19179.1(Ppro) CAQ78417.1(Asal) CAV17617.1(Vspl) NT01VF0688(ES114) NT01VP0576(Vpar) NT01VV0425(CMCP6) NT02VVA0732(YJ016) VC0395_A0291(O395) VC0762(N16961)
ORTHOMCL1417	11	11	ASAL:1;N16961:1;CMCP6:1;ES114:1;VHAR:1;MJ11:1;O395:1;VPAR:1;PPRO:1;VSPL:1;YJ016:1	S	COG2976	Uncharacterized protein conserved in bacteria	ABU70062.1(Vhar) ACH66042.1(MJ11) CAG19178.1(Ppro) CAQ78416.1(Asal) CAV17616.1(Vspl) NT01VF0687(ES114) NT01VP0575(Vpar) NT01VV0426(CMCP6) NT02VVA0731(YJ016) VC0395_A0290(O395) VC0761(N16961)
ORTHOMCL1418	11	11	ASAL:1;N16961:1;CMCP6:1;ES114:1;VHAR:1;MJ11:1;O395:1;VPAR:1;PPRO:1;VSPL:1;YJ016:1	J	COG0124	Histidyl-tRNA synthetase	ABU70061.1(Vhar) ACH67149.1(MJ11) CAG19177.1(Ppro) CAQ78415.1(Asal) CAV17615.1(Vspl) NT01VF0686(ES114) NT01VP0574(Vpar) NT01VV0427(CMCP6) NT02VVA0730(YJ016) VC0395_A0289(O395) VC0760(N16961)
ORTHOMCL1419	11	11	ASAL:1;N16961:1;CMCP6:1;ES114:1;VHAR:1;MJ11:1;O395:1;VPAR:1;PPRO:1;VSPL:1;YJ016:1	I	COG0821	Enzyme involved in the deoxyxylulose pathway of isoprenoid biosynthesis	ABU70060.1(Vhar) ACH66251.1(MJ11) CAG19176.1(Ppro) CAQ78414.1(Asal) CAV17613.1(Vspl) NT01VF0685(ES114) NT01VP0573(Vpar) NT01VV0428(CMCP6) NT02VVA0729(YJ016) VC0395_A0288(O395) VC0759(N16961)
ORTHOMCL1420	11	11	ASAL:1;N16961:1;CMCP6:1;ES114:1;VHAR:1;MJ11:1;O395:1;VPAR:1;PPRO:1;VSPL:1;YJ016:1	S	COG1426	Uncharacterized protein conserved in bacteria	ABU70059.1(Vhar) ACH65789.1(MJ11) CAG19175.1(Ppro) CAQ78413.1(Asal) CAV17611.1(Vspl) NT01VF0684(ES114) NT01VP0572(Vpar) NT01VV0429(CMCP6) NT02VVA0728(YJ016) VC0395_A0287(O395) VC0758(N16961)
ORTHOMCL1421	11	11	ASAL:1;N16961:1;CMCP6:1;ES114:1;VHAR:1;MJ11:1;O395:1;VPAR:1;PPRO:1;VSPL:1;YJ016:1	R	COG0820	Predicted Fe-S-cluster redox enzyme	ABU70058.1(Vhar) ACH67002.1(MJ11) CAG19173.1(Ppro) CAQ78411.1(Asal) CAV17609.1(Vspl) NT01VF0682(ES114) NT01VP0571(Vpar) NT01VV0430(CMCP6) NT02VVA0727(YJ016) VC0395_A0286(O395) VC0757(N16961)
ORTHOMCL1422	11	11	ASAL:1;N16961:1;CMCP6:1;ES114:1;VHAR:1;MJ11:1;O395:1;VPAR:1;PPRO:1;VSPL:1;YJ016:1	F	COG0105	Nucleoside diphosphate kinase	ABU70057.1(Vhar) ACH67127.1(MJ11) CAG19172.1(Ppro) CAQ78410.1(Asal) CAV17608.1(Vspl) NT01VF0681(ES114) NT01VP0570(Vpar) NT01VV0431(CMCP6) NT02VVA0726(YJ016) VC0395_A0285(O395) VC0756(N16961)
ORTHOMCL1423	11	11	ASAL:1;N16961:1;CMCP6:1;ES114:1;VHAR:1;MJ11:1;O395:1;VPAR:1;PPRO:1;VSPL:1;YJ016:1	E	COG0260	Leucyl aminopeptidase	ABU70056.1(Vhar) ACH66573.1(MJ11) CAG19170.1(Ppro) CAQ78409.1(Asal) CAV17607.1(Vspl) NT01VF0680(ES114) NT01VP0569(Vpar) NT01VV0432(CMCP6) NT02VVA0725(YJ016) VC0395_A0284(O395) VC0755(N16961)
ORTHOMCL1424	11	11	ASAL:1;N16961:1;CMCP6:1;ES114:1;VHAR:1;MJ11:1;O395:1;VPAR:1;PPRO:1;VSPL:1;YJ016:1	S	COG2975	Uncharacterized protein conserved in bacteria	ABU70054.1(Vhar) ACH65648.1(MJ11) CAG19169.1(Ppro) CAQ78408.1(Asal) CAV17606.1(Vspl) NT01VF0679(ES114) NT01VP0568(Vpar) NT01VV0433(CMCP6) NT02VVA0724(YJ016) VC0395_A0283(O395) VC0754(N16961)
ORTHOMCL1425	11	11	ASAL:1;N16961:1;CMCP6:1;ES114:1;VHAR:1;MJ11:1;O395:1;VPAR:1;PPRO:1;VSPL:1;YJ016:1	C	COG0633	Ferredoxin	ABU70053.1(Vhar) ACH66093.1(MJ11) CAG19168.1(Ppro) CAQ78407.1(Asal) CAV17605.1(Vspl) NT01VF0678(ES114) NT01VP0567(Vpar) NT01VV0434(CMCP6) NT02VVA0723(YJ016) VC0395_A0282(O395) VC0753(N16961)
ORTHOMCL1426	11	11	ASAL:1;N16961:1;CMCP6:1;ES114:1;VHAR:1;MJ11:1;O395:1;VPAR:1;PPRO:1;VSPL:1;YJ016:1	O	COG0443	Molecular chaperone	ABU70052.1(Vhar) ACH66849.1(MJ11) CAG19167.1(Ppro) CAQ78406.1(Asal) CAV17604.1(Vspl) NT01VF0677(ES114) NT01VP0566(Vpar) NT01VV0435(CMCP6) NT02VVA0722(YJ016) VC0395_A0281(O395) VC0752(N16961)
ORTHOMCL1427	11	11	ASAL:1;N16961:1;CMCP6:1;ES114:1;VHAR:1;MJ11:1;O395:1;VPAR:1;PPRO:1;VSPL:1;YJ016:1	O	COG1076	DnaJ-domain-containing proteins 1	ABU70051.1(Vhar) ACH66665.1(MJ11) CAG19166.1(Ppro) CAQ78405.1(Asal) CAV17603.1(Vspl) NT01VF0676(ES114) NT01VP0565(Vpar) NT01VV0436(CMCP6) NT02VVA0721(YJ016) VC0395_A0280(O395) VC0751(N16961)
ORTHOMCL1428	11	11	ASAL:1;N16961:1;CMCP6:1;ES114:1;VHAR:1;MJ11:1;O395:1;VPAR:1;PPRO:1;VSPL:1;YJ016:1	S	COG0316	Uncharacterized conserved protein	ABU70050.1(Vhar) ACH66323.1(MJ11) CAG19165.1(Ppro) CAQ78404.1(Asal) CAV17602.1(Vspl) NT01VF0675(ES114) NT01VP0564(Vpar) NT01VV0437(CMCP6) NT02VVA0720(YJ016) VC0395_A0279(O395) VC0750(N16961)
ORTHOMCL1429	11	11	ASAL:1;N16961:1;CMCP6:1;ES114:1;VHAR:1;MJ11:1;O395:1;VPAR:1;PPRO:1;VSPL:1;YJ016:1	C	COG0822	NifU homolog involved in Fe-S cluster formation	ABU70049.1(Vhar) ACH66774.1(MJ11) CAG19164.1(Ppro) CAQ78403.1(Asal) CAV17601.1(Vspl) NT01VF0674(ES114) NT01VP0563(Vpar) NT01VV0438(CMCP6) NT02VVA0719(YJ016) VC0395_A0278(O395) VC0749(N16961)
ORTHOMCL1430	11	11	ASAL:1;N16961:1;CMCP6:1;ES114:1;VHAR:1;MJ11:1;O395:1;VPAR:1;PPRO:1;VSPL:1;YJ016:1	E	COG1104	Cysteine sulfinate desulfinase/cysteine desulfurase and related enzymes	ABU70048.1(Vhar) ACH65404.1(MJ11) CAG19163.1(Ppro) CAQ78402.1(Asal) CAV17600.1(Vspl) NT01VF0673(ES114) NT01VP0562(Vpar) NT01VV0439(CMCP6) NT02VVA0718(YJ016) VC0395_A0277(O395) VC0748(N16961)
ORTHOMCL1431	11	11	ASAL:1;N16961:1;CMCP6:1;ES114:1;VHAR:1;MJ11:1;O395:1;VPAR:1;PPRO:1;VSPL:1;YJ016:1	K	COG1959	Predicted transcriptional regulator	ABU70047.1(Vhar) ACH65907.1(MJ11) CAG19162.1(Ppro) CAQ78401.1(Asal) CAV17599.1(Vspl) NT01VF0672(ES114) NT01VP0561(Vpar) NT01VV0440(CMCP6) NT02VVA0717(YJ016) VC0395_A0276(O395) VC0747(N16961)
ORTHOMCL1432	11	11	ASAL:1;N16961:1;CMCP6:1;ES114:1;VHAR:1;MJ11:1;O395:1;VPAR:1;PPRO:1;VSPL:1;YJ016:1	J	COG0565	rRNA methylase	ABU70046.1(Vhar) ACH66272.1(MJ11) CAG19161.1(Ppro) CAQ78400.1(Asal) CAV17598.1(Vspl) NT01VF0671(ES114) NT01VP0560(Vpar) NT01VV0441(CMCP6) NT02VVA0716(YJ016) VC0395_A0275(O395) VC0746(N16961)
ORTHOMCL1433	11	11	ASAL:1;N16961:1;CMCP6:1;ES114:1;VHAR:1;MJ11:1;O395:1;VPAR:1;PPRO:1;VSPL:1;YJ016:1	G	COG0483	Archaeal fructose-1,6-bisphosphatase and related enzymes of inositol monophosphatase family	ABU70045.1(Vhar) ACH66867.1(MJ11) CAG19160.1(Ppro) CAQ78399.1(Asal) CAV17597.1(Vspl) NT01VF0670(ES114) NT01VP0559(Vpar) NT01VV0442(CMCP6) NT02VVA0715(YJ016) VC0395_A0274(O395) VC0745(N16961)
ORTHOMCL1434	11	11	ASAL:1;N16961:1;CMCP6:1;ES114:1;VHAR:1;MJ11:1;O395:1;VPAR:1;PPRO:1;VSPL:1;YJ016:1	U	COG0341	Preprotein translocase subunit SecF	ABU70042.1(Vhar) ACH65634.1(MJ11) CAG19159.1(Ppro) CAQ80116.1(Asal) CAV17595.1(Vspl) NT01VF2105(ES114) NT01VP0558(Vpar) NT01VV0443(CMCP6) NT02VVA0713(YJ016) VC0395_A0273(O395) VC0744(N16961)
ORTHOMCL1435	11	11	ASAL:1;N16961:1;CMCP6:1;ES114:1;VHAR:1;MJ11:1;O395:1;VPAR:1;PPRO:1;VSPL:1;YJ016:1	U	COG0342	Preprotein translocase subunit SecD	ABU70041.1(Vhar) ACH66229.1(MJ11) CAG19158.1(Ppro) CAQ80117.1(Asal) CAV17594.1(Vspl) NT01VF2106(ES114) NT01VP0557(Vpar) NT01VV0444(CMCP6) NT02VVA0712(YJ016) VC0395_A0272(O395) VC0743(N16961)
ORTHOMCL1436	11	11	ASAL:1;N16961:1;CMCP6:1;ES114:1;VHAR:1;MJ11:1;O395:1;VPAR:1;PPRO:1;VSPL:1;YJ016:1	U	COG1862	Preprotein translocase subunit YajC	ABU70040.1(Vhar) ACH66541.1(MJ11) CAG19157.1(Ppro) CAQ80118.1(Asal) CAV17593.1(Vspl) NT01VF2107(ES114) NT01VP0556(Vpar) NT01VV0445(CMCP6) NT02VVA0711(YJ016) VC0395_A0271(O395) VC0742(N16961)
ORTHOMCL1437	11	11	ASAL:1;N16961:1;CMCP6:1;ES114:1;VHAR:1;MJ11:1;O395:1;VPAR:1;PPRO:1;VSPL:1;YJ016:1	J	COG0343	Queuine/archaeosine tRNA-ribosyltransferase	ABU70039.1(Vhar) ACH65457.1(MJ11) CAG19156.1(Ppro) CAQ80119.1(Asal) CAV17592.1(Vspl) NT01VF2108(ES114) NT01VP0555(Vpar) NT01VV0446(CMCP6) NT02VVA0710(YJ016) VC0395_A0270(O395) VC0741(N16961)
ORTHOMCL1438	11	11	ASAL:1;N16961:1;CMCP6:1;ES114:1;VHAR:1;MJ11:1;O395:1;VPAR:1;PPRO:1;VSPL:1;YJ016:1	J	COG0809	S-adenosylmethionine:tRNA-ribosyltransferase-isomerase (queuine synthetase)	ABU70038.1(Vhar) ACH66868.1(MJ11) CAG19155.1(Ppro) CAQ80120.1(Asal) CAV17591.1(Vspl) NT01VF2109(ES114) NT01VP0554(Vpar) NT01VV0447(CMCP6) NT02VVA0709(YJ016) VC0395_A0269(O395) VC0739(N16961)
ORTHOMCL1439	11	11	ASAL:1;N16961:1;CMCP6:1;ES114:1;VHAR:1;MJ11:1;O395:1;VPAR:1;PPRO:1;VSPL:1;YJ016:1	R	COG0517	FOG: CBS domain	ABU70036.1(Vhar) ACH66275.1(MJ11) CAG19153.1(Ppro) CAQ80121.1(Asal) CAV17590.1(Vspl) NT01VF2110(ES114) NT01VP0552(Vpar) NT01VV0449(CMCP6) NT02VVA0707(YJ016) VC0395_A0268(O395) VC0737(N16961)
ORTHOMCL1440	11	11	ASAL:1;N16961:1;CMCP6:1;ES114:1;VHAR:1;MJ11:1;O395:1;VPAR:1;PPRO:1;VSPL:1;YJ016:1	C	COG2224	Isocitrate lyase	ABU70035.1(Vhar) ACH66211.1(MJ11) CAG19151.1(Ppro) CAQ80122.1(Asal) CAV25644.1(Vspl) NT01VF2111(ES114) NT01VP0551(Vpar) NT01VV0450(CMCP6) NT02VVA0706(YJ016) VC0395_A0267(O395) VC0736(N16961)
ORTHOMCL1442	11	11	ASAL:1;N16961:1;CMCP6:1;ES114:1;VHAR:1;MJ11:1;O395:1;VPAR:1;PPRO:1;VSPL:1;YJ016:1	K	COG0583	Transcriptional regulator	ABU70033.1(Vhar) ACH66644.1(MJ11) CAG19149.1(Ppro) CAQ80124.1(Asal) CAV17587.1(Vspl) NT01VF2113(ES114) NT01VP0549(Vpar) NT01VV0452(CMCP6) NT02VVA0704(YJ016) VC0395_A0265(O395) VC0732(N16961)
ORTHOMCL1443	11	11	ASAL:1;N16961:1;CMCP6:1;ES114:1;VHAR:1;MJ11:1;O395:1;VPAR:1;PPRO:1;VSPL:1;YJ016:1	O	COG0450	Peroxiredoxin	ABU70032.1(Vhar) ACH66481.1(MJ11) CAG19148.1(Ppro) CAQ80125.1(Asal) CAV17586.1(Vspl) NT01VF2114(ES114) NT01VP0548(Vpar) NT01VV0453(CMCP6) NT02VVA0703(YJ016) VC0395_A0264(O395) VC0731(N16961)
ORTHOMCL1444	11	11	ASAL:1;N16961:1;CMCP6:1;ES114:1;VHAR:1;MJ11:1;O395:1;VPAR:1;PPRO:1;VSPL:1;YJ016:1	P	COG3142	Uncharacterized protein involved in copper resistance	ABU70031.1(Vhar) ACH65500.1(MJ11) CAG19147.1(Ppro) CAQ80126.1(Asal) CAV17585.1(Vspl) NT01VF2115(ES114) NT01VP0547(Vpar) NT01VV0454(CMCP6) NT02VVA0702(YJ016) VC0395_A0263(O395) VC0730(N16961)
ORTHOMCL1445	11	11	ASAL:1;N16961:1;CMCP6:1;ES114:1;VHAR:1;MJ11:1;O395:1;VPAR:1;PPRO:1;VSPL:1;YJ016:1	P	COG0704	Phosphate uptake regulator	ABU70027.1(Vhar) ACH66986.1(MJ11) CAG19144.1(Ppro) CAQ80135.1(Asal) CAV17581.1(Vspl) NT01VF2121(ES114) NT01VP0545(Vpar) NT01VV0460(CMCP6) NT02VVA0696(YJ016) VC0395_A0261(O395) VC0727(N16961)
ORTHOMCL1446	11	11	ASAL:1;N16961:1;CMCP6:1;ES114:1;VHAR:1;MJ11:1;O395:1;VPAR:1;PPRO:1;VSPL:1;YJ016:1	P	COG1117	ABC-type phosphate transport system, ATPase component	ABU70026.1(Vhar) ACH65291.1(MJ11) CAG19143.1(Ppro) CAQ80136.1(Asal) CAV17580.1(Vspl) NT01VF2122(ES114) NT01VP0544(Vpar) NT01VV0461(CMCP6) NT02VVA0695(YJ016) VC0395_A0260(O395) VC0726(N16961)
ORTHOMCL1447	11	11	ASAL:1;N16961:1;CMCP6:1;ES114:1;VHAR:1;MJ11:1;O395:1;VPAR:1;PPRO:1;VSPL:1;YJ016:1	P	COG4985	ABC-type phosphate transport system, auxiliary component	ABU70025.1(Vhar) ACH65502.1(MJ11) CAG19142.1(Ppro) CAQ80137.1(Asal) CAV17579.1(Vspl) NT01VF2123(ES114) NT01VP0543(Vpar) NT01VV0462(CMCP6) NT02VVA0694(YJ016) VC0395_A0259(O395) VC0725(N16961)
ORTHOMCL1448	11	11	ASAL:1;N16961:1;CMCP6:1;ES114:1;VHAR:1;MJ11:1;O395:1;VPAR:1;PPRO:1;VSPL:1;YJ016:1	R	COG4590	ABC-type uncharacterized transport system, permease component	ABU70024.1(Vhar) ACH65965.1(MJ11) CAG19141.1(Ppro) CAQ80138.1(Asal) CAV17578.1(Vspl) NT01VF2124(ES114) NT01VP0542(Vpar) NT01VV0463(CMCP6) NT02VVA0693(YJ016) VC0395_A0258(O395) VC0724(N16961)
ORTHOMCL1449	11	11	ASAL:1;N16961:1;CMCP6:1;ES114:1;VHAR:1;MJ11:1;O395:1;VPAR:1;PPRO:1;VSPL:1;YJ016:1	P	COG0226	ABC-type phosphate transport system, periplasmic component	ABU70021.1(Vhar) ACH66292.1(MJ11) CAG19136.1(Ppro) CAQ80139.1(Asal) CAV17575.1(Vspl) NT01VF2125(ES114) NT01VP0539(Vpar) NT01VV0466(CMCP6) NT02VVA0690(YJ016) VC0395_A0255(O395) VC0721(N16961)
ORTHOMCL1450	11	11	ASAL:1;N16961:1;CMCP6:1;ES114:1;VHAR:1;MJ11:1;O395:1;VPAR:1;PPRO:1;VSPL:1;YJ016:1	T	COG0642	Signal transduction histidine kinase	ABU70020.1(Vhar) ACH65510.1(MJ11) CAG19135.1(Ppro) CAQ80140.1(Asal) CAV17574.1(Vspl) NT01VF2126(ES114) NT01VP0538(Vpar) NT01VV0467(CMCP6) NT02VVA0689(YJ016) VC0395_A0254(O395) VC0720(N16961)
ORTHOMCL1451	11	11	ASAL:1;N16961:1;CMCP6:1;ES114:1;VHAR:1;MJ11:1;O395:1;VPAR:1;PPRO:1;VSPL:1;YJ016:1	TK	COG0745	Response regulators consisting of a CheY-like receiver domain and a winged-helix DNA-binding domain	ABU70019.1(Vhar) ACH66000.1(MJ11) CAG19134.1(Ppro) CAQ80141.1(Asal) CAV17573.1(Vspl) NT01VF2127(ES114) NT01VP0537(Vpar) NT01VV0468(CMCP6) NT02VVA0688(YJ016) VC0395_A0253(O395) VC0719(N16961)
ORTHOMCL1452	11	11	ASAL:1;N16961:1;CMCP6:1;ES114:1;VHAR:1;MJ11:1;O395:1;VPAR:1;PPRO:1;VSPL:1;YJ016:1	L	COG2974	DNA recombination-dependent growth factor C	ABU70018.1(Vhar) ACH66733.1(MJ11) CAG19131.1(Ppro) CAQ80142.1(Asal) CAV17572.1(Vspl) NT01VF2128(ES114) NT01VP0536(Vpar) NT01VV0469(CMCP6) NT02VVA0687(YJ016) VC0395_A0252(O395) VC0718(N16961)
ORTHOMCL1453	11	11	ASAL:1;N16961:1;CMCP6:1;ES114:1;VHAR:1;MJ11:1;O395:1;VPAR:1;PPRO:1;VSPL:1;YJ016:1	O	COG0826	Collagenase and related proteases	ABU70017.1(Vhar) ACH67255.1(MJ11) CAG19130.1(Ppro) CAQ80150.1(Asal) CAV17571.1(Vspl) NT01VF2129(ES114) NT01VP0535(Vpar) NT01VV0470(CMCP6) NT02VVA0686(YJ016) VC0395_A0251(O395) VC0717(N16961)
ORTHOMCL1454	11	11	ASAL:1;N16961:1;CMCP6:1;ES114:1;VHAR:1;MJ11:1;O395:1;VPAR:1;PPRO:1;VSPL:1;YJ016:1	C	COG1145	Ferredoxin	ABU70016.1(Vhar) ACH66878.1(MJ11) CAG19129.1(Ppro) CAQ80151.1(Asal) CAV17570.1(Vspl) NT01VF2130(ES114) NT01VP0534(Vpar) NT01VV0471(CMCP6) NT02VVA0685(YJ016) VC0395_A0250(O395) VC0716(N16961)
ORTHOMCL1455	11	11	ASAL:1;N16961:1;CMCP6:1;ES114:1;VHAR:1;MJ11:1;O395:1;VPAR:1;PPRO:1;VSPL:1;YJ016:1	O	COG0542	ATPases with chaperone activity, ATP-binding subunit	ABU70006.1(Vhar) ACH66080.1(MJ11) CAG21346.1(Ppro) CAQ78351.1(Asal) CAV17567.1(Vspl) NT01VF0617(ES114) NT01VP0530(Vpar) NT01VV0478(CMCP6) NT02VVA0681(YJ016) VC0395_A0240(O395) VC0711(N16961)
ORTHOMCL1456	11	11	ASAL:1;N16961:1;CMCP6:1;ES114:1;VHAR:1;MJ11:1;O395:1;VPAR:1;PPRO:1;VSPL:1;YJ016:1	S	COG1496	Uncharacterized conserved protein	ABU70005.1(Vhar) ACH65484.1(MJ11) CAG21348.1(Ppro) CAQ78350.1(Asal) CAV17566.1(Vspl) NT01VF0616(ES114) NT01VP0529(Vpar) NT01VV0479(CMCP6) NT02VVA0680(YJ016) VC0395_A0239(O395) VC0710(N16961)
ORTHOMCL1457	11	11	ASAL:1;N16961:1;CMCP6:1;ES114:1;VHAR:1;MJ11:1;O395:1;VPAR:1;PPRO:1;VSPL:1;YJ016:1	J	COG0564	Pseudouridylate synthases, 23S RNA-specific	ABU70004.1(Vhar) ACH66510.1(MJ11) CAG21349.1(Ppro) CAQ78349.1(Asal) CAV17565.1(Vspl) NT01VF0615(ES114) NT01VP0528(Vpar) NT01VV0480(CMCP6) NT02VVA0679(YJ016) VC0395_A0238(O395) VC0709(N16961)
ORTHOMCL1458	11	11	ASAL:1;N16961:1;CMCP6:1;ES114:1;VHAR:1;MJ11:1;O395:1;VPAR:1;PPRO:1;VSPL:1;YJ016:1	R	COG4105	DNA uptake lipoprotein	ABU70003.1(Vhar) ACH65772.1(MJ11) CAG21350.1(Ppro) CAQ78348.1(Asal) CAV17564.1(Vspl) NT01VF0614(ES114) NT01VP0527(Vpar) NT01VV0481(CMCP6) NT02VVA0678(YJ016) VC0395_A0237(O395) VC0708(N16961)
ORTHOMCL1459	11	11	ASAL:1;N16961:1;CMCP6:1;ES114:1;VHAR:1;MJ11:1;O395:1;VPAR:1;PPRO:1;VSPL:1;YJ016:1	J	COG1544	Ribosome-associated protein Y (PSrp-1)	ABU70001.1(Vhar) ACH65214.1(MJ11) CAG21351.1(Ppro) CAQ78347.1(Asal) CAV17562.1(Vspl) NT01VF0613(ES114) NT01VP0525(Vpar) NT01VV0483(CMCP6) NT02VVA0675(YJ016) VC0395_A0236(O395) VC0706(N16961)
ORTHOMCL1460	11	11	ASAL:1;N16961:1;CMCP6:1;ES114:1;VHAR:1;MJ11:1;O395:1;VPAR:1;PPRO:1;VSPL:1;YJ016:1	E	COG1605	Chorismate mutase	ABU70000.1(Vhar) ACH66829.1(MJ11) CAG21352.1(Ppro) CAQ78346.1(Asal) CAV17561.1(Vspl) NT01VF0612(ES114) NT01VP0524(Vpar) NT01VV0484(CMCP6) NT02VVA0674(YJ016) VC0395_A0235(O395) VC0705(N16961)
ORTHOMCL1461	11	11	ASAL:1;N16961:1;CMCP6:1;ES114:1;VHAR:1;MJ11:1;O395:1;VPAR:1;PPRO:1;VSPL:1;YJ016:1	S	COG1986	Uncharacterized conserved protein	ABU69999.1(Vhar) ACH67147.1(MJ11) CAG19064.1(Ppro) CAQ78345.1(Asal) CAV17559.1(Vspl) NT01VF0611(ES114) NT01VP0523(Vpar) NT01VV0485(CMCP6) NT02VVA0673(YJ016) VC0395_A0232(O395) VC0702(N16961)
ORTHOMCL1462	11	11	ASAL:1;N16961:1;CMCP6:1;ES114:1;VHAR:1;MJ11:1;O395:1;VPAR:1;PPRO:1;VSPL:1;YJ016:1	K	COG2973	Trp operon repressor	ABU69998.1(Vhar) ACH66512.1(MJ11) CAG19063.1(Ppro) CAQ78344.1(Asal) CAV17558.1(Vspl) NT01VF0610(ES114) NT01VP0522(Vpar) NT01VV0486(CMCP6) NT02VVA0672(YJ016) VC0395_A0231(O395) VC0701(N16961)
ORTHOMCL1463	11	11	ASAL:1;N16961:1;CMCP6:1;ES114:1;VHAR:1;MJ11:1;O395:1;VPAR:1;PPRO:1;VSPL:1;YJ016:1	M	COG0741	Soluble lytic murein transglycosylase and related regulatory proteins (some contain LysM/invasin domains)	ABU69997.1(Vhar) ACH65585.1(MJ11) CAG19062.1(Ppro) CAQ78343.1(Asal) CAV17557.1(Vspl) NT01VF0609(ES114) NT01VP0521(Vpar) NT01VV0487(CMCP6) NT02VVA0671(YJ016) VC0395_A0230(O395) VC0700(N16961)
ORTHOMCL1464	11	11	ASAL:1;N16961:1;CMCP6:1;ES114:1;VHAR:1;MJ11:1;O395:1;VPAR:1;PPRO:1;VSPL:1;YJ016:1				ABU69995.1(Vhar) ACH65783.1(MJ11) CAG19060.1(Ppro) CAQ78341.1(Asal) CAV17555.1(Vspl) NT01VF0607(ES114) NT01VP0519(Vpar) NT01VV0489(CMCP6) NT02VVA0669(YJ016) VC0395_A0228(O395) VC0697(N16961)
ORTHOMCL1465	11	11	ASAL:1;N16961:1;CMCP6:1;ES114:1;VHAR:1;MJ11:1;O395:1;VPAR:1;PPRO:1;VSPL:1;YJ016:1	E	COG1605	Chorismate mutase	ABU69992.1(Vhar) ACH66996.1(MJ11) CAG21353.1(Ppro) CAQ78339.1(Asal) CAV17553.1(Vspl) NT01VF0605(ES114) NT01VP0517(Vpar) NT01VV0491(CMCP6) NT02VVA0667(YJ016) VC0395_A0227(O395) VC0696(N16961)
ORTHOMCL1466	11	11	ASAL:1;N16961:1;CMCP6:1;ES114:1;VHAR:1;MJ11:1;O395:1;VPAR:1;PPRO:1;VSPL:1;YJ016:1	E	COG0722	3-deoxy-D-arabino-heptulosonate 7-phosphate (DAHP) synthase	ABU69991.1(Vhar) ACH65204.1(MJ11) CAG21354.1(Ppro) CAQ78338.1(Asal) CAV17552.1(Vspl) NT01VF0604(ES114) NT01VP0516(Vpar) NT01VV0492(CMCP6) NT02VVA0666(YJ016) VC0395_A0226(O395) VC0695(N16961)
ORTHOMCL1467	11	11	ASAL:1;N16961:1;CMCP6:1;ES114:1;VHAR:1;MJ11:1;O395:1;VPAR:1;PPRO:1;VSPL:1;YJ016:1	G	COG1472	Beta-glucosidase-related glycosidases	ABU69990.1(Vhar) ACH64480.1(MJ11) CAG22700.1(Ppro) CAQ81329.1(Asal) CAV17551.1(Vspl) NT01VFA0505(ES114) NT01VP0515(Vpar) NT01VV0493(CMCP6) NT02VVA0665(YJ016) VC0395_A0223(O395) VC0692(N16961)
ORTHOMCL1468	11	11	ASAL:1;N16961:1;CMCP6:1;ES114:1;VHAR:1;MJ11:1;O395:1;VPAR:1;PPRO:1;VSPL:1;YJ016:1	O	COG2377	Predicted molecular chaperone distantly related to HSP70-fold metalloproteases	ABU69989.1(Vhar) ACH63928.1(MJ11) CAG20132.1(Ppro) CAQ81328.1(Asal) CAV17550.1(Vspl) NT01VFA0504(ES114) NT01VP0514(Vpar) NT01VV0494(CMCP6) NT02VVA0664(YJ016) VC0395_A0222(O395) VC0691(N16961)
ORTHOMCL1469	11	11	ASAL:1;N16961:1;CMCP6:1;ES114:1;VHAR:1;MJ11:1;O395:1;VPAR:1;PPRO:1;VSPL:1;YJ016:1	T	COG3275	Putative regulator of cell autolysis	ABU69984.1(Vhar) ACH67162.1(MJ11) CAG21355.1(Ppro) CAQ79004.1(Asal) CAV17546.1(Vspl) NT01VF1239(ES114) NT01VP0509(Vpar) NT01VV0499(CMCP6) NT02VVA0659(YJ016) VC0395_A0225(O395) VC0694(N16961)
ORTHOMCL1470	11	11	ASAL:1;N16961:1;CMCP6:1;ES114:1;VHAR:1;MJ11:1;O395:1;VPAR:1;PPRO:1;VSPL:1;YJ016:1	KT	COG3279	Response regulator of the LytR/AlgR family	ABU69983.1(Vhar) ACH66530.1(MJ11) CAG21363.1(Ppro) CAQ79003.1(Asal) CAV17545.1(Vspl) NT01VF1238(ES114) NT01VP0508(Vpar) NT01VV0500(CMCP6) NT02VVA0658(YJ016) VC0395_A0224(O395) VC0693(N16961)
ORTHOMCL1471	11	11	ASAL:1;N16961:1;CMCP6:1;ES114:1;VHAR:1;MJ11:1;O395:1;VPAR:1;PPRO:1;VSPL:1;YJ016:1	IM	COG0761	Penicillin tolerance protein	ABU69982.1(Vhar) ACH66699.1(MJ11) CAG19017.1(Ppro) CAQ78268.1(Asal) CAV17544.1(Vspl) NT01VF0505(ES114) NT01VP0507(Vpar) NT01VV0501(CMCP6) NT02VVA0657(YJ016) VC0395_A0217(O395) VC0685(N16961)
ORTHOMCL1472	11	11	ASAL:1;N16961:1;CMCP6:1;ES114:1;VHAR:1;MJ11:1;O395:1;VPAR:1;PPRO:1;VSPL:1;YJ016:1	O	COG1047	FKBP-type peptidyl-prolyl cis-trans isomerases 2	ABU69981.1(Vhar) ACH65251.1(MJ11) CAG19016.1(Ppro) CAQ78267.1(Asal) CAV17543.1(Vspl) NT01VF0504(ES114) NT01VP0506(Vpar) NT01VV0502(CMCP6) NT02VVA0656(YJ016) VC0395_A0216(O395) VC0684(N16961)
ORTHOMCL1473	11	11	ASAL:1;N16961:1;CMCP6:1;ES114:1;VHAR:1;MJ11:1;O395:1;VPAR:1;PPRO:1;VSPL:1;YJ016:1	MU	COG0597	Lipoprotein signal peptidase	ABU69980.1(Vhar) ACH66888.1(MJ11) CAG19015.1(Ppro) CAQ78266.1(Asal) CAV17542.1(Vspl) NT01VF0503(ES114) NT01VP0505(Vpar) NT01VV0503(CMCP6) NT02VVA0655(YJ016) VC0395_A0215(O395) VC0683(N16961)
ORTHOMCL1474	11	11	ASAL:1;N16961:1;CMCP6:1;ES114:1;VHAR:1;MJ11:1;O395:1;VPAR:1;PPRO:1;VSPL:1;YJ016:1	J	COG0060	Isoleucyl-tRNA synthetase	ABU69979.1(Vhar) ACH66418.1(MJ11) CAG19014.1(Ppro) CAQ78265.1(Asal) CAV17541.1(Vspl) NT01VF0502(ES114) NT01VP0504(Vpar) NT01VV0504(CMCP6) NT02VVA0654(YJ016) VC0395_A0214(O395) VC0682(N16961)
ORTHOMCL1475	11	11	ASAL:1;N16961:1;CMCP6:1;ES114:1;VHAR:1;MJ11:1;O395:1;VPAR:1;PPRO:1;VSPL:1;YJ016:1	H	COG0196	FAD synthase	ABU69978.1(Vhar) ACH65945.1(MJ11) CAG19013.1(Ppro) CAQ78264.1(Asal) CAV17540.1(Vspl) NT01VF0501(ES114) NT01VP0503(Vpar) NT01VV0505(CMCP6) NT02VVA0653(YJ016) VC0395_A0213(O395) VC0681(N16961)
ORTHOMCL1476	11	11	ASAL:1;N16961:1;CMCP6:1;ES114:1;VHAR:1;MJ11:1;O395:1;VPAR:1;PPRO:1;VSPL:1;YJ016:1	R	COG0728	Uncharacterized membrane protein, putative virulence factor	ABU69977.1(Vhar) ACH65475.1(MJ11) CAG19011.1(Ppro) CAQ78263.1(Asal) CAV17539.1(Vspl) NT01VF0500(ES114) NT01VP0502(Vpar) NT01VV0506(CMCP6) NT02VVA0652(YJ016) VC0395_A0212(O395) VC0680(N16961)
ORTHOMCL1477	11	11	ASAL:1;N16961:1;CMCP6:1;ES114:1;VHAR:1;MJ11:1;O395:1;VPAR:1;PPRO:1;VSPL:1;YJ016:1	J	COG0268	Ribosomal protein S20	ABU69976.1(Vhar) ACH67183.1(MJ11) CAG19010.1(Ppro) CAQ78262.1(Asal) CAV17538.1(Vspl) NT01VF0499(ES114) NT01VP0501(Vpar) NT01VV0507(CMCP6) NT02VVA0651(YJ016) VC0395_A0211(O395) VC0679(N16961)
ORTHOMCL1478	11	11	ASAL:1;N16961:1;CMCP6:1;ES114:1;VHAR:1;MJ11:1;O395:1;VPAR:1;PPRO:1;VSPL:1;YJ016:1	K	COG0640	Predicted transcriptional regulators	ABU69975.1(Vhar) ACH66562.1(MJ11) CAG19009.1(Ppro) CAQ78261.1(Asal) CAV17537.1(Vspl) NT01VF0498(ES114) NT01VP0500(Vpar) NT01VV0508(CMCP6) NT02VVA0650(YJ016) VC0395_A0210(O395) VC0678(N16961)
ORTHOMCL1479	11	11	ASAL:1;N16961:1;CMCP6:1;ES114:1;VHAR:1;MJ11:1;O395:1;VPAR:1;PPRO:1;VSPL:1;YJ016:1	K	COG0583	Transcriptional regulator	ABU69974.1(Vhar) ACH66688.1(MJ11) CAG19008.1(Ppro) CAQ78260.1(Asal) CAV17536.1(Vspl) NT01VF0497(ES114) NT01VP0499(Vpar) NT01VV0509(CMCP6) NT02VVA0649(YJ016) VC0395_A0209(O395) VC0677(N16961)
ORTHOMCL1480	11	11	ASAL:1;N16961:1;CMCP6:1;ES114:1;VHAR:1;MJ11:1;O395:1;VPAR:1;PPRO:1;VSPL:1;YJ016:1	P	COG1283	Na+/phosphate symporter	ABU69973.1(Vhar) ACH66081.1(MJ11) CAG19005.1(Ppro) CAQ78259.1(Asal) CAV17535.1(Vspl) NT01VF0496(ES114) NT01VP0498(Vpar) NT01VV0510(CMCP6) NT02VVA0648(YJ016) VC0395_A0208(O395) VC0676(N16961)
ORTHOMCL1481	11	11	ASAL:1;N16961:1;CMCP6:1;ES114:1;VHAR:1;MJ11:1;O395:1;VPAR:1;PPRO:1;VSPL:1;YJ016:1	F	COG0207	Thymidylate synthase	ABU69970.1(Vhar) ACH65465.1(MJ11) CAG19004.1(Ppro) CAQ78258.1(Asal) CAV17532.1(Vspl) NT01VF0495(ES114) NT01VP0496(Vpar) NT01VV0513(CMCP6) NT02VVA0646(YJ016) VC0395_A0207(O395) VC0675(N16961)
ORTHOMCL1482	11	11	ASAL:1;N16961:1;CMCP6:1;ES114:1;VHAR:1;MJ11:1;O395:1;VPAR:1;PPRO:1;VSPL:1;YJ016:1	M	COG0682	Prolipoprotein diacylglyceryltransferase	ABU69969.1(Vhar) ACH67025.1(MJ11) CAG19003.1(Ppro) CAQ78257.1(Asal) CAV17531.1(Vspl) NT01VF0494(ES114) NT01VP0495(Vpar) NT01VV0514(CMCP6) NT02VVA0645(YJ016) VC0395_A0206(O395) VC0674(N16961)
ORTHOMCL1483	11	11	ASAL:1;N16961:1;CMCP6:1;ES114:1;VHAR:1;MJ11:1;O395:1;VPAR:1;PPRO:1;VSPL:1;YJ016:1	R	COG0730	Predicted permeases	ABU69968.1(Vhar) ACH65898.1(MJ11) CAG19002.1(Ppro) CAQ78256.1(Asal) CAV17530.1(Vspl) NT01VF0493(ES114) NT01VP0494(Vpar) NT01VV0515(CMCP6) NT02VVA0644(YJ016) VC0395_A0205(O395) VC0673(N16961)
ORTHOMCL1484	11	11	ASAL:1;N16961:1;CMCP6:1;ES114:1;VHAR:1;MJ11:1;O395:1;VPAR:1;PPRO:1;VSPL:1;YJ016:1	T	COG3605	Signal transduction protein containing GAF and PtsI domains	ABU69967.1(Vhar) ACH65438.1(MJ11) CAG19001.1(Ppro) CAQ78255.1(Asal) CAV17529.1(Vspl) NT01VF0492(ES114) NT01VP0493(Vpar) NT01VV0516(CMCP6) NT02VVA0643(YJ016) VC0395_A0204(O395) VC0672(N16961)
ORTHOMCL1485	11	11	ASAL:1;N16961:1;CMCP6:1;ES114:1;VHAR:1;MJ11:1;O395:1;VPAR:1;PPRO:1;VSPL:1;YJ016:1	LR	COG0494	NTP pyrophosphohydrolases including oxidative damage repair enzymes	ABU69966.1(Vhar) ACH66772.1(MJ11) CAG19000.1(Ppro) CAQ78254.1(Asal) CAV17528.1(Vspl) NT01VF0491(ES114) NT01VP0492(Vpar) NT01VV0517(CMCP6) NT02VVA0642(YJ016) VC0395_A0203(O395) VC0671(N16961)
ORTHOMCL1486	11	11	ASAL:1;N16961:1;CMCP6:1;ES114:1;VHAR:1;MJ11:1;O395:1;VPAR:1;PPRO:1;VSPL:1;YJ016:1	L	COG3066	DNA mismatch repair protein	ABU69965.1(Vhar) ACH66331.1(MJ11) CAG18999.1(Ppro) CAQ78253.1(Asal) CAV17527.1(Vspl) NT01VF0490(ES114) NT01VP0491(Vpar) NT01VV0518(CMCP6) NT02VVA0641(YJ016) VC0395_A0200(O395) VC0668(N16961)
ORTHOMCL1487	11	11	ASAL:1;N16961:1;CMCP6:1;ES114:1;VHAR:1;MJ11:1;O395:1;VPAR:1;PPRO:1;VSPL:1;YJ016:1				ABU69962.1(Vhar) ACH65973.1(MJ11) CAG18996.1(Ppro) CAQ80301.1(Asal) CAV17525.1(Vspl) NT01VF2345(ES114) NT01VP0489(Vpar) NT01VV0521(CMCP6) NT02VVA0638(YJ016) VC0395_A0198(O395) VC0666(N16961)
ORTHOMCL1488	11	11	ASAL:1;N16961:1;CMCP6:1;ES114:1;VHAR:1;MJ11:1;O395:1;VPAR:1;PPRO:1;VSPL:1;YJ016:1	KT	COG1221	Transcriptional regulators containing an AAA-type ATPase domain and a DNA-binding domain	ABU69960.1(Vhar) ACH66401.1(MJ11) CAG18995.1(Ppro) CAQ78252.1(Asal) CAV17523.1(Vspl) NT01VF0489(ES114) NT01VP0488(Vpar) NT01VV0522(CMCP6) NT02VVA0637(YJ016) VC0395_A0196(O395) VC0665(N16961)
ORTHOMCL1489	11	11	ASAL:1;N16961:1;CMCP6:1;ES114:1;VHAR:1;MJ11:1;O395:1;VPAR:1;PPRO:1;VSPL:1;YJ016:1	J	COG1190	Lysyl-tRNA synthetase (class II)	ABU69959.1(Vhar) ACH66399.1(MJ11) CAG18993.1(Ppro) CAQ78251.1(Asal) CAV17522.1(Vspl) NT01VF0488(ES114) NT01VP0487(Vpar) NT01VV0523(CMCP6) NT02VVA0636(YJ016) VC0395_A0195(O395) VC0664(N16961)
ORTHOMCL1490	11	11	ASAL:1;N16961:1;CMCP6:1;ES114:1;VHAR:1;MJ11:1;O395:1;VPAR:1;PPRO:1;VSPL:1;YJ016:1	L	COG0608	Single-stranded DNA-specific exonuclease	ABU69957.1(Vhar) ACH65407.1(MJ11) CAG18991.1(Ppro) CAQ78249.1(Asal) CAV17519.1(Vspl) NT01VF0486(ES114) NT01VP0485(Vpar) NT01VV0525(CMCP6) NT02VVA0634(YJ016) VC0395_A1993(O395) VC2417(N16961)
ORTHOMCL1491	11	11	ASAL:1;N16961:1;CMCP6:1;ES114:1;VHAR:1;MJ11:1;O395:1;VPAR:1;PPRO:1;VSPL:1;YJ016:1	O	COG1651	Protein-disulfide isomerase	ABU69956.1(Vhar) ACH65728.1(MJ11) CAG18990.1(Ppro) CAQ78248.1(Asal) CAV17518.1(Vspl) NT01VF0485(ES114) NT01VP0484(Vpar) NT01VV0526(CMCP6) NT02VVA0633(YJ016) VC0395_A1994(O395) VC2418(N16961)
ORTHOMCL1492	11	11	ASAL:1;N16961:1;CMCP6:1;ES114:1;VHAR:1;MJ11:1;O395:1;VPAR:1;PPRO:1;VSPL:1;YJ016:1	L	COG4974	Site-specific recombinase XerD	ABU69955.1(Vhar) ACH66177.1(MJ11) CAG18989.1(Ppro) CAQ78247.1(Asal) CAV17517.1(Vspl) NT01VF0484(ES114) NT01VP0483(Vpar) NT01VV0527(CMCP6) NT02VVA0632(YJ016) VC0395_A1995(O395) VC2419(N16961)
ORTHOMCL1493	11	11	ASAL:1;N16961:1;CMCP6:1;ES114:1;VHAR:1;MJ11:1;O395:1;VPAR:1;PPRO:1;VSPL:1;YJ016:1	C	COG0716	Flavodoxins	ABU69954.1(Vhar) ACH66973.1(MJ11) CAG18988.1(Ppro) CAQ78246.1(Asal) CAV17516.1(Vspl) NT01VF0483(ES114) NT01VP0482(Vpar) NT01VV0528(CMCP6) NT02VVA0631(YJ016) VC0395_A1996(O395) VC2420(N16961)
ORTHOMCL1494	11	11	ASAL:1;N16961:1;CMCP6:1;ES114:1;VHAR:1;MJ11:1;O395:1;VPAR:1;PPRO:1;VSPL:1;YJ016:1	E	COG1114	Branched-chain amino acid permeases	ABU69953.1(Vhar) ACH67294.1(MJ11) CAG18987.1(Ppro) CAQ78245.1(Asal) CAV17513.1(Vspl) NT01VF0482(ES114) NT01VP0481(Vpar) NT01VV0529(CMCP6) NT02VVA0629(YJ016) VC0395_A0193(O395) VC0662(N16961)
ORTHOMCL1495	11	11	ASAL:1;N16961:1;CMCP6:1;ES114:1;VHAR:1;MJ11:1;O395:1;VPAR:1;PPRO:1;VSPL:1;YJ016:1	R	COG4123	Predicted O-methyltransferase	ABU69952.1(Vhar) ACH65486.1(MJ11) CAG18986.1(Ppro) CAQ78244.1(Asal) CAV17512.1(Vspl) NT01VF0481(ES114) NT01VP0480(Vpar) NT01VV0531(CMCP6) NT02VVA0627(YJ016) VC0395_A0192(O395) VC0661(N16961)
ORTHOMCL1496	11	11	ASAL:1;N16961:1;CMCP6:1;ES114:1;VHAR:1;MJ11:1;O395:1;VPAR:1;PPRO:1;VSPL:1;YJ016:1	LKJ	COG0513	Superfamily II DNA and RNA helicases	ABU69951.1(Vhar) ACH66058.1(MJ11) CAG18985.1(Ppro) CAQ78243.1(Asal) CAV17511.1(Vspl) NT01VF0480(ES114) NT01VP0479(Vpar) NT01VV0532(CMCP6) NT02VVA0626(YJ016) VC0395_A0191(O395) VC0660(N16961)
ORTHOMCL1497	11	11	ASAL:1;N16961:1;CMCP6:1;ES114:1;VHAR:1;MJ11:1;O395:1;VPAR:1;PPRO:1;VSPL:1;YJ016:1	S	COG3022	Uncharacterized protein conserved in bacteria	ABU69948.1(Vhar) ACH65547.1(MJ11) CAG18984.1(Ppro) CAQ80231.1(Asal) CAV17510.1(Vspl) NT01VF2264(ES114) NT01VP0478(Vpar) NT01VV0533(CMCP6) NT02VVA0625(YJ016) VC0395_A1934(O395) VC2355(N16961)
ORTHOMCL1498	11	11	ASAL:1;N16961:1;CMCP6:1;ES114:1;VHAR:1;MJ11:1;O395:1;VPAR:1;PPRO:1;VSPL:1;YJ016:1	E	COG1115	Na+/alanine symporter	ABU69947.1(Vhar) ACH66004.1(MJ11) CAG18983.1(Ppro) CAQ80232.1(Asal) CAV17509.1(Vspl) NT01VF2265(ES114) NT01VP0477(Vpar) NT01VV0534(CMCP6) NT02VVA0624(YJ016) VC0395_A1935(O395) VC2356(N16961)
ORTHOMCL1499	11	11	ASAL:1;N16961:1;CMCP6:1;ES114:1;VHAR:1;MJ11:1;O395:1;VPAR:1;PPRO:1;VSPL:1;YJ016:1	S	COG3945	Uncharacterized conserved protein	ABU69945.1(Vhar) ACH66125.1(MJ11) CAG18982.1(Ppro) CAQ80234.1(Asal) CAV17507.1(Vspl) NT01VF2267(ES114) NT01VP0475(Vpar) NT01VV0536(CMCP6) NT02VVA0622(YJ016) VC0395_A1937(O395) VC2358(N16961)
ORTHOMCL1500	11	11	ASAL:1;N16961:1;CMCP6:1;ES114:1;VHAR:1;MJ11:1;O395:1;VPAR:1;PPRO:1;VSPL:1;YJ016:1	L	COG0692	Uracil DNA glycosylase	ABU69944.1(Vhar) ACH66894.1(MJ11) CAG18981.1(Ppro) CAQ80235.1(Asal) CAV17506.1(Vspl) NT01VF2268(ES114) NT01VP0474(Vpar) NT01VV0537(CMCP6) NT02VVA0621(YJ016) VC0395_A1938(O395) VC2359(N16961)
ORTHOMCL1501	11	11	ASAL:1;N16961:1;CMCP6:1;ES114:1;VHAR:1;MJ11:1;O395:1;VPAR:1;PPRO:1;VSPL:1;YJ016:1	L	COG0648	Endonuclease IV	ABU69943.1(Vhar) ACH66268.1(MJ11) CAG18980.1(Ppro) CAQ80236.1(Asal) CAV17505.1(Vspl) NT01VF2270(ES114) NT01VP0473(Vpar) NT01VV0538(CMCP6) NT02VVA0620(YJ016) VC0395_A1939(O395) VC2360(N16961)
ORTHOMCL1502	11	11	ASAL:1;N16961:1;CMCP6:1;ES114:1;VHAR:1;MJ11:1;O395:1;VPAR:1;PPRO:1;VSPL:1;YJ016:1	R	COG3445	Acid-induced glycyl radical enzyme	ABU69942.1(Vhar) ACH65886.1(MJ11) CAG18979.1(Ppro) CAQ80237.1(Asal) CAV17504.1(Vspl) NT01VF2271(ES114) NT01VP0472(Vpar) NT01VV0539(CMCP6) NT02VVA0619(YJ016) VC0395_A1940(O395) VC2361(N16961)
ORTHOMCL1503	11	11	ASAL:1;N16961:1;CMCP6:1;ES114:1;VHAR:1;MJ11:1;O395:1;VPAR:1;PPRO:1;VSPL:1;YJ016:1	E	COG0498	Threonine synthase	ABU69940.1(Vhar) ACH65432.1(MJ11) CAG18977.1(Ppro) CAQ80238.1(Asal) CAV17491.1(Vspl) NT01VF2272(ES114) NT01VP0471(Vpar) NT01VV0540(CMCP6) NT02VVA0618(YJ016) VC0395_A1941(O395) VC2362(N16961)
ORTHOMCL1504	11	11	ASAL:1;N16961:1;CMCP6:1;ES114:1;VHAR:1;MJ11:1;O395:1;VPAR:1;PPRO:1;VSPL:1;YJ016:1	E	COG0083	Homoserine kinase	ABU69939.1(Vhar) ACH65660.1(MJ11) CAG18976.1(Ppro) CAQ80239.1(Asal) CAV17490.1(Vspl) NT01VF2273(ES114) NT01VP0470(Vpar) NT01VV0541(CMCP6) NT02VVA0617(YJ016) VC0395_A1942(O395) VC2363(N16961)
ORTHOMCL1505	11	11	ASAL:1;N16961:1;CMCP6:1;ES114:1;VHAR:1;MJ11:1;O395:1;VPAR:1;PPRO:1;VSPL:1;YJ016:1	E	COG0527	Aspartokinases	ABU69938.1(Vhar) ACH66564.1(MJ11) CAG18975.1(Ppro) CAQ80240.1(Asal) CAV17489.1(Vspl) NT01VF2274(ES114) NT01VP0469(Vpar) NT01VV0542(CMCP6) NT02VVA0616(YJ016) VC0395_A1943(O395) VC2364(N16961)
ORTHOMCL1506	11	11	ASAL:1;N16961:1;CMCP6:1;ES114:1;VHAR:1;MJ11:1;O395:1;VPAR:1;PPRO:1;VSPL:1;YJ016:1	H	COG0684	Demethylmenaquinone methyltransferase	ABU69935.1(Vhar) ACH66633.1(MJ11) CAG18972.1(Ppro) CAQ80241.1(Asal) CAV17487.1(Vspl) NT01VF2275(ES114) NT01VP0467(Vpar) NT01VV0544(CMCP6) NT02VVA0614(YJ016) VC0395_A1944(O395) VC2366(N16961)
ORTHOMCL1507	11	11	ASAL:1;N16961:1;CMCP6:1;ES114:1;VHAR:1;MJ11:1;O395:1;VPAR:1;PPRO:1;VSPL:1;YJ016:1	TK	COG0745	Response regulators consisting of a CheY-like receiver domain and a winged-helix DNA-binding domain	ABU69932.1(Vhar) ACH66012.1(MJ11) CAG18970.1(Ppro) CAQ80242.1(Asal) CAV17486.1(Vspl) NT01VF2276(ES114) NT01VP0466(Vpar) NT01VV0546(CMCP6) NT02VVA0612(YJ016) VC0395_A1947(O395) VC2368(N16961)
ORTHOMCL1508	11	11	ASAL:1;N16961:1;CMCP6:1;ES114:1;VHAR:1;MJ11:1;O395:1;VPAR:1;PPRO:1;VSPL:1;YJ016:1	T	COG2198	FOG: HPt domain	ABU69930.1(Vhar) ACH66621.1(MJ11) CAG18968.1(Ppro) CAQ80244.1(Asal) CAV17484.1(Vspl) NT01VF2278(ES114) NT01VP0464(Vpar) NT01VV0548(CMCP6) NT02VVA0610(YJ016) VC0395_A1948(O395) VC2369(N16961)
ORTHOMCL1509	11	11	ASAL:1;N16961:1;CMCP6:1;ES114:1;VHAR:1;MJ11:1;O395:1;VPAR:1;PPRO:1;VSPL:1;YJ016:1	ER	COG0493	NADPH-dependent glutamate synthase beta chain and related oxidoreductases	ABU69926.1(Vhar) ACH67069.1(MJ11) CAG18964.1(Ppro) CAQ80247.1(Asal) CAV17480.1(Vspl) NT01VF2281(ES114) NT01VP0460(Vpar) NT01VV0552(CMCP6) NT02VVA0606(YJ016) VC0395_A1953(O395) VC2374(N16961)
ORTHOMCL1510	11	11	ASAL:1;N16961:1;CMCP6:1;ES114:1;VHAR:1;MJ11:1;O395:1;VPAR:1;PPRO:1;VSPL:1;YJ016:1	S	COG4446	Uncharacterized protein conserved in bacteria	ABU69923.1(Vhar) ACH66582.1(MJ11) CAG19269.1(Ppro) CAQ80248.1(Asal) CAV17476.1(Vspl) NT01VF2282(ES114) NT01VP0457(Vpar) NT01VV0555(CMCP6) NT02VVA0603(YJ016) VC0395_A1956(O395) VC2378(N16961)
ORTHOMCL1511	11	11	ASAL:1;N16961:1;CMCP6:1;ES114:1;VHAR:1;MJ11:1;O395:1;VPAR:1;PPRO:1;VSPL:1;YJ016:1	F	COG0775	Nucleoside phosphorylase	ABU69922.1(Vhar) ACH67009.1(MJ11) CAG18961.1(Ppro) CAQ80249.1(Asal) CAV17475.1(Vspl) NT01VF2288(ES114) NT01VP0456(Vpar) NT01VV0556(CMCP6) NT02VVA0602(YJ016) VC0395_A1957(O395) VC2379(N16961)
ORTHOMCL1512	11	11	ASAL:1;N16961:1;CMCP6:1;ES114:1;VHAR:1;MJ11:1;O395:1;VPAR:1;PPRO:1;VSPL:1;YJ016:1	H	COG1270	Cobalamin biosynthesis protein CobD/CbiB	ABU69921.1(Vhar) ACH66495.1(MJ11) CAG18960.1(Ppro) CAQ80250.1(Asal) CAV17474.1(Vspl) NT01VF2289(ES114) NT01VP0455(Vpar) NT01VV0557(CMCP6) NT02VVA0601(YJ016) VC0395_A1958(O395) VC2380(N16961)
ORTHOMCL1513	11	11	ASAL:1;N16961:1;CMCP6:1;ES114:1;VHAR:1;MJ11:1;O395:1;VPAR:1;PPRO:1;VSPL:1;YJ016:1	S	COG2860	Predicted membrane protein	ABU69919.1(Vhar) ACH67038.1(MJ11) CAG18958.1(Ppro) CAQ80251.1(Asal) CAV17472.1(Vspl) NT01VF2290(ES114) NT01VP0453(Vpar) NT01VV0559(CMCP6) NT02VVA0599(YJ016) VC0395_A1960(O395) VC2382(N16961)
ORTHOMCL1514	11	11	ASAL:1;N16961:1;CMCP6:1;ES114:1;VHAR:1;MJ11:1;O395:1;VPAR:1;PPRO:1;VSPL:1;YJ016:1	EF	COG0458	Carbamoylphosphate synthase large subunit (split gene in MJ)	ABU69912.1(Vhar) ACH65545.1(MJ11) CAG19020.1(Ppro) CAQ78271.1(Asal) CAV17469.1(Vspl) NT01VF0509(ES114) NT01VP0449(Vpar) NT01VV0564(CMCP6) NT02VVA0594(YJ016) VC0395_A1967(O395) VC2389(N16961)
ORTHOMCL1515	11	11	ASAL:1;N16961:1;CMCP6:1;ES114:1;VHAR:1;MJ11:1;O395:1;VPAR:1;PPRO:1;VSPL:1;YJ016:1	EF	COG0505	Carbamoylphosphate synthase small subunit	ABU69911.1(Vhar) ACH66568.1(MJ11) CAG19019.1(Ppro) CAQ78270.1(Asal) CAV17468.1(Vspl) NT01VF0508(ES114) NT01VP0448(Vpar) NT01VV0565(CMCP6) NT02VVA0593(YJ016) VC0395_A1968(O395) VC2390(N16961)
ORTHOMCL1516	11	11	ASAL:1;N16961:1;CMCP6:1;ES114:1;VHAR:1;MJ11:1;O395:1;VPAR:1;PPRO:1;VSPL:1;YJ016:1	E	COG0289	Dihydrodipicolinate reductase	ABU69910.1(Vhar) ACH65642.1(MJ11) CAG19018.1(Ppro) CAQ78269.1(Asal) CAV17467.1(Vspl) NT01VF0506(ES114) NT01VP0447(Vpar) NT01VV0566(CMCP6) NT02VVA0592(YJ016) VC0395_A1970(O395) VC2391(N16961)
ORTHOMCL1517	11	11	ASAL:1;N16961:1;CMCP6:1;ES114:1;VHAR:1;MJ11:1;O395:1;VPAR:1;PPRO:1;VSPL:1;YJ016:1	LR	COG0494	NTP pyrophosphohydrolases including oxidative damage repair enzymes	ABU69909.1(Vhar) ACH65746.1(MJ11) CAG21513.1(Ppro) CAQ80320.1(Asal) CAV17466.1(Vspl) NT01VF2362(ES114) NT01VP0446(Vpar) NT01VV0567(CMCP6) NT02VVA0591(YJ016) VC0395_A1971(O395) VC2392(N16961)
ORTHOMCL1518	11	11	ASAL:1;N16961:1;CMCP6:1;ES114:1;VHAR:1;MJ11:1;O395:1;VPAR:1;PPRO:1;VSPL:1;YJ016:1	U	COG0653	Preprotein translocase subunit SecA (ATPase, RNA helicase)	ABU69908.1(Vhar) ACH66188.1(MJ11) CAG21514.1(Ppro) CAQ80321.1(Asal) CAV17463.1(Vspl) NT01VF2363(ES114) NT01VP0445(Vpar) NT01VV0568(CMCP6) NT02VVA0590(YJ016) VC0395_A1972(O395) VC2394(N16961)
ORTHOMCL1519	11	11	ASAL:1;N16961:1;CMCP6:1;ES114:1;VHAR:1;MJ11:1;O395:1;VPAR:1;PPRO:1;VSPL:1;YJ016:1	M	COG0774	UDP-3-O-acyl-N-acetylglucosamine deacetylase	ABU69906.1(Vhar) ACH65858.1(MJ11) CAG21516.1(Ppro) CAQ80323.1(Asal) CAV17462.1(Vspl) NT01VF2365(ES114) NT01VP0443(Vpar) NT01VV0571(CMCP6) NT02VVA0587(YJ016) VC0395_A1974(O395) VC2396(N16961)
ORTHOMCL1520	11	11	ASAL:1;N16961:1;CMCP6:1;ES114:1;VHAR:1;MJ11:1;O395:1;VPAR:1;PPRO:1;VSPL:1;YJ016:1	D	COG0206	Cell division GTPase	ABU69905.1(Vhar) ACH65244.1(MJ11) CAG21517.1(Ppro) CAQ80324.1(Asal) CAV17461.1(Vspl) NT01VF2366(ES114) NT01VP0442(Vpar) NT01VV0572(CMCP6) NT02VVA0586(YJ016) VC0395_A1975(O395) VC2397(N16961)
ORTHOMCL1521	11	11	ASAL:1;N16961:1;CMCP6:1;ES114:1;VHAR:1;MJ11:1;O395:1;VPAR:1;PPRO:1;VSPL:1;YJ016:1	D	COG0849	Actin-like ATPase involved in cell division	ABU69904.1(Vhar) ACH67061.1(MJ11) CAG21518.1(Ppro) CAQ80325.1(Asal) CAV17460.1(Vspl) NT01VF2367(ES114) NT01VP0441(Vpar) NT01VV0574(CMCP6) NT02VVA0585(YJ016) VC0395_A1976(O395) VC2398(N16961)
ORTHOMCL1522	11	11	ASAL:1;N16961:1;CMCP6:1;ES114:1;VHAR:1;MJ11:1;O395:1;VPAR:1;PPRO:1;VSPL:1;YJ016:1	M	COG0773	UDP-N-acetylmuramate-alanine ligase	ABU69902.1(Vhar) ACH65518.1(MJ11) CAG21520.1(Ppro) CAQ80327.1(Asal) CAV17458.1(Vspl) NT01VF2370(ES114) NT01VP0439(Vpar) NT01VV0576(CMCP6) NT02VVA0583(YJ016) VC0395_A1978(O395) VC2400(N16961)
ORTHOMCL1523	11	11	ASAL:1;N16961:1;CMCP6:1;ES114:1;VHAR:1;MJ11:1;O395:1;VPAR:1;PPRO:1;VSPL:1;YJ016:1	M	COG0707	UDP-N-acetylglucosamine:LPS N-acetylglucosamine transferase	ABU69901.1(Vhar) ACH66140.1(MJ11) CAG21521.1(Ppro) CAQ80328.1(Asal) CAV17457.1(Vspl) NT01VF2371(ES114) NT01VP0438(Vpar) NT01VV0577(CMCP6) NT02VVA0582(YJ016) VC0395_A1979(O395) VC2401(N16961)
ORTHOMCL1524	11	11	ASAL:1;N16961:1;CMCP6:1;ES114:1;VHAR:1;MJ11:1;O395:1;VPAR:1;PPRO:1;VSPL:1;YJ016:1	D	COG0772	Bacterial cell division membrane protein	ABU69900.1(Vhar) ACH65971.1(MJ11) CAG21522.1(Ppro) CAQ80329.1(Asal) CAV17456.1(Vspl) NT01VF2372(ES114) NT01VP0437(Vpar) NT01VV0578(CMCP6) NT02VVA0581(YJ016) VC0395_A1980(O395) VC2402(N16961)
ORTHOMCL1525	11	11	ASAL:1;N16961:1;CMCP6:1;ES114:1;VHAR:1;MJ11:1;O395:1;VPAR:1;PPRO:1;VSPL:1;YJ016:1	M	COG0771	UDP-N-acetylmuramoylalanine-D-glutamate ligase	ABU69899.1(Vhar) ACH65909.1(MJ11) CAG21523.1(Ppro) CAQ80330.1(Asal) CAV17455.1(Vspl) NT01VF2373(ES114) NT01VP0436(Vpar) NT01VV0579(CMCP6) NT02VVA0580(YJ016) VC0395_A1981(O395) VC2403(N16961)
ORTHOMCL1526	11	11	ASAL:1;N16961:1;CMCP6:1;ES114:1;VHAR:1;MJ11:1;O395:1;VPAR:1;PPRO:1;VSPL:1;YJ016:1	M	COG0472	UDP-N-acetylmuramyl pentapeptide phosphotransferase/UDP-N-acetylglucosamine-1-phosphate transferase	ABU69898.1(Vhar) ACH66354.1(MJ11) CAG21524.1(Ppro) CAQ80331.1(Asal) CAV17454.1(Vspl) NT01VF2375(ES114) NT01VP0435(Vpar) NT01VV0580(CMCP6) NT02VVA0579(YJ016) VC0395_A1982(O395) VC2404(N16961)
ORTHOMCL1527	11	11	ASAL:1;N16961:1;CMCP6:1;ES114:1;VHAR:1;MJ11:1;O395:1;VPAR:1;PPRO:1;VSPL:1;YJ016:1	M	COG0770	UDP-N-acetylmuramyl pentapeptide synthase	ABU69897.1(Vhar) ACH66823.1(MJ11) CAG21525.1(Ppro) CAQ80332.1(Asal) CAV17453.1(Vspl) NT01VF2376(ES114) NT01VP0434(Vpar) NT01VV0581(CMCP6) NT02VVA0578(YJ016) VC0395_A1983(O395) VC2405(N16961)
ORTHOMCL1528	11	11	ASAL:1;N16961:1;CMCP6:1;ES114:1;VHAR:1;MJ11:1;O395:1;VPAR:1;PPRO:1;VSPL:1;YJ016:1	M	COG0769	UDP-N-acetylmuramyl tripeptide synthase	ABU69896.1(Vhar) ACH65754.1(MJ11) CAG21526.1(Ppro) CAQ80333.1(Asal) CAV17452.1(Vspl) NT01VF2377(ES114) NT01VP0433(Vpar) NT01VV0582(CMCP6) NT02VVA0577(YJ016) VC0395_A1984(O395) VC2406(N16961)
ORTHOMCL1529	11	11	ASAL:1;N16961:1;CMCP6:1;ES114:1;VHAR:1;MJ11:1;O395:1;VPAR:1;PPRO:1;VSPL:1;YJ016:1	M	COG0768	Cell division protein FtsI/penicillin-binding protein 2	ABU69895.1(Vhar) ACH66764.1(MJ11) CAG21527.1(Ppro) CAQ80334.1(Asal) CAV17451.1(Vspl) NT01VF2378(ES114) NT01VP0432(Vpar) NT01VV0583(CMCP6) NT02VVA0576(YJ016) VC0395_A1985(O395) VC2407(N16961)
ORTHOMCL1530	11	11	ASAL:1;N16961:1;CMCP6:1;ES114:1;VHAR:1;MJ11:1;O395:1;VPAR:1;PPRO:1;VSPL:1;YJ016:1	D	COG3116	Cell division protein	ABU69894.1(Vhar) ACH67240.1(MJ11) CAG21528.1(Ppro) CAQ80335.1(Asal) CAV17450.1(Vspl) NT01VF2379(ES114) NT01VP0431(Vpar) NT01VV0584(CMCP6) NT02VVA0575(YJ016) VC0395_A1986(O395) VC2408(N16961)
ORTHOMCL1531	11	11	ASAL:1;N16961:1;CMCP6:1;ES114:1;VHAR:1;MJ11:1;O395:1;VPAR:1;PPRO:1;VSPL:1;YJ016:1	M	COG0275	Predicted S-adenosylmethionine-dependent methyltransferase involved in cell envelope biogenesis	ABU69893.1(Vhar) ACH65498.1(MJ11) CAG21529.1(Ppro) CAQ80336.1(Asal) CAV17449.1(Vspl) NT01VF2380(ES114) NT01VP0430(Vpar) NT01VV0585(CMCP6) NT02VVA0574(YJ016) VC0395_A1987(O395) VC2409(N16961)
ORTHOMCL1532	11	11	ASAL:1;N16961:1;CMCP6:1;ES114:1;VHAR:1;MJ11:1;O395:1;VPAR:1;PPRO:1;VSPL:1;YJ016:1	R	COG0313	Predicted methyltransferases	ABU69892.1(Vhar) ACH67100.1(MJ11) CAG21532.1(Ppro) CAQ80337.1(Asal) CAV17448.1(Vspl) NT01VF2381(ES114) NT01VP0429(Vpar) NT01VV0586(CMCP6) NT02VVA0573(YJ016) VC0395_A0114(O395) VC0582(N16961)
ORTHOMCL1533	11	11	ASAL:1;N16961:1;CMCP6:1;ES114:1;VHAR:1;MJ11:1;O395:1;VPAR:1;PPRO:1;VSPL:1;YJ016:1	R	COG3107	Putative lipoprotein	ABU69891.1(Vhar) ACH65350.1(MJ11) CAG21533.1(Ppro) CAQ80338.1(Asal) CAV17447.1(Vspl) NT01VF2382(ES114) NT01VP0428(Vpar) NT01VV0587(CMCP6) NT02VVA0572(YJ016) VC0395_A0113(O395) VC0581(N16961)
ORTHOMCL1534	11	11	ASAL:1;N16961:1;CMCP6:1;ES114:1;VHAR:1;MJ11:1;O395:1;VPAR:1;PPRO:1;VSPL:1;YJ016:1	L	COG0792	Predicted endonuclease distantly related to archaeal Holliday junction resolvase	ABU69890.1(Vhar) ACH65479.1(MJ11) CAG21534.1(Ppro) CAQ80339.1(Asal) CAV17446.1(Vspl) NT01VF2383(ES114) NT01VP0427(Vpar) NT01VV0588(CMCP6) NT02VVA0571(YJ016) VC0395_A0112(O395) VC0580(N16961)
ORTHOMCL1535	11	11	ASAL:1;N16961:1;CMCP6:1;ES114:1;VHAR:1;MJ11:1;O395:1;VPAR:1;PPRO:1;VSPL:1;YJ016:1	G	COG0279	Phosphoheptose isomerase	ABU69889.1(Vhar) ACH66083.1(MJ11) CAG21535.1(Ppro) CAQ80340.1(Asal) CAV17445.1(Vspl) NT01VF2384(ES114) NT01VP0426(Vpar) NT01VV0589(CMCP6) NT02VVA0570(YJ016) VC0395_A0111(O395) VC0579(N16961)
ORTHOMCL1536	11	11	ASAL:1;N16961:1;CMCP6:1;ES114:1;VHAR:1;MJ11:1;O395:1;VPAR:1;PPRO:1;VSPL:1;YJ016:1	R	COG2823	Predicted periplasmic or secreted lipoprotein	ABU69888.1(Vhar) ACH66702.1(MJ11) CAG21536.1(Ppro) CAQ80341.1(Asal) CAV17444.1(Vspl) NT01VF2385(ES114) NT01VP0425(Vpar) NT01VV0590(CMCP6) NT02VVA0569(YJ016) VC0395_A0110(O395) VC0578(N16961)
ORTHOMCL1537	11	11	ASAL:1;N16961:1;CMCP6:1;ES114:1;VHAR:1;MJ11:1;O395:1;VPAR:1;PPRO:1;VSPL:1;YJ016:1	R	COG2969	Stringent starvation protein B	ABU69887.1(Vhar) ACH67265.1(MJ11) CAG21537.1(Ppro) CAQ80342.1(Asal) CAV17443.1(Vspl) NT01VF2386(ES114) NT01VP0424(Vpar) NT01VV0591(CMCP6) NT02VVA0568(YJ016) VC0395_A0109(O395) VC0577(N16961)
ORTHOMCL1538	11	11	ASAL:1;N16961:1;CMCP6:1;ES114:1;VHAR:1;MJ11:1;O395:1;VPAR:1;PPRO:1;VSPL:1;YJ016:1	O	COG0625	Glutathione S-transferase	ABU69886.1(Vhar) ACH66692.1(MJ11) CAG21538.1(Ppro) CAQ80343.1(Asal) CAV17442.1(Vspl) NT01VF2387(ES114) NT01VP0423(Vpar) NT01VV0592(CMCP6) NT02VVA0567(YJ016) VC0395_A0108(O395) VC0576(N16961)
ORTHOMCL1539	11	11	ASAL:1;N16961:1;CMCP6:1;ES114:1;VHAR:1;MJ11:1;O395:1;VPAR:1;PPRO:1;VSPL:1;YJ016:1	C	COG2857	Cytochrome c1	ABU69885.1(Vhar) ACH66232.1(MJ11) CAG21539.1(Ppro) CAQ80344.1(Asal) CAV17441.1(Vspl) NT01VF2388(ES114) NT01VP0422(Vpar) NT01VV0593(CMCP6) NT02VVA0566(YJ016) VC0395_A0107(O395) VC0575(N16961)
ORTHOMCL1540	11	11	ASAL:1;N16961:1;CMCP6:1;ES114:1;VHAR:1;MJ11:1;O395:1;VPAR:1;PPRO:1;VSPL:1;YJ016:1	C	COG1290	Cytochrome b subunit of the bc complex	ABU69884.1(Vhar) ACH66854.1(MJ11) CAG21540.1(Ppro) CAQ80345.1(Asal) CAV17440.1(Vspl) NT01VF2389(ES114) NT01VP0421(Vpar) NT01VV0594(CMCP6) NT02VVA0565(YJ016) VC0395_A0106(O395) VC0574(N16961)
ORTHOMCL1541	11	11	ASAL:1;N16961:1;CMCP6:1;ES114:1;VHAR:1;MJ11:1;O395:1;VPAR:1;PPRO:1;VSPL:1;YJ016:1	C	COG0723	Rieske Fe-S protein	ABU69883.1(Vhar) ACH65351.1(MJ11) CAG21541.1(Ppro) CAQ80346.1(Asal) CAV17439.1(Vspl) NT01VF2391(ES114) NT01VP0420(Vpar) NT01VV0595(CMCP6) NT02VVA0564(YJ016) VC0395_A0105(O395) VC0573(N16961)
ORTHOMCL1542	11	11	ASAL:1;N16961:1;CMCP6:1;ES114:1;VHAR:1;MJ11:1;O395:1;VPAR:1;PPRO:1;VSPL:1;YJ016:1	J	COG0103	Ribosomal protein S9	ABU69882.1(Vhar) ACH66230.1(MJ11) CAG21542.1(Ppro) CAQ80347.1(Asal) CAV17438.1(Vspl) NT01VF2392(ES114) NT01VP0419(Vpar) NT01VV0596(CMCP6) NT02VVA0563(YJ016) VC0395_A0104(O395) VC0571(N16961)
ORTHOMCL1543	11	11	ASAL:1;N16961:1;CMCP6:1;ES114:1;VHAR:1;MJ11:1;O395:1;VPAR:1;PPRO:1;VSPL:1;YJ016:1	J	COG0102	Ribosomal protein L13	ABU69881.1(Vhar) ACH65603.1(MJ11) CAG21543.1(Ppro) CAQ80348.1(Asal) CAV17437.1(Vspl) NT01VF2393(ES114) NT01VP0418(Vpar) NT01VV0597(CMCP6) NT02VVA0562(YJ016) VC0395_A0103(O395) VC0570(N16961)
ORTHOMCL1544	11	11	ASAL:1;N16961:1;CMCP6:1;ES114:1;VHAR:1;MJ11:1;O395:1;VPAR:1;PPRO:1;VSPL:1;YJ016:1	R	COG1485	Predicted ATPase	ABU69880.1(Vhar) ACH65989.1(MJ11) CAG21544.1(Ppro) CAQ80349.1(Asal) CAV17436.1(Vspl) NT01VF2394(ES114) NT01VP0417(Vpar) NT01VV0598(CMCP6) NT02VVA0561(YJ016) VC0395_A0102(O395) VC0568(N16961)
ORTHOMCL1545	11	11	ASAL:1;N16961:1;CMCP6:1;ES114:1;VHAR:1;MJ11:1;O395:1;VPAR:1;PPRO:1;VSPL:1;YJ016:1	S	COG3105	Uncharacterized protein conserved in bacteria	ABU69879.1(Vhar) ACH65529.1(MJ11) CAG21545.1(Ppro) CAQ80350.1(Asal) CAV17435.1(Vspl) NT01VF2395(ES114) NT01VP0416(Vpar) NT01VV0599(CMCP6) NT02VVA0560(YJ016) VC0395_A0101(O395) VC0567(N16961)
ORTHOMCL1546	11	11	ASAL:1;N16961:1;CMCP6:1;ES114:1;VHAR:1;MJ11:1;O395:1;VPAR:1;PPRO:1;VSPL:1;YJ016:1	O	COG0265	Trypsin-like serine proteases, typically periplasmic, contain C-terminal PDZ domain	ABU69878.1(Vhar) ACH66953.1(MJ11) CAG21546.1(Ppro) CAQ80351.1(Asal) CAV17434.1(Vspl) NT01VF2396(ES114) NT01VP0414(Vpar) NT01VV0600(CMCP6) NT02VVA0559(YJ016) VC0395_A0100(O395) VC0566(N16961)
ORTHOMCL1547	11	11	ASAL:1;N16961:1;CMCP6:1;ES114:1;VHAR:1;MJ11:1;O395:1;VPAR:1;PPRO:1;VSPL:1;YJ016:1	O	COG0265	Trypsin-like serine proteases, typically periplasmic, contain C-terminal PDZ domain	ABU69877.1(Vhar) ACH66457.1(MJ11) CAG21547.1(Ppro) CAQ80352.1(Asal) CAV17433.1(Vspl) NT01VF2397(ES114) NT01VP0413(Vpar) NT01VV0601(CMCP6) NT02VVA0558(YJ016) VC0395_A0099(O395) VC0565(N16961)
ORTHOMCL1548	11	11	ASAL:1;N16961:1;CMCP6:1;ES114:1;VHAR:1;MJ11:1;O395:1;VPAR:1;PPRO:1;VSPL:1;YJ016:1	L	COG0188	Type IIA topoisomerase (DNA gyrase/topo II, topoisomerase IV), A subunit	ABU69876.1(Vhar) ACH65753.1(MJ11) CAG18887.1(Ppro) CAQ80353.1(Asal) CAV17432.1(Vspl) NT01VF2398(ES114) NT01VP0412(Vpar) NT01VV0602(CMCP6) NT02VVA0557(YJ016) VC0395_A2007(O395) VC2430(N16961)
ORTHOMCL1549	11	11	ASAL:1;N16961:1;CMCP6:1;ES114:1;VHAR:1;MJ11:1;O395:1;VPAR:1;PPRO:1;VSPL:1;YJ016:1	L	COG0187	Type IIA topoisomerase (DNA gyrase/topo II, topoisomerase IV), B subunit	ABU69875.1(Vhar) ACH67237.1(MJ11) CAG18886.1(Ppro) CAQ80354.1(Asal) CAV17431.1(Vspl) NT01VF2399(ES114) NT01VP0411(Vpar) NT01VV0603(CMCP6) NT02VVA0556(YJ016) VC0395_A2008(O395) VC2431(N16961)
ORTHOMCL1550	11	11	ASAL:1;N16961:1;CMCP6:1;ES114:1;VHAR:1;MJ11:1;O395:1;VPAR:1;PPRO:1;VSPL:1;YJ016:1	R	COG3150	Predicted esterase	ABU69873.1(Vhar) ACH66518.1(MJ11) CAG18885.1(Ppro) CAQ80355.1(Asal) CAV17430.1(Vspl) NT01VF2400(ES114) NT01VP0410(Vpar) NT01VV0604(CMCP6) NT02VVA0555(YJ016) VC0395_A2009(O395) VC2432(N16961)
ORTHOMCL1551	11	11	ASAL:1;N16961:1;CMCP6:1;ES114:1;VHAR:1;MJ11:1;O395:1;VPAR:1;PPRO:1;VSPL:1;YJ016:1	R	COG1409	Predicted phosphohydrolases	ABU69872.1(Vhar) ACH66016.1(MJ11) CAG18884.1(Ppro) CAQ80356.1(Asal) CAV17429.1(Vspl) NT01VF2401(ES114) NT01VP0409(Vpar) NT01VV0605(CMCP6) NT02VVA0554(YJ016) VC0395_A2010(O395) VC2433(N16961)
ORTHOMCL1552	11	11	ASAL:1;N16961:1;CMCP6:1;ES114:1;VHAR:1;MJ11:1;O395:1;VPAR:1;PPRO:1;VSPL:1;YJ016:1	S	COG3151	Uncharacterized protein conserved in bacteria	ABU69871.1(Vhar) ACH65542.1(MJ11) CAG18883.1(Ppro) CAQ80357.1(Asal) CAV17428.1(Vspl) NT01VF2402(ES114) NT01VP0408(Vpar) NT01VV0606(CMCP6) NT02VVA0553(YJ016) VC0395_A2011(O395) VC2434(N16961)
ORTHOMCL1553	11	11	ASAL:1;N16961:1;CMCP6:1;ES114:1;VHAR:1;MJ11:1;O395:1;VPAR:1;PPRO:1;VSPL:1;YJ016:1	LR	COG0494	NTP pyrophosphohydrolases including oxidative damage repair enzymes	ABU69870.1(Vhar) ACH66431.1(MJ11) CAG18882.1(Ppro) CAQ80358.1(Asal) CAV17427.1(Vspl) NT01VF2403(ES114) NT01VP0407(Vpar) NT01VV0607(CMCP6) NT02VVA0552(YJ016) VC0395_A2012(O395) VC2435(N16961)
ORTHOMCL1554	11	11	ASAL:1;N16961:1;CMCP6:1;ES114:1;VHAR:1;MJ11:1;O395:1;VPAR:1;PPRO:1;VSPL:1;YJ016:1	MU	COG1538	Outer membrane protein	ABU69869.1(Vhar) ACH66754.1(MJ11) CAG18881.1(Ppro) CAQ80359.1(Asal) CAV17426.1(Vspl) NT01VF2404(ES114) NT01VP0406(Vpar) NT01VV0609(CMCP6) NT02VVA0551(YJ016) VC0395_A2013(O395) VC2436(N16961)
ORTHOMCL1555	11	11	ASAL:1;N16961:1;CMCP6:1;ES114:1;VHAR:1;MJ11:1;O395:1;VPAR:1;PPRO:1;VSPL:1;YJ016:1	OT	COG1391	Glutamine synthetase adenylyltransferase	ABU69867.1(Vhar) ACH65187.1(MJ11) CAG18879.1(Ppro) CAQ80361.1(Asal) CAV17424.1(Vspl) NT01VF2406(ES114) NT01VP0404(Vpar) NT01VV0611(CMCP6) NT02VVA0549(YJ016) VC0395_A2015(O395) VC2438(N16961)
ORTHOMCL1556	11	11	ASAL:1;N16961:1;CMCP6:1;ES114:1;VHAR:1;MJ11:1;O395:1;VPAR:1;PPRO:1;VSPL:1;YJ016:1	NT	COG0840	Methyl-accepting chemotaxis protein	ABU69866.1(Vhar) ACH65776.1(MJ11) CAG18878.1(Ppro) CAQ80362.1(Asal) CAV17423.1(Vspl) NT01VF2407(ES114) NT01VP0402(Vpar) NT01VV0612(CMCP6) NT02VVA0548(YJ016) VC0395_A2016(O395) VC2439(N16961)
ORTHOMCL1557	11	11	ASAL:1;N16961:1;CMCP6:1;ES114:1;VHAR:1;MJ11:1;O395:1;VPAR:1;PPRO:1;VSPL:1;YJ016:1	P	COG1226	Kef-type K+ transport systems, predicted NAD-binding component	ABU69865.1(Vhar) ACH65229.1(MJ11) CAG18877.1(Ppro) CAQ80363.1(Asal) CAV17422.1(Vspl) NT01VF2408(ES114) NT01VP0401(Vpar) NT01VV0613(CMCP6) NT02VVA0546(YJ016) VC0395_1082(O395) VCA0194(N16961)
ORTHOMCL1558	11	11	ASAL:1;N16961:1;CMCP6:1;ES114:1;VHAR:1;MJ11:1;O395:1;VPAR:1;PPRO:1;VSPL:1;YJ016:1	S	COG3025	Uncharacterized conserved protein	ABU69864.1(Vhar) ACH65823.1(MJ11) CAG18876.1(Ppro) CAQ80364.1(Asal) CAV17421.1(Vspl) NT01VF2409(ES114) NT01VP0400(Vpar) NT01VV0614(CMCP6) NT02VVA0545(YJ016) VC0395_A2018(O395) VC2440(N16961)
ORTHOMCL1559	11	11	ASAL:1;N16961:1;CMCP6:1;ES114:1;VHAR:1;MJ11:1;O395:1;VPAR:1;PPRO:1;VSPL:1;YJ016:1	P	COG1392	Phosphate transport regulator (distant homolog of PhoU)	ABU69863.1(Vhar) ACH66079.1(MJ11) CAG18875.1(Ppro) CAQ80365.1(Asal) CAV17420.1(Vspl) NT01VF2410(ES114) NT01VP0399(Vpar) NT01VV0615(CMCP6) NT02VVA0544(YJ016) VC0395_A2019(O395) VC2441(N16961)
ORTHOMCL1560	11	11	ASAL:1;N16961:1;CMCP6:1;ES114:1;VHAR:1;MJ11:1;O395:1;VPAR:1;PPRO:1;VSPL:1;YJ016:1	P	COG0306	Phosphate/sulphate permeases	ABU69862.1(Vhar) ACH66976.1(MJ11) CAG18874.1(Ppro) CAQ80366.1(Asal) CAV17419.1(Vspl) NT01VF2411(ES114) NT01VP0398(Vpar) NT01VV0616(CMCP6) NT02VVA0543(YJ016) VC0395_A2020(O395) VC2442(N16961)
ORTHOMCL1561	11	11	ASAL:1;N16961:1;CMCP6:1;ES114:1;VHAR:1;MJ11:1;O395:1;VPAR:1;PPRO:1;VSPL:1;YJ016:1	T	COG3103	SH3 domain protein	ABU69861.1(Vhar) ACH66342.1(MJ11) CAG18873.1(Ppro) CAQ80367.1(Asal) CAV17418.1(Vspl) NT01VF2412(ES114) NT01VP0397(Vpar) NT01VV0617(CMCP6) NT02VVA0542(YJ016) VC0395_A2021(O395) VC2443(N16961)
ORTHOMCL1562	11	11	ASAL:1;N16961:1;CMCP6:1;ES114:1;VHAR:1;MJ11:1;O395:1;VPAR:1;PPRO:1;VSPL:1;YJ016:1	U	COG3267	Type II secretory pathway, component ExeA (predicted ATPase)	ABU69859.1(Vhar) ACH65856.1(MJ11) CAG18871.1(Ppro) CAQ80372.1(Asal) CAV17416.1(Vspl) NT01VF2414(ES114) NT01VP0395(Vpar) NT01VV0618(CMCP6) NT02VVA0541(YJ016) VC0395_A2023(O395) VC2445(N16961)
ORTHOMCL1563	11	11	ASAL:1;N16961:1;CMCP6:1;ES114:1;VHAR:1;MJ11:1;O395:1;VPAR:1;PPRO:1;VSPL:1;YJ016:1	J	COG0617	tRNA nucleotidyltransferase/poly(A) polymerase	ABU69858.1(Vhar) ACH66494.1(MJ11) CAG18870.1(Ppro) CAQ80373.1(Asal) CAV17415.1(Vspl) NT01VF2415(ES114) NT01VP0394(Vpar) NT01VV0619(CMCP6) NT02VVA0540(YJ016) VC0395_A2024(O395) VC2446(N16961)
ORTHOMCL1564	11	11	ASAL:1;N16961:1;CMCP6:1;ES114:1;VHAR:1;MJ11:1;O395:1;VPAR:1;PPRO:1;VSPL:1;YJ016:1	V	COG1968	Uncharacterized bacitracin resistance protein	ABU69857.1(Vhar) ACH65471.1(MJ11) CAG18869.1(Ppro) CAQ80374.1(Asal) CAV17414.1(Vspl) NT01VF2416(ES114) NT01VP0393(Vpar) NT01VV0620(CMCP6) NT02VVA0539(YJ016) VC0395_A0054(O395) VC0526(N16961)
ORTHOMCL1565	11	11	ASAL:1;N16961:1;CMCP6:1;ES114:1;VHAR:1;MJ11:1;O395:1;VPAR:1;PPRO:1;VSPL:1;YJ016:1	H	COG0801	7,8-dihydro-6-hydroxymethylpterin-pyrophosphokinase	ABU69856.1(Vhar) ACH65357.1(MJ11) CAG18868.1(Ppro) CAQ80375.1(Asal) CAV17413.1(Vspl) NT01VF2417(ES114) NT01VP0392(Vpar) NT01VV0621(CMCP6) NT02VVA0538(YJ016) VC0395_A0053(O395) VC0525(N16961)
ORTHOMCL1566	11	11	ASAL:1;N16961:1;CMCP6:1;ES114:1;VHAR:1;MJ11:1;O395:1;VPAR:1;PPRO:1;VSPL:1;YJ016:1	H	COG1539	Dihydroneopterin aldolase	ABU69855.1(Vhar) ACH66182.1(MJ11) CAG18867.1(Ppro) CAQ80376.1(Asal) CAV17412.1(Vspl) NT01VF2418(ES114) NT01VP0391(Vpar) NT01VV0622(CMCP6) NT02VVA0537(YJ016) VC0395_A0052(O395) VC0524(N16961)
ORTHOMCL1567	11	11	ASAL:1;N16961:1;CMCP6:1;ES114:1;VHAR:1;MJ11:1;O395:1;VPAR:1;PPRO:1;VSPL:1;YJ016:1	S	COG0344	Predicted membrane protein	ABU69854.1(Vhar) ACH66532.1(MJ11) CAG18866.1(Ppro) CAQ80377.1(Asal) CAV17411.1(Vspl) NT01VF2419(ES114) NT01VP0390(Vpar) NT01VV0623(CMCP6) NT02VVA0536(YJ016) VC0395_A0051(O395) VC0523(N16961)
ORTHOMCL1568	11	11	ASAL:1;N16961:1;CMCP6:1;ES114:1;VHAR:1;MJ11:1;O395:1;VPAR:1;PPRO:1;VSPL:1;YJ016:1	S	COG1610	Uncharacterized conserved protein	ABU69850.1(Vhar) ACH66570.1(MJ11) CAG18863.1(Ppro) CAQ80379.1(Asal) CAV17407.1(Vspl) NT01VF2422(ES114) NT01VP0386(Vpar) NT01VV0627(CMCP6) NT02VVA0532(YJ016) VC0395_A0046(O395) VC0519(N16961)
ORTHOMCL1570	11	11	ASAL:1;N16961:1;CMCP6:1;ES114:1;VHAR:1;MJ11:1;O395:1;VPAR:1;PPRO:1;VSPL:1;YJ016:1	K	COG0568	DNA-directed RNA polymerase, sigma subunit (sigma70/sigma32)	ABU69848.1(Vhar) ACH66126.1(MJ11) CAG18861.1(Ppro) CAQ80381.1(Asal) CAV17405.1(Vspl) NT01VF2425(ES114) NT01VP0384(Vpar) NT01VV0629(CMCP6) NT02VVA0530(YJ016) VC0395_A0044(O395) VC0517(N16961)
ORTHOMCL1572	11	11	ASAL:1;N16961:1;CMCP6:1;ES114:1;VHAR:1;MJ11:1;O395:1;VPAR:1;PPRO:1;VSPL:1;YJ016:1	M	COG0449	Glucosamine 6-phosphate synthetase, contains amidotransferase and phosphosugar isomerase domains	ABU69832.1(Vhar) ACH66050.1(MJ11) CAG21855.1(Ppro) CAQ80506.1(Asal) CAV17403.1(Vspl) NT01VF2553(ES114) NT01VP0344(Vpar) NT01VV0637(CMCP6) NT02VVA0474(YJ016) VC0395_A0039(O395) VC0487(N16961)
ORTHOMCL1573	11	11	ASAL:1;N16961:1;CMCP6:1;ES114:1;VHAR:1;MJ11:1;O395:1;VPAR:1;PPRO:1;VSPL:1;YJ016:1	KG	COG1349	Transcriptional regulators of sugar metabolism	ABU69831.1(Vhar) ACH65456.1(MJ11) CAG21856.1(Ppro) CAQ80507.1(Asal) CAV17402.1(Vspl) NT01VF2554(ES114) NT01VP0343(Vpar) NT01VV0638(CMCP6) NT02VVA0473(YJ016) VC0395_A0038(O395) VC0486(N16961)
ORTHOMCL1574	11	11	ASAL:1;N16961:1;CMCP6:1;ES114:1;VHAR:1;MJ11:1;O395:1;VPAR:1;PPRO:1;VSPL:1;YJ016:1	G	COG0469	Pyruvate kinase	ABU69830.1(Vhar) ACH66544.1(MJ11) CAG18860.1(Ppro) CAQ80385.1(Asal) CAV17401.1(Vspl) NT01VF2430(ES114) NT01VP0342(Vpar) NT01VV0639(CMCP6) NT02VVA0472(YJ016) VC0395_A0037(O395) VC0485(N16961)
ORTHOMCL1575	11	11	ASAL:1;N16961:1;CMCP6:1;ES114:1;VHAR:1;MJ11:1;O395:1;VPAR:1;PPRO:1;VSPL:1;YJ016:1	E	COG0440	Acetolactate synthase, small (regulatory) subunit	ABU69827.1(Vhar) ACH67109.1(MJ11) CAG18858.1(Ppro) CAQ80389.1(Asal) CAV17398.1(Vspl) NT01VF2433(ES114) NT01VP0339(Vpar) NT01VV0643(CMCP6) NT02VVA0468(YJ016) VC0395_A2058(O395) VC2482(N16961)
ORTHOMCL1576	11	11	ASAL:1;N16961:1;CMCP6:1;ES114:1;VHAR:1;MJ11:1;O395:1;VPAR:1;PPRO:1;VSPL:1;YJ016:1	EH	COG0028	Thiamine pyrophosphate-requiring enzymes [acetolactate synthase, pyruvate dehydrogenase (cytochrome), glyoxylate carboligase, phosphonopyruvate decarboxylase]	ABU69826.1(Vhar) ACH65979.1(MJ11) CAG18857.1(Ppro) CAQ80390.1(Asal) CAV17397.1(Vspl) NT01VF2434(ES114) NT01VP0338(Vpar) NT01VV0644(CMCP6) NT02VVA0467(YJ016) VC0395_A2059(O395) VC2483(N16961)
ORTHOMCL1577	11	11	ASAL:1;N16961:1;CMCP6:1;ES114:1;VHAR:1;MJ11:1;O395:1;VPAR:1;PPRO:1;VSPL:1;YJ016:1	I	COG1022	Long-chain acyl-CoA synthetases (AMP-forming)	ABU69825.1(Vhar) ACH65843.1(MJ11) CAG18856.1(Ppro) CAQ80434.1(Asal) CAV17396.1(Vspl) NT01VF2435(ES114) NT01VP0337(Vpar) NT01VV0645(CMCP6) NT02VVA0466(YJ016) VC0395_A2060(O395) VC2484(N16961)
ORTHOMCL1578	11	11	ASAL:1;N16961:1;CMCP6:1;ES114:1;VHAR:1;MJ11:1;O395:1;VPAR:1;PPRO:1;VSPL:1;YJ016:1	K	COG0583	Transcriptional regulator	ABU69824.1(Vhar) ACH65402.1(MJ11) CAG18855.1(Ppro) CAQ80433.1(Asal) CAV17395.1(Vspl) NT01VF2436(ES114) NT01VP0336(Vpar) NT01VV0646(CMCP6) NT02VVA0465(YJ016) VC0395_A2061(O395) VC2485(N16961)
ORTHOMCL1579	11	11	ASAL:1;N16961:1;CMCP6:1;ES114:1;VHAR:1;MJ11:1;O395:1;VPAR:1;PPRO:1;VSPL:1;YJ016:1	E	COG0119	Isopropylmalate/homocitrate/citramalate synthases	ABU69818.1(Vhar) ACH65003.1(MJ11) CAG18851.1(Ppro) CAQ78062.1(Asal) CAV17389.1(Vspl) NT01VF0307(ES114) NT01VP0332(Vpar) NT01VV0650(CMCP6) NT02VVA0461(YJ016) VC0395_A2065(O395) VC2490(N16961)
ORTHOMCL1580	11	11	ASAL:1;N16961:1;CMCP6:1;ES114:1;VHAR:1;MJ11:1;O395:1;VPAR:1;PPRO:1;VSPL:1;YJ016:1	CE	COG0473	Isocitrate/isopropylmalate dehydrogenase	ABU69817.1(Vhar) ACH65048.1(MJ11) CAG18850.1(Ppro) CAQ78061.1(Asal) CAV17388.1(Vspl) NT01VF0306(ES114) NT01VP0331(Vpar) NT01VV0651(CMCP6) NT02VVA0460(YJ016) VC0395_A2066(O395) VC2491(N16961)
ORTHOMCL1581	11	11	ASAL:1;N16961:1;CMCP6:1;ES114:1;VHAR:1;MJ11:1;O395:1;VPAR:1;PPRO:1;VSPL:1;YJ016:1	E	COG0065	3-isopropylmalate dehydratase large subunit	ABU69816.1(Vhar) ACH65033.1(MJ11) CAG18849.1(Ppro) CAQ78060.1(Asal) CAV17387.1(Vspl) NT01VF0305(ES114) NT01VP0330(Vpar) NT01VV0652(CMCP6) NT02VVA0459(YJ016) VC0395_A2067(O395) VC2492(N16961)
ORTHOMCL1582	11	11	ASAL:1;N16961:1;CMCP6:1;ES114:1;VHAR:1;MJ11:1;O395:1;VPAR:1;PPRO:1;VSPL:1;YJ016:1	E	COG0066	3-isopropylmalate dehydratase small subunit	ABU69815.1(Vhar) ACH64970.1(MJ11) CAG18848.1(Ppro) CAQ78059.1(Asal) CAV17386.1(Vspl) NT01VF0304(ES114) NT01VP0329(Vpar) NT01VV0653(CMCP6) NT02VVA0458(YJ016) VC0395_A2068(O395) VC2493(N16961)
ORTHOMCL1583	11	11	ASAL:1;N16961:1;CMCP6:1;ES114:1;VHAR:1;MJ11:1;O395:1;VPAR:1;PPRO:1;VSPL:1;YJ016:1				ABU69814.1(Vhar) ACH64848.1(MJ11) CAG18846.1(Ppro) CAQ78058.1(Asal) CAV17385.1(Vspl) NT01VF0303(ES114) NT01VP0328(Vpar) NT01VV0654(CMCP6) NT02VVA0457(YJ016) VC0395_A2069(O395) VC2494(N16961)
ORTHOMCL1584	11	11	ASAL:1;N16961:1;CMCP6:1;ES114:1;VHAR:1;MJ11:1;O395:1;VPAR:1;PPRO:1;VSPL:1;YJ016:1	O	COG1076	DnaJ-domain-containing proteins 1	ABU69813.1(Vhar) ACH64901.1(MJ11) CAG18838.1(Ppro) CAQ78057.1(Asal) CAV17383.1(Vspl) NT01VF0302(ES114) NT01VP0327(Vpar) NT01VV0655(CMCP6) NT02VVA0456(YJ016) VC0395_A2865(O395) VC0447(N16961)
ORTHOMCL1585	11	11	ASAL:1;N16961:1;CMCP6:1;ES114:1;VHAR:1;MJ11:1;O395:1;VPAR:1;PPRO:1;VSPL:1;YJ016:1	M	COG1452	Organic solvent tolerance protein OstA	ABU69812.1(Vhar) ACH65103.1(MJ11) CAG18837.1(Ppro) CAQ78056.1(Asal) CAV17382.1(Vspl) NT01VF0301(ES114) NT01VP0326(Vpar) NT01VV0656(CMCP6) NT02VVA0455(YJ016) VC0395_A2864(O395) VC0446(N16961)
ORTHOMCL1586	11	11	ASAL:1;N16961:1;CMCP6:1;ES114:1;VHAR:1;MJ11:1;O395:1;VPAR:1;PPRO:1;VSPL:1;YJ016:1	O	COG0760	Parvulin-like peptidyl-prolyl isomerase	ABU69811.1(Vhar) ACH65014.1(MJ11) CAG18836.1(Ppro) CAQ78055.1(Asal) CAV17381.1(Vspl) NT01VF0300(ES114) NT01VP0325(Vpar) NT01VV0657(CMCP6) NT02VVA0454(YJ016) VC0395_A2863(O395) VC0445(N16961)
ORTHOMCL1587	11	11	ASAL:1;N16961:1;CMCP6:1;ES114:1;VHAR:1;MJ11:1;O395:1;VPAR:1;PPRO:1;VSPL:1;YJ016:1	H	COG1995	Pyridoxal phosphate biosynthesis protein	ABU69810.1(Vhar) ACH64981.1(MJ11) CAG18835.1(Ppro) CAQ78054.1(Asal) CAV17380.1(Vspl) NT01VF0299(ES114) NT01VP0324(Vpar) NT01VV0658(CMCP6) NT02VVA0453(YJ016) VC0395_A2862(O395) VC0444(N16961)
ORTHOMCL1588	11	11	ASAL:1;N16961:1;CMCP6:1;ES114:1;VHAR:1;MJ11:1;O395:1;VPAR:1;PPRO:1;VSPL:1;YJ016:1	J	COG0030	Dimethyladenosine transferase (rRNA methylation)	ABU69809.1(Vhar) ACH65170.1(MJ11) CAG18834.1(Ppro) CAQ78053.1(Asal) CAV17379.1(Vspl) NT01VF0298(ES114) NT01VP0323(Vpar) NT01VV0659(CMCP6) NT02VVA0452(YJ016) VC0395_A2861(O395) VC0443(N16961)
ORTHOMCL1589	11	11	ASAL:1;N16961:1;CMCP6:1;ES114:1;VHAR:1;MJ11:1;O395:1;VPAR:1;PPRO:1;VSPL:1;YJ016:1	T	COG0639	Diadenosine tetraphosphatase and related serine/threonine protein phosphatases	ABU69807.1(Vhar) ACH65029.1(MJ11) CAG18832.1(Ppro) CAQ78052.1(Asal) CAV17377.1(Vspl) NT01VF0297(ES114) NT01VP0321(Vpar) NT01VV0661(CMCP6) NT02VVA0450(YJ016) VC0395_A2859(O395) VC0441(N16961)
ORTHOMCL1590	11	11	ASAL:1;N16961:1;CMCP6:1;ES114:1;VHAR:1;MJ11:1;O395:1;VPAR:1;PPRO:1;VSPL:1;YJ016:1	H	COG0262	Dihydrofolate reductase	ABU69806.1(Vhar) ACH64934.1(MJ11) CAG18831.1(Ppro) CAQ78051.1(Asal) CAV17376.1(Vspl) NT01VF0296(ES114) NT01VP0320(Vpar) NT01VV0662(CMCP6) NT02VVA0449(YJ016) VC0395_A2858(O395) VC0440(N16961)
ORTHOMCL1591	11	11	ASAL:1;N16961:1;CMCP6:1;ES114:1;VHAR:1;MJ11:1;O395:1;VPAR:1;PPRO:1;VSPL:1;YJ016:1	R	COG0536	Predicted GTPase	ABU69803.1(Vhar) ACH65156.1(MJ11) CAG18829.1(Ppro) CAQ78048.1(Asal) CAV17372.1(Vspl) NT01VF0292(ES114) NT01VP0317(Vpar) NT01VV0665(CMCP6) NT02VVA0446(YJ016) VC0395_A2855(O395) VC0437(N16961)
ORTHOMCL1592	11	11	ASAL:1;N16961:1;CMCP6:1;ES114:1;VHAR:1;MJ11:1;O395:1;VPAR:1;PPRO:1;VSPL:1;YJ016:1	J	COG0211	Ribosomal protein L27	ABU69802.1(Vhar) ACH64951.1(MJ11) CAG18827.1(Ppro) CAQ78047.1(Asal) CAV17371.1(Vspl) NT01VF0291(ES114) NT01VP0316(Vpar) NT01VV0666(CMCP6) NT02VVA0445(YJ016) VC0395_A2854(O395) VC0436(N16961)
ORTHOMCL1593	11	11	ASAL:1;N16961:1;CMCP6:1;ES114:1;VHAR:1;MJ11:1;O395:1;VPAR:1;PPRO:1;VSPL:1;YJ016:1	J	COG0261	Ribosomal protein L21	ABU69801.1(Vhar) ACH64867.1(MJ11) CAG18826.1(Ppro) CAQ78046.1(Asal) CAV17370.1(Vspl) NT01VF0290(ES114) NT01VP0315(Vpar) NT01VV0667(CMCP6) NT02VVA0444(YJ016) VC0395_A2853(O395) VC0435(N16961)
ORTHOMCL1594	11	11	ASAL:1;N16961:1;CMCP6:1;ES114:1;VHAR:1;MJ11:1;O395:1;VPAR:1;PPRO:1;VSPL:1;YJ016:1	H	COG0142	Geranylgeranyl pyrophosphate synthase	ABU69799.1(Vhar) ACH64878.1(MJ11) CAG18825.1(Ppro) CAQ78045.1(Asal) CAV17369.1(Vspl) NT01VF0289(ES114) NT01VP0314(Vpar) NT01VV0668(CMCP6) NT02VVA0442(YJ016) VC0395_A2852(O395) VC0434(N16961)
ORTHOMCL1595	11	11	ASAL:1;N16961:1;CMCP6:1;ES114:1;VHAR:1;MJ11:1;O395:1;VPAR:1;PPRO:1;VSPL:1;YJ016:1	C	COG0039	Malate/lactate dehydrogenases	ABU69796.1(Vhar) ACH65140.1(MJ11) CAG18823.1(Ppro) CAQ78044.1(Asal) CAV17367.1(Vspl) NT01VF0288(ES114) NT01VP0312(Vpar) NT01VV0670(CMCP6) NT02VVA0441(YJ016) VC0395_A2850(O395) VC0432(N16961)
ORTHOMCL1596	11	11	ASAL:1;N16961:1;CMCP6:1;ES114:1;VHAR:1;MJ11:1;O395:1;VPAR:1;PPRO:1;VSPL:1;YJ016:1	K	COG1438	Arginine repressor	ABU69795.1(Vhar) ACH65020.1(MJ11) CAG18822.1(Ppro) CAQ78043.1(Asal) CAV17366.1(Vspl) NT01VF0287(ES114) NT01VP0311(Vpar) NT01VV0671(CMCP6) NT02VVA0439(YJ016) VC0395_A2849(O395) VC0431(N16961)
ORTHOMCL1597	11	11	ASAL:1;N16961:1;CMCP6:1;ES114:1;VHAR:1;MJ11:1;O395:1;VPAR:1;PPRO:1;VSPL:1;YJ016:1	R	COG2358	TRAP-type uncharacterized transport system, periplasmic component	ABU69794.1(Vhar) ACH64919.1(MJ11) CAG18821.1(Ppro) CAQ78041.1(Asal) CAV17364.1(Vspl) NT01VF0286(ES114) NT01VP0310(Vpar) NT01VV0672(CMCP6) NT02VVA0438(YJ016) VC0395_A2848(O395) VC0430(N16961)
ORTHOMCL1598	11	11	ASAL:1;N16961:1;CMCP6:1;ES114:1;VHAR:1;MJ11:1;O395:1;VPAR:1;PPRO:1;VSPL:1;YJ016:1	R	COG4666	TRAP-type uncharacterized transport system, fused permease components	ABU69793.1(Vhar) ACH64818.1(MJ11) CAG18820.1(Ppro) CAQ78040.1(Asal) CAV17363.1(Vspl) NT01VF0285(ES114) NT01VP0308(Vpar) NT01VV0673(CMCP6) NT02VVA0437(YJ016) VC0395_A2847(O395) VC0429(N16961)
ORTHOMCL1599	11	11	ASAL:1;N16961:1;CMCP6:1;ES114:1;VHAR:1;MJ11:1;O395:1;VPAR:1;PPRO:1;VSPL:1;YJ016:1	T	COG0589	Universal stress protein UspA and related nucleotide-binding proteins	ABU69792.1(Vhar) ACH65094.1(MJ11) CAG18819.1(Ppro) CAQ78039.1(Asal) CAV17362.1(Vspl) NT01VF0284(ES114) NT01VP0307(Vpar) NT01VV0674(CMCP6) NT02VVA0436(YJ016) VC0395_A2846(O395) VC0428(N16961)
ORTHOMCL1600	11	11	ASAL:1;N16961:1;CMCP6:1;ES114:1;VHAR:1;MJ11:1;O395:1;VPAR:1;PPRO:1;VSPL:1;YJ016:1	H	COG3840	ABC-type thiamine transport system, ATPase component	ABU69791.1(Vhar) ACH65019.1(MJ11) CAG18843.1(Ppro) CAQ78036.1(Asal) CAV20048.1(Vspl) NT01VF0280(ES114) NT01VP0306(Vpar) NT01VV0697(CMCP6) NT02VVA0412(YJ016) VC0395_A2117(O395) VC2537(N16961)
ORTHOMCL1601	11	11	ASAL:1;N16961:1;CMCP6:1;ES114:1;VHAR:1;MJ11:1;O395:1;VPAR:1;PPRO:1;VSPL:1;YJ016:1	P	COG1178	ABC-type Fe3+ transport system, permease component	ABU69790.1(Vhar) ACH65104.1(MJ11) CAG18844.1(Ppro) CAQ78035.1(Asal) CAV20049.1(Vspl) NT01VF0279(ES114) NT01VP0305(Vpar) NT01VV0698(CMCP6) NT02VVA0411(YJ016) VC0395_A2118(O395) VC2538(N16961)
ORTHOMCL1602	11	11	ASAL:1;N16961:1;CMCP6:1;ES114:1;VHAR:1;MJ11:1;O395:1;VPAR:1;PPRO:1;VSPL:1;YJ016:1	H	COG4143	ABC-type thiamine transport system, periplasmic component	ABU69789.1(Vhar) ACH65007.1(MJ11) CAG18845.1(Ppro) CAQ78034.1(Asal) CAV20051.1(Vspl) NT01VF0278(ES114) NT01VP0304(Vpar) NT01VV0699(CMCP6) NT02VVA0410(YJ016) VC0395_A2119(O395) VC2539(N16961)
ORTHOMCL1603	11	11	ASAL:1;N16961:1;CMCP6:1;ES114:1;VHAR:1;MJ11:1;O395:1;VPAR:1;PPRO:1;VSPL:1;YJ016:1	H	COG0163	3-polyprenyl-4-hydroxybenzoate decarboxylase	ABU69788.1(Vhar) ACH64953.1(MJ11) CAG18818.1(Ppro) CAQ78033.1(Asal) CAV20052.1(Vspl) NT01VF0277(ES114) NT01VP0303(Vpar) NT01VV0700(CMCP6) NT02VVA0409(YJ016) VC0395_A2120(O395) VC2541(N16961)
ORTHOMCL1604	11	11	ASAL:1;N16961:1;CMCP6:1;ES114:1;VHAR:1;MJ11:1;O395:1;VPAR:1;PPRO:1;VSPL:1;YJ016:1	M	COG0773	UDP-N-acetylmuramate-alanine ligase	ABU69787.1(Vhar) ACH64956.1(MJ11) CAG18817.1(Ppro) CAQ78032.1(Asal) CAV20053.1(Vspl) NT01VF0276(ES114) NT01VP0302(Vpar) NT01VV0701(CMCP6) NT02VVA0408(YJ016) VC0395_A2121(O395) VC2542(N16961)
ORTHOMCL1605	11	11	ASAL:1;N16961:1;CMCP6:1;ES114:1;VHAR:1;MJ11:1;O395:1;VPAR:1;PPRO:1;VSPL:1;YJ016:1	G	COG0158	Fructose-1,6-bisphosphatase	ABU69786.1(Vhar) ACH64846.1(MJ11) CAG18816.1(Ppro) CAQ78031.1(Asal) CAV20054.1(Vspl) NT01VF0275(ES114) NT01VP0301(Vpar) NT01VV0702(CMCP6) NT02VVA0407(YJ016) VC0395_A2122(O395) VC2544(N16961)
ORTHOMCL1606	11	11	ASAL:1;N16961:1;CMCP6:1;ES114:1;VHAR:1;MJ11:1;O395:1;VPAR:1;PPRO:1;VSPL:1;YJ016:1	S	COG2911	Uncharacterized protein conserved in bacteria	ABU69781.1(Vhar) ACH64995.1(MJ11) CAG18812.1(Ppro) CAQ78119.1(Asal) CAV20058.1(Vspl) NT01VF0347(ES114) NT01VP0297(Vpar) NT01VV0706(CMCP6) NT02VVA0403(YJ016) VC0395_A2125(O395) VC2547(N16961)
ORTHOMCL1607	11	11	ASAL:1;N16961:1;CMCP6:1;ES114:1;VHAR:1;MJ11:1;O395:1;VPAR:1;PPRO:1;VSPL:1;YJ016:1	M	COG0729	Outer membrane protein	ABU69780.1(Vhar) ACH64907.1(MJ11) CAG18811.1(Ppro) CAQ78118.1(Asal) CAV20060.1(Vspl) NT01VF0345(ES114) NT01VP0296(Vpar) NT01VV0707(CMCP6) NT02VVA0402(YJ016) VC0395_A2126(O395) VC2548(N16961)
ORTHOMCL1608	11	11	ASAL:1;N16961:1;CMCP6:1;ES114:1;VHAR:1;MJ11:1;O395:1;VPAR:1;PPRO:1;VSPL:1;YJ016:1	O	COG0225	Peptide methionine sulfoxide reductase	ABU69779.1(Vhar) ACH64914.1(MJ11) CAG18810.1(Ppro) CAQ78117.1(Asal) CAV20061.1(Vspl) NT01VF0344(ES114) NT01VP0295(Vpar) NT01VV0708(CMCP6) NT02VVA0401(YJ016) VC0395_A2127(O395) VC2549(N16961)
ORTHOMCL1609	11	11	ASAL:1;N16961:1;CMCP6:1;ES114:1;VHAR:1;MJ11:1;O395:1;VPAR:1;PPRO:1;VSPL:1;YJ016:1				ABU69775.1(Vhar) ACH64822.1(MJ11) CAG18806.1(Ppro) CAQ78113.1(Asal) CAV20065.1(Vspl) NT01VF0340(ES114) NT01VP0292(Vpar) NT01VV0714(CMCP6) NT02VVA0397(YJ016) VC0395_A2130(O395) VC2552(N16961)
ORTHOMCL1610	11	11	ASAL:1;N16961:1;CMCP6:1;ES114:1;VHAR:1;MJ11:1;O395:1;VPAR:1;PPRO:1;VSPL:1;YJ016:1	V	COG1136	ABC-type antimicrobial peptide transport system, ATPase component	ABU69774.1(Vhar) ACH64998.1(MJ11) CAG18805.1(Ppro) CAQ78112.1(Asal) CAV20066.1(Vspl) NT01VF0339(ES114) NT01VP0291(Vpar) NT01VV0715(CMCP6) NT02VVA0396(YJ016) VC0395_A2131(O395) VC2553(N16961)
ORTHOMCL1611	11	11	ASAL:1;N16961:1;CMCP6:1;ES114:1;VHAR:1;MJ11:1;O395:1;VPAR:1;PPRO:1;VSPL:1;YJ016:1	V	COG0577	ABC-type antimicrobial peptide transport system, permease component	ABU69773.1(Vhar) ACH64964.1(MJ11) CAG18804.1(Ppro) CAQ78111.1(Asal) CAV20067.1(Vspl) NT01VF0338(ES114) NT01VP0290(Vpar) NT01VV0716(CMCP6) NT02VVA0395(YJ016) VC0395_A2132(O395) VC2554(N16961)
ORTHOMCL1612	11	11	ASAL:1;N16961:1;CMCP6:1;ES114:1;VHAR:1;MJ11:1;O395:1;VPAR:1;PPRO:1;VSPL:1;YJ016:1	S	COG3495	Uncharacterized protein conserved in bacteria	ABU69772.1(Vhar) ACH65115.1(MJ11) CAG18803.1(Ppro) CAQ78110.1(Asal) CAV20069.1(Vspl) NT01VF0337(ES114) NT01VP0289(Vpar) NT01VV0717(CMCP6) NT02VVA0394(YJ016) VC0395_A2133(O395) VC2555(N16961)
ORTHOMCL1613	11	11	ASAL:1;N16961:1;CMCP6:1;ES114:1;VHAR:1;MJ11:1;O395:1;VPAR:1;PPRO:1;VSPL:1;YJ016:1				ABU69771.1(Vhar) ACH65047.1(MJ11) CAG18802.1(Ppro) CAQ78109.1(Asal) CAV20070.1(Vspl) NT01VF0336(ES114) NT01VP0288(Vpar) NT01VV0718(CMCP6) NT02VVA0393(YJ016) VC0395_A2134(O395) VC2557(N16961)
ORTHOMCL1614	11	11	ASAL:1;N16961:1;CMCP6:1;ES114:1;VHAR:1;MJ11:1;O395:1;VPAR:1;PPRO:1;VSPL:1;YJ016:1	P	COG0529	Adenylylsulfate kinase and related kinases	ABU69770.1(Vhar) ACH65168.1(MJ11) CAG21606.1(Ppro) CAQ78108.1(Asal) CAV20071.1(Vspl) NT01VF0335(ES114) NT01VP0287(Vpar) NT01VV0719(CMCP6) NT02VVA0392(YJ016) VC0395_A2135(O395) VC2558(N16961)
ORTHOMCL1615	11	11	ASAL:1;N16961:1;CMCP6:1;ES114:1;VHAR:1;MJ11:1;O395:1;VPAR:1;PPRO:1;VSPL:1;YJ016:1	P	COG2895	GTPases - Sulfate adenylate transferase subunit 1	ABU69768.1(Vhar) ACH65113.1(MJ11) CAG21608.1(Ppro) CAQ78106.1(Asal) CAV20074.1(Vspl) NT01VF0333(ES114) NT01VP0285(Vpar) NT01VV0721(CMCP6) NT02VVA0390(YJ016) VC0395_A2136(O395) VC2559(N16961)
ORTHOMCL1616	11	11	ASAL:1;N16961:1;CMCP6:1;ES114:1;VHAR:1;MJ11:1;O395:1;VPAR:1;PPRO:1;VSPL:1;YJ016:1	EH	COG0175	3'-phosphoadenosine 5'-phosphosulfate sulfotransferase (PAPS reductase)/FAD synthetase and related enzymes	ABU69767.1(Vhar) ACH65175.1(MJ11) CAG21609.1(Ppro) CAQ78105.1(Asal) CAV20075.1(Vspl) NT01VF0332(ES114) NT01VP0284(Vpar) NT01VV0722(CMCP6) NT02VVA0389(YJ016) VC0395_A2137(O395) VC2560(N16961)
ORTHOMCL1617	11	11	ASAL:1;N16961:1;CMCP6:1;ES114:1;VHAR:1;MJ11:1;O395:1;VPAR:1;PPRO:1;VSPL:1;YJ016:1	F	COG0737	5'-nucleotidase/2',3'-cyclic phosphodiesterase and related esterases	ABU69765.1(Vhar) ACH64915.1(MJ11) CAG21611.1(Ppro) CAQ78104.1(Asal) CAV20076.1(Vspl) NT01VF0331(ES114) NT01VP0282(Vpar) NT01VV0724(CMCP6) NT02VVA0386(YJ016) VC0395_A2139(O395) VC2562(N16961)
ORTHOMCL1618	11	11	ASAL:1;N16961:1;CMCP6:1;ES114:1;VHAR:1;MJ11:1;O395:1;VPAR:1;PPRO:1;VSPL:1;YJ016:1	T	COG0664	cAMP-binding proteins - catabolite gene activator and regulatory subunit of cAMP-dependent protein kinases	ABU69764.1(Vhar) ACH64842.1(MJ11) CAG21612.1(Ppro) CAQ78095.1(Asal) CAV20086.1(Vspl) NT01VF0330(ES114) NT01VP0281(Vpar) NT01VV0725(CMCP6) NT02VVA0385(YJ016) VC0395_A2140(O395) VC2563(N16961)
ORTHOMCL1619	11	11	ASAL:1;N16961:1;CMCP6:1;ES114:1;VHAR:1;MJ11:1;O395:1;VPAR:1;PPRO:1;VSPL:1;YJ016:1	LKJ	COG0513	Superfamily II DNA and RNA helicases	ABU69763.1(Vhar) ACH64102.1(MJ11) CAG22085.1(Ppro) CAQ80900.1(Asal) CAV27104.1(Vspl) NT01VFA0155(ES114) NT01VP0280(Vpar) NT01VVA0135(CMCP6) NT02VV0640(YJ016) VC0395_A2141(O395) VC2564(N16961)
ORTHOMCL1620	11	11	ASAL:1;N16961:1;CMCP6:1;ES114:1;VHAR:1;MJ11:1;O395:1;VPAR:1;PPRO:1;VSPL:1;YJ016:1	R	COG2153	Predicted acyltransferase	ABU69762.1(Vhar) ACH65080.1(MJ11) CAG21613.1(Ppro) CAQ78094.1(Asal) CAV20087.1(Vspl) NT01VF0329(ES114) NT01VP0279(Vpar) NT01VV0726(CMCP6) NT02VVA0384(YJ016) VC0395_A2142(O395) VC2565(N16961)
ORTHOMCL1621	11	11	ASAL:1;N16961:1;CMCP6:1;ES114:1;VHAR:1;MJ11:1;O395:1;VPAR:1;PPRO:1;VSPL:1;YJ016:1	O	COG0545	FKBP-type peptidyl-prolyl cis-trans isomerases 1	ABU69758.1(Vhar) ACH65109.1(MJ11) CAG21615.1(Ppro) CAQ78091.1(Asal) CAV20092.1(Vspl) NT01VF0326(ES114) NT01VP0277(Vpar) NT01VV0729(CMCP6) NT02VVA0381(YJ016) VC0395_A2145(O395) VC2568(N16961)
ORTHOMCL1622	11	11	ASAL:1;N16961:1;CMCP6:1;ES114:1;VHAR:1;MJ11:1;O395:1;VPAR:1;PPRO:1;VSPL:1;YJ016:1				ABU69757.1(Vhar) ACH65056.1(MJ11) CAG21616.1(Ppro) CAQ78090.1(Asal) CAV20093.1(Vspl) NT01VF0325(ES114) NT01VP0276(Vpar) NT01VV0730(CMCP6) NT02VVA0380(YJ016) VC0395_A2147(O395) VC2569(N16961)
ORTHOMCL1623	11	11	ASAL:1;N16961:1;CMCP6:1;ES114:1;VHAR:1;MJ11:1;O395:1;VPAR:1;PPRO:1;VSPL:1;YJ016:1	J	COG0203	Ribosomal protein L17	ABU69756.1(Vhar) ACH65153.1(MJ11) CAG18785.1(Ppro) CAQ78030.1(Asal) CAV20096.1(Vspl) NT01VF0274(ES114) NT01VP0275(Vpar) NT01VV0731(CMCP6) NT02VVA0379(YJ016) VC0395_A2148(O395) VC2570(N16961)
ORTHOMCL1624	11	11	ASAL:1;N16961:1;CMCP6:1;ES114:1;VHAR:1;MJ11:1;O395:1;VPAR:1;PPRO:1;VSPL:1;YJ016:1	K	COG0202	DNA-directed RNA polymerase, alpha subunit/40 kD subunit	ABU69755.1(Vhar) ACH64945.1(MJ11) CAG18784.1(Ppro) CAQ78029.1(Asal) CAV20097.1(Vspl) NT01VF0273(ES114) NT01VP0274(Vpar) NT01VV0732(CMCP6) NT02VVA0378(YJ016) VC0395_A2149(O395) VC2571(N16961)
ORTHOMCL1625	11	11	ASAL:1;N16961:1;CMCP6:1;ES114:1;VHAR:1;MJ11:1;O395:1;VPAR:1;PPRO:1;VSPL:1;YJ016:1	J	COG0522	Ribosomal protein S4 and related proteins	ABU69754.1(Vhar) ACH65125.1(MJ11) CAG18783.1(Ppro) CAQ78028.1(Asal) CAV20098.1(Vspl) NT01VF0272(ES114) NT01VP0273(Vpar) NT01VV0733(CMCP6) NT02VVA0377(YJ016) VC0395_A2150(O395) VC2572(N16961)
ORTHOMCL1626	11	11	ASAL:1;N16961:1;CMCP6:1;ES114:1;VHAR:1;MJ11:1;O395:1;VPAR:1;PPRO:1;VSPL:1;YJ016:1	J	COG0100	Ribosomal protein S11	ABU69753.1(Vhar) ACH65062.1(MJ11) CAG18782.1(Ppro) CAQ78027.1(Asal) CAV20099.1(Vspl) NT01VF0271(ES114) NT01VP0272(Vpar) NT01VV0734(CMCP6) NT02VVA0376(YJ016) VC0395_A2151(O395) VC2573(N16961)
ORTHOMCL1627	11	11	ASAL:1;N16961:1;CMCP6:1;ES114:1;VHAR:1;MJ11:1;O395:1;VPAR:1;PPRO:1;VSPL:1;YJ016:1	U	COG0201	Preprotein translocase subunit SecY	ABU69751.1(Vhar) ACH64988.1(MJ11) CAG18779.1(Ppro) CAQ78025.1(Asal) CAV20102.1(Vspl) NT01VF0268(ES114) NT01VP0269(Vpar) NT01VV0737(CMCP6) NT02VVA0373(YJ016) VC0395_A2154(O395) VC2576(N16961)
ORTHOMCL1628	11	11	ASAL:1;N16961:1;CMCP6:1;ES114:1;VHAR:1;MJ11:1;O395:1;VPAR:1;PPRO:1;VSPL:1;YJ016:1	J	COG0200	Ribosomal protein L15	ABU69750.1(Vhar) ACH65071.1(MJ11) CAG18778.1(Ppro) CAQ78024.1(Asal) CAV20103.1(Vspl) NT01VF0267(ES114) NT01VP0268(Vpar) NT01VV0738(CMCP6) NT02VVA0372(YJ016) VC0395_A2155(O395) VC2577(N16961)
ORTHOMCL1629	11	11	ASAL:1;N16961:1;CMCP6:1;ES114:1;VHAR:1;MJ11:1;O395:1;VPAR:1;PPRO:1;VSPL:1;YJ016:1	J	COG1841	Ribosomal protein L30/L7E	ABU69749.1(Vhar) ACH65098.1(MJ11) CAG18777.1(Ppro) CAQ78023.1(Asal) CAV20104.1(Vspl) NT01VF0266(ES114) NT01VP0267(Vpar) NT01VV0739(CMCP6) NT02VVA0371(YJ016) VC0395_A2156(O395) VC2578(N16961)
ORTHOMCL1630	11	11	ASAL:1;N16961:1;CMCP6:1;ES114:1;VHAR:1;MJ11:1;O395:1;VPAR:1;PPRO:1;VSPL:1;YJ016:1	J	COG0098	Ribosomal protein S5	ABU69748.1(Vhar) ACH64838.1(MJ11) CAG18776.1(Ppro) CAQ78022.1(Asal) CAV20105.1(Vspl) NT01VF0265(ES114) NT01VP0266(Vpar) NT01VV0740(CMCP6) NT02VVA0370(YJ016) VC0395_A2157(O395) VC2579(N16961)
ORTHOMCL1631	11	11	ASAL:1;N16961:1;CMCP6:1;ES114:1;VHAR:1;MJ11:1;O395:1;VPAR:1;PPRO:1;VSPL:1;YJ016:1	J	COG0256	Ribosomal protein L18	ABU69747.1(Vhar) ACH65004.1(MJ11) CAG18775.1(Ppro) CAQ78021.1(Asal) CAV20107.1(Vspl) NT01VF0264(ES114) NT01VP0265(Vpar) NT01VV0741(CMCP6) NT02VVA0369(YJ016) VC0395_A2158(O395) VC2580(N16961)
ORTHOMCL1632	11	11	ASAL:1;N16961:1;CMCP6:1;ES114:1;VHAR:1;MJ11:1;O395:1;VPAR:1;PPRO:1;VSPL:1;YJ016:1	J	COG0097	Ribosomal protein L6P/L9E	ABU69746.1(Vhar) ACH64897.1(MJ11) CAG18774.1(Ppro) CAQ78020.1(Asal) CAV20108.1(Vspl) NT01VF0263(ES114) NT01VP0264(Vpar) NT01VV0742(CMCP6) NT02VVA0368(YJ016) VC0395_A2159(O395) VC2581(N16961)
ORTHOMCL1633	11	11	ASAL:1;N16961:1;CMCP6:1;ES114:1;VHAR:1;MJ11:1;O395:1;VPAR:1;PPRO:1;VSPL:1;YJ016:1	J	COG0096	Ribosomal protein S8	ABU69745.1(Vhar) ACH65123.1(MJ11) CAG18773.1(Ppro) CAQ78019.1(Asal) CAV20109.1(Vspl) NT01VF0262(ES114) NT01VP0263(Vpar) NT01VV0743(CMCP6) NT02VVA0367(YJ016) VC0395_A2160(O395) VC2582(N16961)
ORTHOMCL1634	11	11	ASAL:1;N16961:1;CMCP6:1;ES114:1;VHAR:1;MJ11:1;O395:1;VPAR:1;PPRO:1;VSPL:1;YJ016:1	J	COG0199	Ribosomal protein S14	ABU69744.1(Vhar) ACH65106.1(MJ11) CAG18772.1(Ppro) CAQ78018.1(Asal) CAV20110.1(Vspl) NT01VF0261(ES114) NT01VP0262(Vpar) NT01VV0744(CMCP6) NT02VVA0366(YJ016) VC0395_A2161(O395) VC2583(N16961)
ORTHOMCL1635	11	11	ASAL:1;N16961:1;CMCP6:1;ES114:1;VHAR:1;MJ11:1;O395:1;VPAR:1;PPRO:1;VSPL:1;YJ016:1	J	COG0094	Ribosomal protein L5	ABU69743.1(Vhar) ACH64881.1(MJ11) CAG18771.1(Ppro) CAQ78017.1(Asal) CAV20111.1(Vspl) NT01VF0260(ES114) NT01VP0261(Vpar) NT01VV0745(CMCP6) NT02VVA0365(YJ016) VC0395_A2162(O395) VC2584(N16961)
ORTHOMCL1636	11	11	ASAL:1;N16961:1;CMCP6:1;ES114:1;VHAR:1;MJ11:1;O395:1;VPAR:1;PPRO:1;VSPL:1;YJ016:1	J	COG0198	Ribosomal protein L24	ABU69742.1(Vhar) ACH65164.1(MJ11) CAG18770.1(Ppro) CAQ78016.1(Asal) CAV20112.1(Vspl) NT01VF0259(ES114) NT01VP0260(Vpar) NT01VV0747(CMCP6) NT02VVA0364(YJ016) VC0395_A2163(O395) VC2585(N16961)
ORTHOMCL1637	11	11	ASAL:1;N16961:1;CMCP6:1;ES114:1;VHAR:1;MJ11:1;O395:1;VPAR:1;PPRO:1;VSPL:1;YJ016:1	J	COG0093	Ribosomal protein L14	ABU69741.1(Vhar) ACH65031.1(MJ11) CAG18769.1(Ppro) CAQ78015.1(Asal) CAV20114.1(Vspl) NT01VF0258(ES114) NT01VP0259(Vpar) NT01VV0748(CMCP6) NT02VVA0363(YJ016) VC0395_A2164(O395) VC2586(N16961)
ORTHOMCL1638	11	11	ASAL:1;N16961:1;CMCP6:1;ES114:1;VHAR:1;MJ11:1;O395:1;VPAR:1;PPRO:1;VSPL:1;YJ016:1	J	COG0186	Ribosomal protein S17	ABU69740.1(Vhar) ACH64947.1(MJ11) CAG18768.1(Ppro) CAQ78014.1(Asal) CAV20115.1(Vspl) NT01VF0257(ES114) NT01VP0258(Vpar) NT01VV0749(CMCP6) NT02VVA0362(YJ016) VC0395_A2165(O395) VC2587(N16961)
ORTHOMCL1639	11	11	ASAL:1;N16961:1;CMCP6:1;ES114:1;VHAR:1;MJ11:1;O395:1;VPAR:1;PPRO:1;VSPL:1;YJ016:1	J	COG0255	Ribosomal protein L29	ABU69739.1(Vhar) ACH64994.1(MJ11) CAG18767.1(Ppro) CAQ78013.1(Asal) CAV20116.1(Vspl) NT01VF0256(ES114) NT01VP0257(Vpar) NT01VV0750(CMCP6) NT02VVA0361(YJ016) VC0395_A2166(O395) VC2588(N16961)
ORTHOMCL1640	11	11	ASAL:1;N16961:1;CMCP6:1;ES114:1;VHAR:1;MJ11:1;O395:1;VPAR:1;PPRO:1;VSPL:1;YJ016:1	J	COG0197	Ribosomal protein L16/L10E	ABU69738.1(Vhar) ACH65110.1(MJ11) CAG18766.1(Ppro) CAQ78012.1(Asal) CAV20117.1(Vspl) NT01VF0255(ES114) NT01VP0256(Vpar) NT01VV0751(CMCP6) NT02VVA0360(YJ016) VC0395_A2167(O395) VC2589(N16961)
ORTHOMCL1641	11	11	ASAL:1;N16961:1;CMCP6:1;ES114:1;VHAR:1;MJ11:1;O395:1;VPAR:1;PPRO:1;VSPL:1;YJ016:1	J	COG0092	Ribosomal protein S3	ABU69737.1(Vhar) ACH65024.1(MJ11) CAG18765.1(Ppro) CAQ78011.1(Asal) CAV20118.1(Vspl) NT01VF0254(ES114) NT01VP0255(Vpar) NT01VV0752(CMCP6) NT02VVA0359(YJ016) VC0395_A2168(O395) VC2590(N16961)
ORTHOMCL1642	11	11	ASAL:1;N16961:1;CMCP6:1;ES114:1;VHAR:1;MJ11:1;O395:1;VPAR:1;PPRO:1;VSPL:1;YJ016:1	J	COG0091	Ribosomal protein L22	ABU69736.1(Vhar) ACH65041.1(MJ11) CAG18764.1(Ppro) CAQ78010.1(Asal) CAV20120.1(Vspl) NT01VF0253(ES114) NT01VP0254(Vpar) NT01VV0753(CMCP6) NT02VVA0358(YJ016) VC0395_A2169(O395) VC2591(N16961)
ORTHOMCL1643	11	11	ASAL:1;N16961:1;CMCP6:1;ES114:1;VHAR:1;MJ11:1;O395:1;VPAR:1;PPRO:1;VSPL:1;YJ016:1	J	COG0185	Ribosomal protein S19	ABU69735.1(Vhar) ACH65081.1(MJ11) CAG18763.1(Ppro) CAQ78009.1(Asal) CAV20121.1(Vspl) NT01VF0252(ES114) NT01VP0253(Vpar) NT01VV0754(CMCP6) NT02VVA0357(YJ016) VC0395_A2170(O395) VC2592(N16961)
ORTHOMCL1644	11	11	ASAL:1;N16961:1;CMCP6:1;ES114:1;VHAR:1;MJ11:1;O395:1;VPAR:1;PPRO:1;VSPL:1;YJ016:1	J	COG0090	Ribosomal protein L2	ABU69734.1(Vhar) ACH64853.1(MJ11) CAG18762.1(Ppro) CAQ78008.1(Asal) CAV20122.1(Vspl) NT01VF0251(ES114) NT01VP0252(Vpar) NT01VV0755(CMCP6) NT02VVA0356(YJ016) VC0395_A2171(O395) VC2593(N16961)
ORTHOMCL1645	11	11	ASAL:1;N16961:1;CMCP6:1;ES114:1;VHAR:1;MJ11:1;O395:1;VPAR:1;PPRO:1;VSPL:1;YJ016:1	J	COG0089	Ribosomal protein L23	ABU69733.1(Vhar) ACH65000.1(MJ11) CAG18761.1(Ppro) CAQ78007.1(Asal) CAV20123.1(Vspl) NT01VF0250(ES114) NT01VP0251(Vpar) NT01VV0756(CMCP6) NT02VVA0355(YJ016) VC0395_A2172(O395) VC2594(N16961)
ORTHOMCL1646	11	11	ASAL:1;N16961:1;CMCP6:1;ES114:1;VHAR:1;MJ11:1;O395:1;VPAR:1;PPRO:1;VSPL:1;YJ016:1	J	COG0088	Ribosomal protein L4	ABU69732.1(Vhar) ACH65050.1(MJ11) CAG18760.1(Ppro) CAQ78006.1(Asal) CAV20124.1(Vspl) NT01VF0249(ES114) NT01VP0250(Vpar) NT01VV0757(CMCP6) NT02VVA0354(YJ016) VC0395_A2173(O395) VC2595(N16961)
ORTHOMCL1647	11	11	ASAL:1;N16961:1;CMCP6:1;ES114:1;VHAR:1;MJ11:1;O395:1;VPAR:1;PPRO:1;VSPL:1;YJ016:1	J	COG0087	Ribosomal protein L3	ABU69731.1(Vhar) ACH64889.1(MJ11) CAG18759.1(Ppro) CAQ78005.1(Asal) CAV20125.1(Vspl) NT01VF0248(ES114) NT01VP0249(Vpar) NT01VV0758(CMCP6) NT02VVA0353(YJ016) VC0395_A2174(O395) VC2596(N16961)
ORTHOMCL1648	11	11	ASAL:1;N16961:1;CMCP6:1;ES114:1;VHAR:1;MJ11:1;O395:1;VPAR:1;PPRO:1;VSPL:1;YJ016:1	J	COG0051	Ribosomal protein S10	ABU69730.1(Vhar) ACH64958.1(MJ11) CAG18758.1(Ppro) CAQ78004.1(Asal) CAV20126.1(Vspl) NT01VF0247(ES114) NT01VP0248(Vpar) NT01VV0759(CMCP6) NT02VVA0352(YJ016) VC0395_A2175(O395) VC2597(N16961)
ORTHOMCL1649	11	11	ASAL:1;N16961:1;CMCP6:1;ES114:1;VHAR:1;MJ11:1;O395:1;VPAR:1;PPRO:1;VSPL:1;YJ016:1	J	COG0254	Ribosomal protein L31	ABU69729.1(Vhar) ACH65420.1(MJ11) CAG18697.1(Ppro) CAQ80428.1(Asal) CAV20194.1(Vspl) NT01VF2444(ES114) NT01VP0247(Vpar) NT01VV1318(CMCP6) NT02VVA2829(YJ016) VC0395_A2252(O395) VC2679(N16961)
ORTHOMCL1650	11	11	ASAL:1;N16961:1;CMCP6:1;ES114:1;VHAR:1;MJ11:1;O395:1;VPAR:1;PPRO:1;VSPL:1;YJ016:1	L	COG1198	Primosomal protein N' (replication factor Y) - superfamily II helicase	ABU69728.1(Vhar) ACH65853.1(MJ11) CAG18696.1(Ppro) CAQ80427.1(Asal) CAV20195.1(Vspl) NT01VF2445(ES114) NT01VP0246(Vpar) NT01VV1317(CMCP6) NT02VVA2830(YJ016) VC0395_A2251(O395) VC2678(N16961)
ORTHOMCL1651	11	11	ASAL:1;N16961:1;CMCP6:1;ES114:1;VHAR:1;MJ11:1;O395:1;VPAR:1;PPRO:1;VSPL:1;YJ016:1	K	COG1609	Transcriptional regulators	ABU69727.1(Vhar) ACH65389.1(MJ11) CAG18695.1(Ppro) CAQ80426.1(Asal) CAV20196.1(Vspl) NT01VF2446(ES114) NT01VP0245(Vpar) NT01VV1316(CMCP6) NT02VVA2831(YJ016) VC0395_A2250(O395) VC2677(N16961)
ORTHOMCL1652	11	11	ASAL:1;N16961:1;CMCP6:1;ES114:1;VHAR:1;MJ11:1;O395:1;VPAR:1;PPRO:1;VSPL:1;YJ016:1	D	COG3087	Cell division protein	ABU69726.1(Vhar) ACH66517.1(MJ11) CAG18694.1(Ppro) CAQ80425.1(Asal) CAV20197.1(Vspl) NT01VF2447(ES114) NT01VP0244(Vpar) NT01VV1315(CMCP6) NT02VVA2832(YJ016) VC0395_A2249(O395) VC2676(N16961)
ORTHOMCL1653	11	11	ASAL:1;N16961:1;CMCP6:1;ES114:1;VHAR:1;MJ11:1;O395:1;VPAR:1;PPRO:1;VSPL:1;YJ016:1	O	COG5405	ATP-dependent protease HslVU (ClpYQ), peptidase subunit	ABU69725.1(Vhar) ACH66026.1(MJ11) CAG18693.1(Ppro) CAQ80424.1(Asal) CAV20198.1(Vspl) NT01VF2448(ES114) NT01VP0243(Vpar) NT01VV1314(CMCP6) NT02VVA2833(YJ016) VC0395_A2248(O395) VC2675(N16961)
ORTHOMCL1654	11	11	ASAL:1;N16961:1;CMCP6:1;ES114:1;VHAR:1;MJ11:1;O395:1;VPAR:1;PPRO:1;VSPL:1;YJ016:1	O	COG1220	ATP-dependent protease HslVU (ClpYQ), ATPase subunit	ABU69724.1(Vhar) ACH65596.1(MJ11) CAG18692.1(Ppro) CAQ80423.1(Asal) CAV20199.1(Vspl) NT01VF2449(ES114) NT01VP0242(Vpar) NT01VV1313(CMCP6) NT02VVA2834(YJ016) VC0395_A2247(O395) VC2674(N16961)
ORTHOMCL1655	11	11	ASAL:1;N16961:1;CMCP6:1;ES114:1;VHAR:1;MJ11:1;O395:1;VPAR:1;PPRO:1;VSPL:1;YJ016:1	H	COG1575	1,4-dihydroxy-2-naphthoate octaprenyltransferase	ABU69723.1(Vhar) ACH64911.1(MJ11) CAG18691.1(Ppro) CAQ77978.1(Asal) CAV20200.1(Vspl) NT01VF0222(ES114) NT01VP0241(Vpar) NT01VV1312(CMCP6) NT02VVA2835(YJ016) VC0395_A2246(O395) VC2673(N16961)
ORTHOMCL1656	11	11	ASAL:1;N16961:1;CMCP6:1;ES114:1;VHAR:1;MJ11:1;O395:1;VPAR:1;PPRO:1;VSPL:1;YJ016:1	H	COG0684	Demethylmenaquinone methyltransferase	ABU69722.1(Vhar) ACH64935.1(MJ11) CAG18690.1(Ppro) CAQ77977.1(Asal) CAV20201.1(Vspl) NT01VF0221(ES114) NT01VP0240(Vpar) NT01VV1311(CMCP6) NT02VVA2836(YJ016) VC0395_A2245(O395) VC2672(N16961)
ORTHOMCL1657	11	11	ASAL:1;N16961:1;CMCP6:1;ES114:1;VHAR:1;MJ11:1;O395:1;VPAR:1;PPRO:1;VSPL:1;YJ016:1	S	COG3074	Uncharacterized protein conserved in bacteria	ABU69721.1(Vhar) ACH64829.1(MJ11) CAG18689.1(Ppro) CAQ77973.1(Asal) CAV20202.1(Vspl) NT01VF0220(ES114) NT01VP0239(Vpar) NT01VV1310(CMCP6) NT02VVA2837(YJ016) VC0395_A2259(O395) VC2686(N16961)
ORTHOMCL1658	11	11	ASAL:1;N16961:1;CMCP6:1;ES114:1;VHAR:1;MJ11:1;O395:1;VPAR:1;PPRO:1;VSPL:1;YJ016:1	G	COG1494	Fructose-1,6-bisphosphatase/sedoheptulose 1,7-bisphosphatase and related proteins	ABU69720.1(Vhar) ACH64940.1(MJ11) CAG18679.1(Ppro) CAQ77972.1(Asal) CAV20203.1(Vspl) NT01VF0219(ES114) NT01VP0238(Vpar) NT01VV1309(CMCP6) NT02VVA2838(YJ016) VC0395_A2260(O395) VC2688(N16961)
ORTHOMCL1659	11	11	ASAL:1;N16961:1;CMCP6:1;ES114:1;VHAR:1;MJ11:1;O395:1;VPAR:1;PPRO:1;VSPL:1;YJ016:1	E	COG3232	5-carboxymethyl-2-hydroxymuconate isomerase	ABU69711.1(Vhar) ACH64978.1(MJ11) CAG18675.1(Ppro) CAQ77969.1(Asal) CAV20207.1(Vspl) NT01VF0217(ES114) NT01VP0234(Vpar) NT01VV1305(CMCP6) NT02VVA2842(YJ016) VC0395_A2242(O395) VC2669(N16961)
ORTHOMCL1660	11	11	ASAL:1;N16961:1;CMCP6:1;ES114:1;VHAR:1;MJ11:1;O395:1;VPAR:1;PPRO:1;VSPL:1;YJ016:1	G	COG0149	Triosephosphate isomerase	ABU69710.1(Vhar) ACH65066.1(MJ11) CAG18674.1(Ppro) CAQ77968.1(Asal) CAV20209.1(Vspl) NT01VF0216(ES114) NT01VP0233(Vpar) NT01VV1303(CMCP6) NT02VVA2844(YJ016) VC0395_A2243(O395) VC2670(N16961)
ORTHOMCL1661	11	11	ASAL:1;N16961:1;CMCP6:1;ES114:1;VHAR:1;MJ11:1;O395:1;VPAR:1;PPRO:1;VSPL:1;YJ016:1	M	COG1560	Lauroyl/myristoyl acyltransferase	ABU69683.1(Vhar) ACH66977.1(MJ11) CAG18658.1(Ppro) CAQ79860.1(Asal) CAV17231.1(Vspl) NT01VF1932(ES114) NT01VP0207(Vpar) NT01VV0794(CMCP6) NT02VVA0310(YJ016) VC0212(N16961) VC0395_A2591(O395)
ORTHOMCL1665	11	11	ASAL:1;N16961:1;CMCP6:1;ES114:1;VHAR:1;MJ11:1;O395:1;VPAR:1;PPRO:1;VSPL:1;YJ016:1	H	COG0669	Phosphopantetheine adenylyltransferase	ABU69661.1(Vhar) ACH64849.1(MJ11) CAG18647.1(Ppro) CAQ77871.1(Asal) CAV17227.1(Vspl) NT01VF0140(ES114) NT01VP0184(Vpar) NT01VV0816(CMCP6) NT02VVA0278(YJ016) VC0222(N16961) VC0395_A2603(O395)
ORTHOMCL1666	11	11	ASAL:1;N16961:1;CMCP6:1;ES114:1;VHAR:1;MJ11:1;O395:1;VPAR:1;PPRO:1;VSPL:1;YJ016:1				ABU69658.1(Vhar) ACH65010.1(MJ11) CAG18644.1(Ppro) CAQ77874.1(Asal) CAV17217.1(Vspl) NT01VF0137(ES114) NT01VP0182(Vpar) NT01VV0819(CMCP6) NT02VVA0275(YJ016) VC0220(N16961) VC0395_A2601(O395)
ORTHOMCL1667	11	11	ASAL:1;N16961:1;CMCP6:1;ES114:1;VHAR:1;MJ11:1;O395:1;VPAR:1;PPRO:1;VSPL:1;YJ016:1	J	COG0267	Ribosomal protein L33	ABU69657.1(Vhar) ACH65099.1(MJ11) CAG18643.1(Ppro) CAQ77875.1(Asal) CAV17216.1(Vspl) NT01VF0136(ES114) NT01VP0180(Vpar) NT01VV0820(CMCP6) NT02VVA0274(YJ016) VC0219(N16961) VC0395_A2600(O395)
ORTHOMCL1668	11	11	ASAL:1;N16961:1;CMCP6:1;ES114:1;VHAR:1;MJ11:1;O395:1;VPAR:1;PPRO:1;VSPL:1;YJ016:1	J	COG0227	Ribosomal protein L28	ABU69656.1(Vhar) ACH64886.1(MJ11) CAG18642.1(Ppro) CAQ77876.1(Asal) CAV17215.1(Vspl) NT01VF0135(ES114) NT01VP0179(Vpar) NT01VV0821(CMCP6) NT02VVA0273(YJ016) VC0218(N16961) VC0395_A2599(O395)
ORTHOMCL1669	11	11	ASAL:1;N16961:1;CMCP6:1;ES114:1;VHAR:1;MJ11:1;O395:1;VPAR:1;PPRO:1;VSPL:1;YJ016:1	L	COG2003	DNA repair proteins	ABU69655.1(Vhar) ACH64992.1(MJ11) CAG18641.1(Ppro) CAQ77877.1(Asal) CAV17214.1(Vspl) NT01VF0134(ES114) NT01VP0178(Vpar) NT01VV0822(CMCP6) NT02VVA0272(YJ016) VC0217(N16961) VC0395_A2597(O395)
ORTHOMCL1670	11	11	ASAL:1;N16961:1;CMCP6:1;ES114:1;VHAR:1;MJ11:1;O395:1;VPAR:1;PPRO:1;VSPL:1;YJ016:1	H	COG0452	Phosphopantothenoylcysteine synthetase/decarboxylase	ABU69654.1(Vhar) ACH64855.1(MJ11) CAG18640.1(Ppro) CAQ77878.1(Asal) CAV17213.1(Vspl) NT01VF0133(ES114) NT01VP0176(Vpar) NT01VV0824(CMCP6) NT02VVA0269(YJ016) VC0215(N16961) VC0395_A2595(O395)
ORTHOMCL1671	11	11	ASAL:1;N16961:1;CMCP6:1;ES114:1;VHAR:1;MJ11:1;O395:1;VPAR:1;PPRO:1;VSPL:1;YJ016:1	K	COG1309	Transcriptional regulator	ABU69653.1(Vhar) ACH64955.1(MJ11) CAG18639.1(Ppro) CAQ77879.1(Asal) CAV17212.1(Vspl) NT01VF0130(ES114) NT01VP0175(Vpar) NT01VV0825(CMCP6) NT02VVA0268(YJ016) VC0214(N16961) VC0395_A2593(O395)
ORTHOMCL1672	11	11	ASAL:1;N16961:1;CMCP6:1;ES114:1;VHAR:1;MJ11:1;O395:1;VPAR:1;PPRO:1;VSPL:1;YJ016:1	F	COG0461	Orotate phosphoribosyltransferase	ABU69651.1(Vhar) ACH65126.1(MJ11) CAG18638.1(Ppro) CAQ77891.1(Asal) CAV17210.1(Vspl) NT01VF0118(ES114) NT01VP0173(Vpar) NT01VV0827(CMCP6) NT02VVA0266(YJ016) VC0211(N16961) VC0395_A2590(O395)
ORTHOMCL1673	11	11	ASAL:1;N16961:1;CMCP6:1;ES114:1;VHAR:1;MJ11:1;O395:1;VPAR:1;PPRO:1;VSPL:1;YJ016:1	J	COG0689	RNase PH	ABU69650.1(Vhar) ACH64836.1(MJ11) CAG18637.1(Ppro) CAQ77892.1(Asal) CAV17209.1(Vspl) NT01VF0117(ES114) NT01VP0172(Vpar) NT01VV0828(CMCP6) NT02VVA0265(YJ016) VC0210(N16961) VC0395_A2589(O395)
ORTHOMCL1674	11	11	ASAL:1;N16961:1;CMCP6:1;ES114:1;VHAR:1;MJ11:1;O395:1;VPAR:1;PPRO:1;VSPL:1;YJ016:1	S	COG1561	Uncharacterized stress-induced protein	ABU69649.1(Vhar) ACH64845.1(MJ11) CAG18636.1(Ppro) CAQ77893.1(Asal) CAV17208.1(Vspl) NT01VF0116(ES114) NT01VP0171(Vpar) NT01VV0829(CMCP6) NT02VVA0264(YJ016) VC0209(N16961) VC0395_A2588(O395)
ORTHOMCL1675	11	11	ASAL:1;N16961:1;CMCP6:1;ES114:1;VHAR:1;MJ11:1;O395:1;VPAR:1;PPRO:1;VSPL:1;YJ016:1	R	COG4174	ABC-type uncharacterized transport system, permease component	ABU69641.1(Vhar) ACH66308.1(MJ11) CAG21272.1(Ppro) CAQ78556.1(Asal) CAV26800.1(Vspl) NT01VF0749(ES114) NT01VP0165(Vpar) NT01VV0837(CMCP6) NT02VVA0240(YJ016) VC0395_0534(O395) VCA0590(N16961)
ORTHOMCL1676	11	11	ASAL:1;N16961:1;CMCP6:1;ES114:1;VHAR:1;MJ11:1;O395:1;VPAR:1;PPRO:1;VSPL:1;YJ016:1	F	COG0194	Guanylate kinase	ABU69632.1(Vhar) ACH64927.1(MJ11) CAG18630.1(Ppro) CAQ77895.1(Asal) CAV17193.1(Vspl) NT01VF0112(ES114) NT01VP0156(Vpar) NT01VV0845(CMCP6) NT02VVA0232(YJ016) VC0395_A2280(O395) VC2708(N16961)
ORTHOMCL1677	11	11	ASAL:1;N16961:1;CMCP6:1;ES114:1;VHAR:1;MJ11:1;O395:1;VPAR:1;PPRO:1;VSPL:1;YJ016:1	K	COG1758	DNA-directed RNA polymerase, subunit K/omega	ABU69631.1(Vhar) ACH65042.1(MJ11) CAG18629.1(Ppro) CAQ77896.1(Asal) CAV17192.1(Vspl) NT01VF0111(ES114) NT01VP0155(Vpar) NT01VV0846(CMCP6) NT02VVA0231(YJ016) VC0395_A2281(O395) VC2709(N16961)
ORTHOMCL1678	11	11	ASAL:1;N16961:1;CMCP6:1;ES114:1;VHAR:1;MJ11:1;O395:1;VPAR:1;PPRO:1;VSPL:1;YJ016:1	TK	COG0317	Guanosine polyphosphate pyrophosphohydrolases/synthetases	ABU69629.1(Vhar) ACH64903.1(MJ11) CAG18628.1(Ppro) CAQ77897.1(Asal) CAV17191.1(Vspl) NT01VF0110(ES114) NT01VP0154(Vpar) NT01VV0847(CMCP6) NT02VVA0230(YJ016) VC0395_A2282(O395) VC2710(N16961)
ORTHOMCL1679	11	11	ASAL:1;N16961:1;CMCP6:1;ES114:1;VHAR:1;MJ11:1;O395:1;VPAR:1;PPRO:1;VSPL:1;YJ016:1	T	COG0642	Signal transduction histidine kinase	ABU69624.1(Vhar) ACH65053.1(MJ11) CAG18624.1(Ppro) CAQ77888.1(Asal) CAV17189.1(Vspl) NT01VF0121(ES114) NT01VP0150(Vpar) NT01VV0852(CMCP6) NT02VVA0226(YJ016) VC0395_A2285(O395) VC2713(N16961)
ORTHOMCL1680	11	11	ASAL:1;N16961:1;CMCP6:1;ES114:1;VHAR:1;MJ11:1;O395:1;VPAR:1;PPRO:1;VSPL:1;YJ016:1	TK	COG0745	Response regulators consisting of a CheY-like receiver domain and a winged-helix DNA-binding domain	ABU69623.1(Vhar) ACH65008.1(MJ11) CAG18623.1(Ppro) CAQ77889.1(Asal) CAV17188.1(Vspl) NT01VF0120(ES114) NT01VP0149(Vpar) NT01VV0853(CMCP6) NT02VVA0225(YJ016) VC0395_A2286(O395) VC2714(N16961)
ORTHOMCL1681	11	11	ASAL:1;N16961:1;CMCP6:1;ES114:1;VHAR:1;MJ11:1;O395:1;VPAR:1;PPRO:1;VSPL:1;YJ016:1	K	COG0782	Transcription elongation factor	ABU69622.1(Vhar) ACH64850.1(MJ11) CAG18622.1(Ppro) CAQ77881.1(Asal) CAV17187.1(Vspl) NT01VF0128(ES114) NT01VP0147(Vpar) NT01VV0854(CMCP6) NT02VVA0224(YJ016) VC0395_A2287(O395) VC2715(N16961)
ORTHOMCL1682	11	11	ASAL:1;N16961:1;CMCP6:1;ES114:1;VHAR:1;MJ11:1;O395:1;VPAR:1;PPRO:1;VSPL:1;YJ016:1	K	COG2183	Transcriptional accessory protein	ABU69620.1(Vhar) ACH65165.1(MJ11) CAG18621.1(Ppro) CAQ77882.1(Asal) CAV17186.1(Vspl) NT01VF0126(ES114) NT01VP0145(Vpar) NT01VV0855(CMCP6) NT02VVA0223(YJ016) VC0395_A2288(O395) VC2716(N16961)
ORTHOMCL1683	11	11	ASAL:1;N16961:1;CMCP6:1;ES114:1;VHAR:1;MJ11:1;O395:1;VPAR:1;PPRO:1;VSPL:1;YJ016:1				ABU69619.1(Vhar) ACH65061.1(MJ11) CAG18620.1(Ppro) CAQ77883.1(Asal) CAV17185.1(Vspl) NT01VF0125(ES114) NT01VP0144(Vpar) NT01VV0856(CMCP6) NT02VVA0222(YJ016) VC0395_A2289(O395) VC2717(N16961)
ORTHOMCL1684	11	11	ASAL:1;N16961:1;CMCP6:1;ES114:1;VHAR:1;MJ11:1;O395:1;VPAR:1;PPRO:1;VSPL:1;YJ016:1	R	COG0596	Predicted hydrolases or acyltransferases (alpha/beta hydrolase superfamily)	ABU69618.1(Vhar) ACH64925.1(MJ11) CAG18618.1(Ppro) CAQ77884.1(Asal) CAV17183.1(Vspl) NT01VF0124(ES114) NT01VP0143(Vpar) NT01VV0857(CMCP6) NT02VVA0221(YJ016) VC0395_A2290(O395) VC2718(N16961)
ORTHOMCL1685	11	11	ASAL:1;N16961:1;CMCP6:1;ES114:1;VHAR:1;MJ11:1;O395:1;VPAR:1;PPRO:1;VSPL:1;YJ016:1	O	COG0694	Thioredoxin-like proteins and domains	ABU69616.1(Vhar) ACH67379.1(MJ11) CAG18616.1(Ppro) CAQ80595.1(Asal) CAV17181.1(Vspl) NT01VF2661(ES114) NT01VP0141(Vpar) NT01VV0859(CMCP6) NT02VVA0219(YJ016) VC0395_A2293(O395) VC2720(N16961)
ORTHOMCL1686	11	11	ASAL:1;N16961:1;CMCP6:1;ES114:1;VHAR:1;MJ11:1;O395:1;VPAR:1;PPRO:1;VSPL:1;YJ016:1	LR	COG0494	NTP pyrophosphohydrolases including oxidative damage repair enzymes	ABU69615.1(Vhar) ACH67363.1(MJ11) CAG21741.1(Ppro) CAQ80597.1(Asal) CAV17180.1(Vspl) NT01VF2663(ES114) NT01VP0140(Vpar) NT01VV0860(CMCP6) NT02VVA0218(YJ016) VC0395_A2294(O395) VC2721(N16961)
ORTHOMCL1687	11	11	ASAL:1;N16961:1;CMCP6:1;ES114:1;VHAR:1;MJ11:1;O395:1;VPAR:1;PPRO:1;VSPL:1;YJ016:1	P	COG1218	3'-Phosphoadenosine 5'-phosphosulfate (PAPS) 3'-phosphatase	ABU69614.1(Vhar) ACH67343.1(MJ11) CAG21740.1(Ppro) CAQ80596.1(Asal) CAV17179.1(Vspl) NT01VF2662(ES114) NT01VP0139(Vpar) NT01VV0861(CMCP6) NT02VVA0217(YJ016) VC0395_A2295(O395) VC2722(N16961)
ORTHOMCL1688	11	11	ASAL:1;N16961:1;CMCP6:1;ES114:1;VHAR:1;MJ11:1;O395:1;VPAR:1;PPRO:1;VSPL:1;YJ016:1				ABU69613.1(Vhar) ACH67370.1(MJ11) CAG21742.1(Ppro) CAQ80598.1(Asal) CAV17178.1(Vspl) NT01VF2665(ES114) NT01VP0138(Vpar) NT01VV0862(CMCP6) NT02VVA0215(YJ016) VC0395_A2296(O395) VC2723(N16961)
ORTHOMCL1689	11	11	ASAL:1;N16961:1;CMCP6:1;ES114:1;VHAR:1;MJ11:1;O395:1;VPAR:1;PPRO:1;VSPL:1;YJ016:1	U	COG3149	Type II secretory pathway, component PulM	ABU69612.1(Vhar) ACH67318.1(MJ11) CAG21743.1(Ppro) CAQ80599.1(Asal) CAV17177.1(Vspl) NT01VF2666(ES114) NT01VP0137(Vpar) NT01VV0863(CMCP6) NT02VVA0214(YJ016) VC0395_A2297(O395) VC2724(N16961)
ORTHOMCL1690	11	11	ASAL:1;N16961:1;CMCP6:1;ES114:1;VHAR:1;MJ11:1;O395:1;VPAR:1;PPRO:1;VSPL:1;YJ016:1	U	COG3297	Type II secretory pathway, component PulL	ABU69611.1(Vhar) ACH67358.1(MJ11) CAG21744.1(Ppro) CAQ80600.1(Asal) CAV17176.1(Vspl) NT01VF2667(ES114) NT01VP0136(Vpar) NT01VV0864(CMCP6) NT02VVA0213(YJ016) VC0395_A2298(O395) VC2725(N16961)
ORTHOMCL1691	11	11	ASAL:1;N16961:1;CMCP6:1;ES114:1;VHAR:1;MJ11:1;O395:1;VPAR:1;PPRO:1;VSPL:1;YJ016:1	U	COG3156	Type II secretory pathway, component PulK	ABU69610.1(Vhar) ACH67323.1(MJ11) CAG21745.1(Ppro) CAQ80601.1(Asal) CAV17175.1(Vspl) NT01VF2668(ES114) NT01VP0135(Vpar) NT01VV0865(CMCP6) NT02VVA0212(YJ016) VC0395_A2299(O395) VC2726(N16961)
ORTHOMCL1692	11	11	ASAL:1;N16961:1;CMCP6:1;ES114:1;VHAR:1;MJ11:1;O395:1;VPAR:1;PPRO:1;VSPL:1;YJ016:1	U	COG4795	Type II secretory pathway, component PulJ	ABU69609.1(Vhar) ACH67398.1(MJ11) CAG21746.1(Ppro) CAQ80602.1(Asal) CAV17174.1(Vspl) NT01VF2669(ES114) NT01VP0134(Vpar) NT01VV0866(CMCP6) NT02VVA0211(YJ016) VC0395_A2300(O395) VC2727(N16961)
ORTHOMCL1693	11	11	ASAL:1;N16961:1;CMCP6:1;ES114:1;VHAR:1;MJ11:1;O395:1;VPAR:1;PPRO:1;VSPL:1;YJ016:1	NU	COG2165	Type II secretory pathway, pseudopilin PulG	ABU69608.1(Vhar) ACH67376.1(MJ11) CAG21747.1(Ppro) CAQ80603.1(Asal) CAV17173.1(Vspl) NT01VF2670(ES114) NT01VP0133(Vpar) NT01VV0867(CMCP6) NT02VVA0210(YJ016) VC0395_A2301(O395) VC2728(N16961)
ORTHOMCL1694	11	11	ASAL:1;N16961:1;CMCP6:1;ES114:1;VHAR:1;MJ11:1;O395:1;VPAR:1;PPRO:1;VSPL:1;YJ016:1	NU	COG2165	Type II secretory pathway, pseudopilin PulG	ABU69607.1(Vhar) ACH67373.1(MJ11) CAG21748.1(Ppro) CAQ80604.1(Asal) CAV17172.1(Vspl) NT01VF2671(ES114) NT01VP0132(Vpar) NT01VV0868(CMCP6) NT02VVA0209(YJ016) VC0395_A2302(O395) VC2729(N16961)
ORTHOMCL1695	11	11	ASAL:1;N16961:1;CMCP6:1;ES114:1;VHAR:1;MJ11:1;O395:1;VPAR:1;PPRO:1;VSPL:1;YJ016:1	NU	COG2165	Type II secretory pathway, pseudopilin PulG	ABU69606.1(Vhar) ACH67385.1(MJ11) CAG21749.1(Ppro) CAQ80605.1(Asal) CAV17171.1(Vspl) NT01VF2672(ES114) NT01VP0131(Vpar) NT01VV0869(CMCP6) NT02VVA0208(YJ016) VC0395_A2303(O395) VC2730(N16961)
ORTHOMCL1696	11	11	ASAL:1;N16961:1;CMCP6:1;ES114:1;VHAR:1;MJ11:1;O395:1;VPAR:1;PPRO:1;VSPL:1;YJ016:1	NU	COG1459	Type II secretory pathway, component PulF	ABU69605.1(Vhar) ACH67352.1(MJ11) CAG21750.1(Ppro) CAQ80606.1(Asal) CAV17170.1(Vspl) NT01VF2673(ES114) NT01VP0130(Vpar) NT01VV0870(CMCP6) NT02VVA0207(YJ016) VC0395_A2304(O395) VC2731(N16961)
ORTHOMCL1697	11	11	ASAL:1;N16961:1;CMCP6:1;ES114:1;VHAR:1;MJ11:1;O395:1;VPAR:1;PPRO:1;VSPL:1;YJ016:1	NU	COG2804	Type II secretory pathway, ATPase PulE/Tfp pilus assembly pathway, ATPase PilB	ABU69604.1(Vhar) ACH67397.1(MJ11) CAG21751.1(Ppro) CAQ80607.1(Asal) CAV17169.1(Vspl) NT01VF2674(ES114) NT01VP0129(Vpar) NT01VV0871(CMCP6) NT02VVA0206(YJ016) VC0395_A2305(O395) VC2732(N16961)
ORTHOMCL1698	11	11	ASAL:1;N16961:1;CMCP6:1;ES114:1;VHAR:1;MJ11:1;O395:1;VPAR:1;PPRO:1;VSPL:1;YJ016:1	U	COG3031	Type II secretory pathway, component PulC	ABU69602.1(Vhar) ACH67394.1(MJ11) CAG21753.1(Ppro) CAQ80609.1(Asal) CAV17167.1(Vspl) NT01VF2676(ES114) NT01VP0127(Vpar) NT01VV0873(CMCP6) NT02VVA0204(YJ016) VC0395_A2307(O395) VC2734(N16961)
ORTHOMCL1699	11	11	ASAL:1;N16961:1;CMCP6:1;ES114:1;VHAR:1;MJ11:1;O395:1;VPAR:1;PPRO:1;VSPL:1;YJ016:1	J	COG1188	Ribosome-associated heat shock protein implicated in the recycling of the 50S subunit (S4 paralog)	ABU69601.1(Vhar) ACH67368.1(MJ11) CAG21754.1(Ppro) CAQ80610.1(Asal) CAV17166.1(Vspl) NT01VF2677(ES114) NT01VP0126(Vpar) NT01VV0874(CMCP6) NT02VVA0201(YJ016) VC0395_A2308(O395) VC2735(N16961)
ORTHOMCL1700	11	11	ASAL:1;N16961:1;CMCP6:1;ES114:1;VHAR:1;MJ11:1;O395:1;VPAR:1;PPRO:1;VSPL:1;YJ016:1	O	COG1281	Disulfide bond chaperones of the HSP33 family	ABU69600.1(Vhar) ACH67386.1(MJ11) CAG21755.1(Ppro) CAQ80611.1(Asal) CAV17165.1(Vspl) NT01VF2678(ES114) NT01VP0125(Vpar) NT01VV0875(CMCP6) NT02VVA0200(YJ016) VC0395_A2309(O395) VC2736(N16961)
ORTHOMCL1701	11	11	ASAL:1;N16961:1;CMCP6:1;ES114:1;VHAR:1;MJ11:1;O395:1;VPAR:1;PPRO:1;VSPL:1;YJ016:1	C	COG1866	Phosphoenolpyruvate carboxykinase (ATP)	ABU69599.1(Vhar) ACH67324.1(MJ11) CAG21756.1(Ppro) CAQ80612.1(Asal) CAV17164.1(Vspl) NT01VF2679(ES114) NT01VP0124(Vpar) NT01VV0876(CMCP6) NT02VVA0199(YJ016) VC0395_A2310(O395) VC2738(N16961)
ORTHOMCL1702	11	11	ASAL:1;N16961:1;CMCP6:1;ES114:1;VHAR:1;MJ11:1;O395:1;VPAR:1;PPRO:1;VSPL:1;YJ016:1				ABU69598.1(Vhar) ACH67311.1(MJ11) CAG21757.1(Ppro) CAQ80613.1(Asal) CAV17163.1(Vspl) NT01VF2680(ES114) NT01VP0123(Vpar) NT01VV0877(CMCP6) NT02VVA0198(YJ016) VC0395_A2311(O395) VC2739(N16961)
ORTHOMCL1703	11	11	ASAL:1;N16961:1;CMCP6:1;ES114:1;VHAR:1;MJ11:1;O395:1;VPAR:1;PPRO:1;VSPL:1;YJ016:1	KR	COG0454	Histone acetyltransferase HPA2 and related acetyltransferases	ABU69597.1(Vhar) ACH65046.1(MJ11) CAG21758.1(Ppro) CAQ80620.1(Asal) CAV17161.1(Vspl) NT01VF0108(ES114) NT01VP0122(Vpar) NT01VV0878(CMCP6) NT02VVA0197(YJ016) VC0395_A2312(O395) VC2740(N16961)
ORTHOMCL1704	11	11	ASAL:1;N16961:1;CMCP6:1;ES114:1;VHAR:1;MJ11:1;O395:1;VPAR:1;PPRO:1;VSPL:1;YJ016:1	J	COG1490	D-Tyr-tRNAtyr deacylase	ABU69596.1(Vhar) ACH64851.1(MJ11) CAG21759.1(Ppro) CAQ80621.1(Asal) CAV17160.1(Vspl) NT01VF0107(ES114) NT01VP0121(Vpar) NT01VV0879(CMCP6) NT02VVA0196(YJ016) VC0395_A2313(O395) VC2741(N16961)
ORTHOMCL1705	11	11	ASAL:1;N16961:1;CMCP6:1;ES114:1;VHAR:1;MJ11:1;O395:1;VPAR:1;PPRO:1;VSPL:1;YJ016:1	S	COG1295	Predicted membrane protein	ABU69595.1(Vhar) ACH64832.1(MJ11) CAG21760.1(Ppro) CAQ80622.1(Asal) CAV17159.1(Vspl) NT01VF0106(ES114) NT01VP0120(Vpar) NT01VV0880(CMCP6) NT02VVA0195(YJ016) VC0395_A2314(O395) VC2742(N16961)
ORTHOMCL1706	11	11	ASAL:1;N16961:1;CMCP6:1;ES114:1;VHAR:1;MJ11:1;O395:1;VPAR:1;PPRO:1;VSPL:1;YJ016:1	T	COG1217	Predicted membrane GTPase involved in stress response	ABU69592.1(Vhar) ACH65059.1(MJ11) CAG21762.1(Ppro) CAQ80623.1(Asal) CAV17156.1(Vspl) NT01VF0105(ES114) NT01VP0117(Vpar) NT01VV0883(CMCP6) NT02VVA0192(YJ016) VC0395_A2316(O395) VC2744(N16961)
ORTHOMCL1707	11	11	ASAL:1;N16961:1;CMCP6:1;ES114:1;VHAR:1;MJ11:1;O395:1;VPAR:1;PPRO:1;VSPL:1;YJ016:1	E	COG0174	Glutamine synthetase	ABU69590.1(Vhar) ACH65171.1(MJ11) CAG21763.1(Ppro) CAQ80624.1(Asal) CAV17154.1(Vspl) NT01VF0104(ES114) NT01VP0116(Vpar) NT01VV0885(CMCP6) NT02VVA0190(YJ016) VC0395_A2318(O395) VC2746(N16961)
ORTHOMCL1710	11	11	ASAL:1;N16961:1;CMCP6:1;ES114:1;VHAR:1;MJ11:1;O395:1;VPAR:1;PPRO:1;VSPL:1;YJ016:1	H	COG0635	Coproporphyrinogen III oxidase and related Fe-S oxidoreductases	ABU69583.1(Vhar) ACH64891.1(MJ11) CAG21768.1(Ppro) CAQ77918.1(Asal) CAV17149.1(Vspl) NT01VF0085(ES114) NT01VP0110(Vpar) NT01VV0890(CMCP6) NT02VVA0184(YJ016) VC0116(N16961) VC0395_A2402(O395)
ORTHOMCL1711	11	11	ASAL:1;N16961:1;CMCP6:1;ES114:1;VHAR:1;MJ11:1;O395:1;VPAR:1;PPRO:1;VSPL:1;YJ016:1				ABU69582.1(Vhar) ACH64926.1(MJ11) CAG21769.1(Ppro) CAQ77917.1(Asal) CAV17148.1(Vspl) NT01VF0084(ES114) NT01VP0109(Vpar) NT01VV0891(CMCP6) NT02VVA0183(YJ016) VC0115(N16961) VC0395_A2403(O395)
ORTHOMCL1712	11	11	ASAL:1;N16961:1;CMCP6:1;ES114:1;VHAR:1;MJ11:1;O395:1;VPAR:1;PPRO:1;VSPL:1;YJ016:1	S	COG3078	Uncharacterized protein conserved in bacteria	ABU69581.1(Vhar) ACH65074.1(MJ11) CAG21770.1(Ppro) CAQ77916.1(Asal) CAV17147.1(Vspl) NT01VF0083(ES114) NT01VP0108(Vpar) NT01VV0892(CMCP6) NT02VVA0182(YJ016) VC0114(N16961) VC0395_A2404(O395)
ORTHOMCL1713	11	11	ASAL:1;N16961:1;CMCP6:1;ES114:1;VHAR:1;MJ11:1;O395:1;VPAR:1;PPRO:1;VSPL:1;YJ016:1	C	COG2863	Cytochrome c553	ABU69577.1(Vhar) ACH64984.1(MJ11) CAG21772.1(Ppro) CAQ77914.1(Asal) CAV17145.1(Vspl) NT01VF0081(ES114) NT01VP0106(Vpar) NT01VV0895(CMCP6) NT02VVA0180(YJ016) VC0112(N16961) VC0395_A2406(O395)
ORTHOMCL1714	11	11	ASAL:1;N16961:1;CMCP6:1;ES114:1;VHAR:1;MJ11:1;O395:1;VPAR:1;PPRO:1;VSPL:1;YJ016:1	R	COG0218	Predicted GTPase	ABU69576.1(Vhar) ACH64879.1(MJ11) CAG21773.1(Ppro) CAQ77913.1(Asal) CAV17144.1(Vspl) NT01VF0080(ES114) NT01VP0105(Vpar) NT01VV0896(CMCP6) NT02VVA0179(YJ016) VC0111(N16961) VC0395_A2407(O395)
ORTHOMCL1715	11	11	ASAL:1;N16961:1;CMCP6:1;ES114:1;VHAR:1;MJ11:1;O395:1;VPAR:1;PPRO:1;VSPL:1;YJ016:1	L	COG0749	DNA polymerase I - 3'-5' exonuclease and polymerase domains	ABU69575.1(Vhar) ACH65162.1(MJ11) CAG21774.1(Ppro) CAQ77912.1(Asal) CAV17142.1(Vspl) NT01VF0079(ES114) NT01VP0102(Vpar) NT01VV0897(CMCP6) NT02VVA0178(YJ016) VC0108(N16961) VC0395_A2409(O395)
ORTHOMCL1716	11	11	ASAL:1;N16961:1;CMCP6:1;ES114:1;VHAR:1;MJ11:1;O395:1;VPAR:1;PPRO:1;VSPL:1;YJ016:1	H	COG0113	Delta-aminolevulinic acid dehydratase	ABU69573.1(Vhar) ACH64989.1(MJ11) CAG18562.1(Ppro) CAQ80688.1(Asal) CAV17140.1(Vspl) NT01VF0057(ES114) NT01VP0099(Vpar) NT01VV0898(CMCP6) NT02VVA0177(YJ016) VC0105(N16961) VC0395_A2413(O395)
ORTHOMCL1717	11	11	ASAL:1;N16961:1;CMCP6:1;ES114:1;VHAR:1;MJ11:1;O395:1;VPAR:1;PPRO:1;VSPL:1;YJ016:1	U	COG0805	Sec-independent protein secretion pathway component TatC	ABU69570.1(Vhar) ACH65038.1(MJ11) CAG18560.1(Ppro) CAQ80685.1(Asal) CAV17138.1(Vspl) NT01VF0055(ES114) NT01VP0096(Vpar) NT01VV0901(CMCP6) NT02VVA0174(YJ016) VC0088(N16961) VC0395_A2427(O395)
ORTHOMCL1718	11	11	ASAL:1;N16961:1;CMCP6:1;ES114:1;VHAR:1;MJ11:1;O395:1;VPAR:1;PPRO:1;VSPL:1;YJ016:1	U	COG1826	Sec-independent protein secretion pathway components	ABU69569.1(Vhar) ACH64968.1(MJ11) CAG18559.1(Ppro) CAQ80684.1(Asal) CAV17137.1(Vspl) NT01VF0053(ES114) NT01VP0095(Vpar) NT01VV0902(CMCP6) NT02VVA0173(YJ016) VC0087(N16961) VC0395_A2428(O395)
ORTHOMCL1719	11	11	ASAL:1;N16961:1;CMCP6:1;ES114:1;VHAR:1;MJ11:1;O395:1;VPAR:1;PPRO:1;VSPL:1;YJ016:1	U	COG1826	Sec-independent protein secretion pathway components	ABU69568.1(Vhar) ACH65084.1(MJ11) CAG18558.1(Ppro) CAQ80683.1(Asal) CAV17136.1(Vspl) NT01VF0052(ES114) NT01VP0094(Vpar) NT01VV0903(CMCP6) NT02VVA0172(YJ016) VC0086(N16961) VC0395_A2429(O395)
ORTHOMCL1720	11	11	ASAL:1;N16961:1;CMCP6:1;ES114:1;VHAR:1;MJ11:1;O395:1;VPAR:1;PPRO:1;VSPL:1;YJ016:1	R	COG0661	Predicted unusual protein kinase	ABU69567.1(Vhar) ACH65144.1(MJ11) CAG18557.1(Ppro) CAQ80682.1(Asal) CAV17135.1(Vspl) NT01VF0051(ES114) NT01VP0093(Vpar) NT01VV0904(CMCP6) NT02VVA0171(YJ016) VC0085(N16961) VC0395_A2430(O395)
ORTHOMCL1721	11	11	ASAL:1;N16961:1;CMCP6:1;ES114:1;VHAR:1;MJ11:1;O395:1;VPAR:1;PPRO:1;VSPL:1;YJ016:1	S	COG3165	Uncharacterized protein conserved in bacteria	ABU69566.1(Vhar) ACH64875.1(MJ11) CAG18556.1(Ppro) CAQ80681.1(Asal) CAV17134.1(Vspl) NT01VF0050(ES114) NT01VP0092(Vpar) NT01VV0905(CMCP6) NT02VVA0170(YJ016) VC0084(N16961) VC0395_A2431(O395)
ORTHOMCL1722	11	11	ASAL:1;N16961:1;CMCP6:1;ES114:1;VHAR:1;MJ11:1;O395:1;VPAR:1;PPRO:1;VSPL:1;YJ016:1	H	COG2226	Methylase involved in ubiquinone/menaquinone biosynthesis	ABU69565.1(Vhar) ACH64868.1(MJ11) CAG18555.1(Ppro) CAQ80680.1(Asal) CAV17133.1(Vspl) NT01VF0049(ES114) NT01VP0091(Vpar) NT01VV0906(CMCP6) NT02VVA0169(YJ016) VC0083(N16961) VC0395_A2432(O395)
ORTHOMCL1723	11	11	ASAL:1;N16961:1;CMCP6:1;ES114:1;VHAR:1;MJ11:1;O395:1;VPAR:1;PPRO:1;VSPL:1;YJ016:1	S	COG1322	Uncharacterized protein conserved in bacteria	ABU69564.1(Vhar) ACH65036.1(MJ11) CAG18554.1(Ppro) CAQ80679.1(Asal) CAV17132.1(Vspl) NT01VF0047(ES114) NT01VP0090(Vpar) NT01VV0907(CMCP6) NT02VVA0168(YJ016) VC0082(N16961) VC0395_A2433(O395)
ORTHOMCL1724	11	11	ASAL:1;N16961:1;CMCP6:1;ES114:1;VHAR:1;MJ11:1;O395:1;VPAR:1;PPRO:1;VSPL:1;YJ016:1	GER	COG0697	Permeases of the drug/metabolite transporter (DMT) superfamily	ABU69563.1(Vhar) ACH65068.1(MJ11) CAG18553.1(Ppro) CAQ80678.1(Asal) CAV17131.1(Vspl) NT01VF0046(ES114) NT01VP0089(Vpar) NT01VV0908(CMCP6) NT02VVA0167(YJ016) VC0081(N16961) VC0395_A2435(O395)
ORTHOMCL1726	11	11	ASAL:1;N16961:1;CMCP6:1;ES114:1;VHAR:1;MJ11:1;O395:1;VPAR:1;PPRO:1;VSPL:1;YJ016:1	R	COG2081	Predicted flavoproteins	ABU69539.1(Vhar) ACH65177.1(MJ11) CAG18568.1(Ppro) CAQ80633.1(Asal) CAV17129.1(Vspl) NT01VF0091(ES114) NT01VP0075(Vpar) NT01VV1099(CMCP6) NT02VVA0073(YJ016) VC0080(N16961) VC0395_A2434(O395)
ORTHOMCL1727	11	11	ASAL:1;N16961:1;CMCP6:1;ES114:1;VHAR:1;MJ11:1;O395:1;VPAR:1;PPRO:1;VSPL:1;YJ016:1				ABU69538.1(Vhar) ACH65090.1(MJ11) CAG18566.1(Ppro) CAQ80632.1(Asal) CAV17127.1(Vspl) NT01VF0090(ES114) NT01VP0074(Vpar) NT01VV1098(CMCP6) NT02VVA0072(YJ016) VC0079(N16961) VC0395_A2436(O395)
ORTHOMCL1728	11	11	ASAL:1;N16961:1;CMCP6:1;ES114:1;VHAR:1;MJ11:1;O395:1;VPAR:1;PPRO:1;VSPL:1;YJ016:1	P	COG1528	Ferritin-like protein	ABU69537.1(Vhar) ACH65044.1(MJ11) CAG18565.1(Ppro) CAQ80631.1(Asal) CAV17126.1(Vspl) NT01VF0089(ES114) NT01VP0073(Vpar) NT01VV1097(CMCP6) NT02VVA0070(YJ016) VC0078(N16961) VC0395_A2437(O395)
ORTHOMCL1729	11	11	ASAL:1;N16961:1;CMCP6:1;ES114:1;VHAR:1;MJ11:1;O395:1;VPAR:1;PPRO:1;VSPL:1;YJ016:1	T	COG0589	Universal stress protein UspA and related nucleotide-binding proteins	ABU69535.1(Vhar) ACH65072.1(MJ11) CAG18564.1(Ppro) CAQ80630.1(Asal) CAV17125.1(Vspl) NT01VF0088(ES114) NT01VP0072(Vpar) NT01VV1096(CMCP6) NT02VVA0069(YJ016) VC0076(N16961) VC0395_A2438(O395)
ORTHOMCL1730	11	11	ASAL:1;N16961:1;CMCP6:1;ES114:1;VHAR:1;MJ11:1;O395:1;VPAR:1;PPRO:1;VSPL:1;YJ016:1	GER	COG0697	Permeases of the drug/metabolite transporter (DMT) superfamily	ABU69534.1(Vhar) ACH66278.1(MJ11) CAG18563.1(Ppro) CAQ79605.1(Asal) CAV17124.1(Vspl) NT01VF1067(ES114) NT01VP0071(Vpar) NT01VV1095(CMCP6) NT02VVA0068(YJ016) VC0075(N16961) VC0395_A2439(O395)
ORTHOMCL1731	11	11	ASAL:1;N16961:1;CMCP6:1;ES114:1;VHAR:1;MJ11:1;O395:1;VPAR:1;PPRO:1;VSPL:1;YJ016:1	QR	COG0500	SAM-dependent methyltransferases	ABU69532.1(Vhar) ACH65150.1(MJ11) CAG21804.1(Ppro) CAQ80629.1(Asal) CAV17122.1(Vspl) NT01VF0087(ES114) NT01VP0069(Vpar) NT01VV1093(CMCP6) NT02VVA0065(YJ016) VC0073(N16961) VC0395_A2441(O395)
ORTHOMCL1732	11	11	ASAL:1;N16961:1;CMCP6:1;ES114:1;VHAR:1;MJ11:1;O395:1;VPAR:1;PPRO:1;VSPL:1;YJ016:1	K	COG1522	Transcriptional regulators	ABU69530.1(Vhar) ACH64999.1(MJ11) CAG21806.1(Ppro) CAQ80628.1(Asal) CAV17120.1(Vspl) NT01VF0086(ES114) NT01VP0067(Vpar) NT01VV1090(CMCP6) NT02VVA0062(YJ016) VC0071(N16961) VC0395_A2443(O395)
ORTHOMCL1733	11	11	ASAL:1;N16961:1;CMCP6:1;ES114:1;VHAR:1;MJ11:1;O395:1;VPAR:1;PPRO:1;VSPL:1;YJ016:1	E	COG0339	Zn-dependent oligopeptidases	ABU69529.1(Vhar) ACH67313.1(MJ11) CAG21815.1(Ppro) CAQ77807.1(Asal) CAV17119.1(Vspl) NT01VF2690(ES114) NT01VP0066(Vpar) NT01VV1089(CMCP6) NT02VVA0061(YJ016) VC0188(N16961) VC0395_A2570(O395)
ORTHOMCL1734	11	11	ASAL:1;N16961:1;CMCP6:1;ES114:1;VHAR:1;MJ11:1;O395:1;VPAR:1;PPRO:1;VSPL:1;YJ016:1	C	COG1249	Pyruvate/2-oxoglutarate dehydrogenase complex, dihydrolipoamide dehydrogenase (E3) component, and related enzymes	ABU69526.1(Vhar) ACH67347.1(MJ11) CAG21816.1(Ppro) CAQ77805.1(Asal) CAV17117.1(Vspl) NT01VF2692(ES114) NT01VP0064(Vpar) NT01VV1087(CMCP6) NT02VVA0059(YJ016) VC0186(N16961) VC0395_A2568(O395)
ORTHOMCL1735	11	11	ASAL:1;N16961:1;CMCP6:1;ES114:1;VHAR:1;MJ11:1;O395:1;VPAR:1;PPRO:1;VSPL:1;YJ016:1				ABU69499.1(Vhar) ACH67355.1(MJ11) CAG20580.1(Ppro) CAQ77786.1(Asal) CAV17113.1(Vspl) NT01VF2717(ES114) NT01VP0047(Vpar) NT01VV1071(CMCP6) NT02VVA0041(YJ016) VC0174(N16961) VC0395_A2567(O395)
ORTHOMCL1736	11	11	ASAL:1;N16961:1;CMCP6:1;ES114:1;VHAR:1;MJ11:1;O395:1;VPAR:1;PPRO:1;VSPL:1;YJ016:1	EP	COG1173	ABC-type dipeptide/oligopeptide/nickel transport systems, permease components	ABU69498.1(Vhar) ACH67392.1(MJ11) CAG18541.1(Ppro) CAQ77782.1(Asal) CAV17112.1(Vspl) NT01VF2721(ES114) NT01VP0046(Vpar) NT01VV1070(CMCP6) NT02VVA0040(YJ016) VC0173(N16961) VC0395_A2566(O395)
ORTHOMCL1737	11	11	ASAL:1;N16961:1;CMCP6:1;ES114:1;VHAR:1;MJ11:1;O395:1;VPAR:1;PPRO:1;VSPL:1;YJ016:1	EP	COG0601	ABC-type dipeptide/oligopeptide/nickel transport systems, permease components	ABU69497.1(Vhar) ACH67325.1(MJ11) CAG18540.1(Ppro) CAQ77781.1(Asal) CAV17111.1(Vspl) NT01VF2722(ES114) NT01VP0045(Vpar) NT01VV1069(CMCP6) NT02VVA0039(YJ016) VC0172(N16961) VC0395_A2565(O395)
ORTHOMCL1738	11	11	ASAL:1;N16961:1;CMCP6:1;ES114:1;VHAR:1;MJ11:1;O395:1;VPAR:1;PPRO:1;VSPL:1;YJ016:1	E	COG0747	ABC-type dipeptide transport system, periplasmic component	ABU69496.1(Vhar) ACH67348.1(MJ11) CAG18539.1(Ppro) CAQ77780.1(Asal) CAV17110.1(Vspl) NT01VF2723(ES114) NT01VP0044(Vpar) NT01VV1068(CMCP6) NT02VVA0038(YJ016) VC0171(N16961) VC0395_A2564(O395)
ORTHOMCL1739	11	11	ASAL:1;N16961:1;CMCP6:1;ES114:1;VHAR:1;MJ11:1;O395:1;VPAR:1;PPRO:1;VSPL:1;YJ016:1	C	COG3245	Cytochrome c5	ABU69492.1(Vhar) ACH67317.1(MJ11) CAG18537.1(Ppro) CAQ77778.1(Asal) CAV17108.1(Vspl) NT01VF2730(ES114) NT01VP0039(Vpar) NT01VV1066(CMCP6) NT02VVA0036(YJ016) VC0168(N16961) VC0395_A2556(O395)
ORTHOMCL1740	11	11	ASAL:1;N16961:1;CMCP6:1;ES114:1;VHAR:1;MJ11:1;O395:1;VPAR:1;PPRO:1;VSPL:1;YJ016:1	L	COG0210	Superfamily I DNA and RNA helicases	ABU69491.1(Vhar) ACH67321.1(MJ11) CAG18536.1(Ppro) CAQ77777.1(Asal) CAV17107.1(Vspl) NT01VF2731(ES114) NT01VP0038(Vpar) NT01VV1064(CMCP6) NT02VVA0035(YJ016) VC0167(N16961) VC0395_A2555(O395)
ORTHOMCL1741	11	11	ASAL:1;N16961:1;CMCP6:1;ES114:1;VHAR:1;MJ11:1;O395:1;VPAR:1;PPRO:1;VSPL:1;YJ016:1	K	COG1309	Transcriptional regulator	ABU69490.1(Vhar) ACH67402.1(MJ11) CAG18535.1(Ppro) CAQ77776.1(Asal) CAV17106.1(Vspl) NT01VF2732(ES114) NT01VP0037(Vpar) NT01VV1063(CMCP6) NT02VVA0034(YJ016) VC0166(N16961) VC0395_A2554(O395)
ORTHOMCL1742	11	11	ASAL:1;N16961:1;CMCP6:1;ES114:1;VHAR:1;MJ11:1;O395:1;VPAR:1;PPRO:1;VSPL:1;YJ016:1	V	COG0841	Cation/multidrug efflux pump	ABU69488.1(Vhar) ACH67361.1(MJ11) CAG18532.1(Ppro) CAQ77774.1(Asal) CAV17104.1(Vspl) NT01VF2734(ES114) NT01VP0035(Vpar) NT01VV1061(CMCP6) NT02VVA0032(YJ016) VC0164(N16961) VC0395_A2552(O395)
ORTHOMCL1743	11	11	ASAL:1;N16961:1;CMCP6:1;ES114:1;VHAR:1;MJ11:1;O395:1;VPAR:1;PPRO:1;VSPL:1;YJ016:1	S	COG2960	Uncharacterized protein conserved in bacteria	ABU69487.1(Vhar) ACH67337.1(MJ11) CAG18531.1(Ppro) CAQ77773.1(Asal) CAV17103.1(Vspl) NT01VF2735(ES114) NT01VP0034(Vpar) NT01VV1060(CMCP6) NT02VVA0031(YJ016) VC0163(N16961) VC0395_A2551(O395)
ORTHOMCL1744	11	11	ASAL:1;N16961:1;CMCP6:1;ES114:1;VHAR:1;MJ11:1;O395:1;VPAR:1;PPRO:1;VSPL:1;YJ016:1	EH	COG0059	Ketol-acid reductoisomerase	ABU69486.1(Vhar) ACH67310.1(MJ11) CAG18530.1(Ppro) CAQ77772.1(Asal) CAV17102.1(Vspl) NT01VF2738(ES114) NT01VP0033(Vpar) NT01VV1058(CMCP6) NT02VVA0030(YJ016) VC0162(N16961) VC0395_A2550(O395)
ORTHOMCL1745	11	11	ASAL:1;N16961:1;CMCP6:1;ES114:1;VHAR:1;MJ11:1;O395:1;VPAR:1;PPRO:1;VSPL:1;YJ016:1	K	COG0583	Transcriptional regulator	ABU69485.1(Vhar) ACH67354.1(MJ11) CAG18529.1(Ppro) CAQ77771.1(Asal) CAV17101.1(Vspl) NT01VF2739(ES114) NT01VP0032(Vpar) NT01VV1057(CMCP6) NT02VVA0029(YJ016) VC0161(N16961) VC0395_A2549(O395)
ORTHOMCL1746	11	11	ASAL:1;N16961:1;CMCP6:1;ES114:1;VHAR:1;MJ11:1;O395:1;VPAR:1;PPRO:1;VSPL:1;YJ016:1	CH	COG4635	Flavodoxin	ABU69478.1(Vhar) ACH65040.1(MJ11) CAG18522.1(Ppro) CAQ80661.1(Asal) CAV17100.1(Vspl) NT01VF0030(ES114) NT01VP0031(Vpar) NT01VV0970(CMCP6) NT02VVA0028(YJ016) VC0395_A2537(O395) VC2755(N16961)
ORTHOMCL1747	11	11	ASAL:1;N16961:1;CMCP6:1;ES114:1;VHAR:1;MJ11:1;O395:1;VPAR:1;PPRO:1;VSPL:1;YJ016:1	P	COG0168	Trk-type K+ transport systems, membrane components	ABU69477.1(Vhar) ACH65093.1(MJ11) CAG18521.1(Ppro) CAQ80660.1(Asal) CAV17099.1(Vspl) NT01VF0029(ES114) NT01VP0030(Vpar) NT01VV0971(CMCP6) NT02VVA0027(YJ016) VC0395_A2536(O395) VC2756(N16961)
ORTHOMCL1748	11	11	ASAL:1;N16961:1;CMCP6:1;ES114:1;VHAR:1;MJ11:1;O395:1;VPAR:1;PPRO:1;VSPL:1;YJ016:1	S	COG1739	Uncharacterized conserved protein	ABU69476.1(Vhar) ACH65138.1(MJ11) CAG18520.1(Ppro) CAQ80659.1(Asal) CAV17098.1(Vspl) NT01VF0028(ES114) NT01VP0029(Vpar) NT01VV0972(CMCP6) NT02VVA0026(YJ016) VC0395_A2535(O395) VC2757(N16961)
ORTHOMCL1749	11	11	ASAL:1;N16961:1;CMCP6:1;ES114:1;VHAR:1;MJ11:1;O395:1;VPAR:1;PPRO:1;VSPL:1;YJ016:1	I	COG1250	3-hydroxyacyl-CoA dehydrogenase	ABU69475.1(Vhar) ACH65088.1(MJ11) CAG18519.1(Ppro) CAQ80658.1(Asal) CAV17097.1(Vspl) NT01VF0027(ES114) NT01VP0028(Vpar) NT01VV0973(CMCP6) NT02VVA0025(YJ016) VC0395_A2534(O395) VC2758(N16961)
ORTHOMCL1750	11	11	ASAL:1;N16961:1;CMCP6:1;ES114:1;VHAR:1;MJ11:1;O395:1;VPAR:1;PPRO:1;VSPL:1;YJ016:1	I	COG0183	Acetyl-CoA acetyltransferase	ABU69474.1(Vhar) ACH65092.1(MJ11) CAG18518.1(Ppro) CAQ80657.1(Asal) CAV17096.1(Vspl) NT01VF0026(ES114) NT01VP0027(Vpar) NT01VV0974(CMCP6) NT02VVA0024(YJ016) VC0395_A2533(O395) VC2759(N16961)
ORTHOMCL1751	11	11	ASAL:1;N16961:1;CMCP6:1;ES114:1;VHAR:1;MJ11:1;O395:1;VPAR:1;PPRO:1;VSPL:1;YJ016:1	CR	COG0604	NADPH:quinone reductase and related Zn-dependent oxidoreductases	ABU69473.1(Vhar) ACH65057.1(MJ11) CAG18517.1(Ppro) CAQ80656.1(Asal) CAV17095.1(Vspl) NT01VF0025(ES114) NT01VP0026(Vpar) NT01VV0975(CMCP6) NT02VVA0023(YJ016) VC0026(N16961) VC0395_A2493(O395)
ORTHOMCL1752	11	11	ASAL:1;N16961:1;CMCP6:1;ES114:1;VHAR:1;MJ11:1;O395:1;VPAR:1;PPRO:1;VSPL:1;YJ016:1	O	COG0425	Predicted redox protein, regulator of disulfide bond formation	ABU69468.1(Vhar) ACH65111.1(MJ11) CAG18515.1(Ppro) CAQ80652.1(Asal) CAV17093.1(Vspl) NT01VF0021(ES114) NT01VP0023(Vpar) NT01VV0978(CMCP6) NT02VVA0021(YJ016) VC0024(N16961) VC0395_A2495(O395)
ORTHOMCL1753	11	11	ASAL:1;N16961:1;CMCP6:1;ES114:1;VHAR:1;MJ11:1;O395:1;VPAR:1;PPRO:1;VSPL:1;YJ016:1				ABU69467.1(Vhar) ACH65145.1(MJ11) CAG18514.1(Ppro) CAQ80651.1(Asal) CAV17092.1(Vspl) NT01VF0020(ES114) NT01VP0022(Vpar) NT01VV0979(CMCP6) NT02VVA0020(YJ016) VC0023(N16961) VC0395_A2496(O395)
ORTHOMCL1754	11	11	ASAL:1;N16961:1;CMCP6:1;ES114:1;VHAR:1;MJ11:1;O395:1;VPAR:1;PPRO:1;VSPL:1;YJ016:1	S	COG2119	Predicted membrane protein	ABU69466.1(Vhar) ACH63942.1(MJ11) CAG18513.1(Ppro) CAQ81834.1(Asal) CAV17091.1(Vspl) NT01VFA0973(ES114) NT01VP0021(Vpar) NT01VV0980(CMCP6) NT02VVA0019(YJ016) VC0022(N16961) VC0395_A2497(O395)
ORTHOMCL1755	11	11	ASAL:1;N16961:1;CMCP6:1;ES114:1;VHAR:1;MJ11:1;O395:1;VPAR:1;PPRO:1;VSPL:1;YJ016:1	J	COG0752	Glycyl-tRNA synthetase, alpha subunit	ABU69465.1(Vhar) ACH64929.1(MJ11) CAG18511.1(Ppro) CAQ80648.1(Asal) CAV17090.1(Vspl) NT01VF0017(ES114) NT01VP0020(Vpar) NT01VV0981(CMCP6) NT02VVA0018(YJ016) VC0021(N16961) VC0395_A2498(O395)
ORTHOMCL1756	11	11	ASAL:1;N16961:1;CMCP6:1;ES114:1;VHAR:1;MJ11:1;O395:1;VPAR:1;PPRO:1;VSPL:1;YJ016:1	J	COG0751	Glycyl-tRNA synthetase, beta subunit	ABU69464.1(Vhar) ACH65158.1(MJ11) CAG18510.1(Ppro) CAQ80649.1(Asal) CAV17089.1(Vspl) NT01VF0018(ES114) NT01VP0019(Vpar) NT01VV0982(CMCP6) NT02VVA0017(YJ016) VC0020(N16961) VC0395_A2499(O395)
ORTHOMCL1757	11	11	ASAL:1;N16961:1;CMCP6:1;ES114:1;VHAR:1;MJ11:1;O395:1;VPAR:1;PPRO:1;VSPL:1;YJ016:1	E	COG3977	Alanine-alpha-ketoisovalerate (or valine-pyruvate) aminotransferase	ABU69462.1(Vhar) ACH64854.1(MJ11) CAG18509.1(Ppro) CAQ80647.1(Asal) CAV17072.1(Vspl) NT01VF0016(ES114) NT01VP0017(Vpar) NT01VV0984(CMCP6) NT02VVA0015(YJ016) VC0019(N16961) VC0395_A2500(O395)
ORTHOMCL1758	11	11	ASAL:1;N16961:1;CMCP6:1;ES114:1;VHAR:1;MJ11:1;O395:1;VPAR:1;PPRO:1;VSPL:1;YJ016:1	L	COG0187	Type IIA topoisomerase (DNA gyrase/topo II, topoisomerase IV), B subunit	ABU69460.1(Vhar) ACH65021.1(MJ11) CAG18466.1(Ppro) CAQ77697.1(Asal) CAV17070.1(Vspl) NT01VF0013(ES114) NT01VP0012(Vpar) NT01VV0987(CMCP6) NT02VVA0012(YJ016) VC0015(N16961) VC0395_A2504(O395)
ORTHOMCL1759	11	11	ASAL:1;N16961:1;CMCP6:1;ES114:1;VHAR:1;MJ11:1;O395:1;VPAR:1;PPRO:1;VSPL:1;YJ016:1	L	COG1195	Recombinational DNA repair ATPase (RecF pathway)	ABU69459.1(Vhar) ACH64942.1(MJ11) CAG18465.1(Ppro) CAQ77696.1(Asal) CAV17069.1(Vspl) NT01VF0012(ES114) NT01VP0011(Vpar) NT01VV0988(CMCP6) NT02VVA0011(YJ016) VC0014(N16961) VC0395_A2505(O395)
ORTHOMCL1760	11	11	ASAL:1;N16961:1;CMCP6:1;ES114:1;VHAR:1;MJ11:1;O395:1;VPAR:1;PPRO:1;VSPL:1;YJ016:1	L	COG0592	DNA polymerase sliding clamp subunit (PCNA homolog)	ABU69458.1(Vhar) ACH65135.1(MJ11) CAG18464.1(Ppro) CAQ77695.1(Asal) CAV17068.1(Vspl) NT01VF0011(ES114) NT01VP0010(Vpar) NT01VV0989(CMCP6) NT02VVA0010(YJ016) VC0013(N16961) VC0395_A2506(O395)
ORTHOMCL1761	11	11	ASAL:1;N16961:1;CMCP6:1;ES114:1;VHAR:1;MJ11:1;O395:1;VPAR:1;PPRO:1;VSPL:1;YJ016:1	L	COG0593	ATPase involved in DNA replication initiation	ABU69457.1(Vhar) ACH65070.1(MJ11) CAG18463.1(Ppro) CAQ77694.1(Asal) CAV17067.1(Vspl) NT01VF0010(ES114) NT01VP0009(Vpar) NT01VV0990(CMCP6) NT02VVA0009(YJ016) VC0012(N16961) VC0395_A2507(O395)
ORTHOMCL1762	11	11	ASAL:1;N16961:1;CMCP6:1;ES114:1;VHAR:1;MJ11:1;O395:1;VPAR:1;PPRO:1;VSPL:1;YJ016:1	ET	COG0834	ABC-type amino acid transport/signal transduction systems, periplasmic component/domain	ABU69456.1(Vhar) ACH64939.1(MJ11) CAG18462.1(Ppro) CAQ77693.1(Asal) CAV17066.1(Vspl) NT01VF0009(ES114) NT01VP0008(Vpar) NT01VV0992(CMCP6) NT02VVA0007(YJ016) VC0010(N16961) VC0395_A2509(O395)
ORTHOMCL1763	11	11	ASAL:1;N16961:1;CMCP6:1;ES114:1;VHAR:1;MJ11:1;O395:1;VPAR:1;PPRO:1;VSPL:1;YJ016:1	E	COG0765	ABC-type amino acid transport system, permease component	ABU69455.1(Vhar) ACH64859.1(MJ11) CAG18461.1(Ppro) CAQ77692.1(Asal) CAV17065.1(Vspl) NT01VF0008(ES114) NT01VP0007(Vpar) NT01VV0993(CMCP6) NT02VVA0006(YJ016) VC0009(N16961) VC0395_A2510(O395)
ORTHOMCL1764	11	11	ASAL:1;N16961:1;CMCP6:1;ES114:1;VHAR:1;MJ11:1;O395:1;VPAR:1;PPRO:1;VSPL:1;YJ016:1	E	COG1126	ABC-type polar amino acid transport system, ATPase component	ABU69454.1(Vhar) ACH65054.1(MJ11) CAG18460.1(Ppro) CAQ77691.1(Asal) CAV17064.1(Vspl) NT01VF0006(ES114) NT01VP0006(Vpar) NT01VV0994(CMCP6) NT02VVA0005(YJ016) VC0008(N16961) VC0395_A2511(O395)
ORTHOMCL1765	11	11	ASAL:1;N16961:1;CMCP6:1;ES114:1;VHAR:1;MJ11:1;O395:1;VPAR:1;PPRO:1;VSPL:1;YJ016:1	J	COG0594	RNase P protein component	ABU69452.1(Vhar) ACH64874.1(MJ11) CAG18459.1(Ppro) CAQ77689.1(Asal) CAV17062.1(Vspl) NT01VF0004(ES114) NT01VP0004(Vpar) NT01VV0995(CMCP6) NT02VVA0004(YJ016) VC0006(N16961) VC0395_A2513(O395)
ORTHOMCL1766	11	11	ASAL:1;N16961:1;CMCP6:1;ES114:1;VHAR:1;MJ11:1;O395:1;VPAR:1;PPRO:1;VSPL:1;YJ016:1	U	COG0706	Preprotein translocase subunit YidC	ABU69451.1(Vhar) ACH64917.1(MJ11) CAG18458.1(Ppro) CAQ77688.1(Asal) CAV17060.1(Vspl) NT01VF0003(ES114) NT01VP0003(Vpar) NT01VV0996(CMCP6) NT02VVA0003(YJ016) VC0004(N16961) VC0395_A2514(O395)
ORTHOMCL1767	11	11	ASAL:1;N16961:1;CMCP6:1;ES114:1;VHAR:1;MJ11:1;O395:1;VPAR:1;PPRO:1;VSPL:1;YJ016:1	R	COG0486	Predicted GTPase	ABU69450.1(Vhar) ACH65022.1(MJ11) CAG18457.1(Ppro) CAQ77687.1(Asal) CAV17059.1(Vspl) NT01VF0002(ES114) NT01VP0002(Vpar) NT01VV0997(CMCP6) NT02VVA0002(YJ016) VC0003(N16961) VC0395_A2515(O395)
ORTHOMCL1768	11	11	ASAL:1;N16961:1;CMCP6:1;ES114:1;VHAR:1;MJ11:1;O395:1;VPAR:1;PPRO:1;VSPL:1;YJ016:1	D	COG0445	NAD/FAD-utilizing enzyme apparently involved in cell division	ABU69448.1(Vhar) ACH64833.1(MJ11) CAG21871.1(Ppro) CAQ80754.1(Asal) CAV20415.1(Vspl) NT01VF2800(ES114) NT01VP2899(Vpar) NT01VV0999(CMCP6) NT02VVA3079(YJ016) VC0395_A2517(O395) VC2775(N16961)
ORTHOMCL1769	11	11	ASAL:1;N16961:1;CMCP6:1;ES114:1;VHAR:1;MJ11:1;O395:1;VPAR:1;PPRO:1;VSPL:1;YJ016:1	M	COG0357	Predicted S-adenosylmethionine-dependent methyltransferase involved in bacterial cell division	ABU69447.1(Vhar) ACH65152.1(MJ11) CAG21870.1(Ppro) CAQ80753.1(Asal) CAV20414.1(Vspl) NT01VF2799(ES114) NT01VP2898(Vpar) NT01VV1000(CMCP6) NT02VVA3078(YJ016) VC0395_A2518(O395) VC2774(N16961)
ORTHOMCL1770	11	11	ASAL:1;N16961:1;CMCP6:1;ES114:1;VHAR:1;MJ11:1;O395:1;VPAR:1;PPRO:1;VSPL:1;YJ016:1	D	COG1192	ATPases involved in chromosome partitioning	ABU69446.1(Vhar) ACH65032.1(MJ11) CAG21869.1(Ppro) CAQ80752.1(Asal) CAV20413.1(Vspl) NT01VF2798(ES114) NT01VP2897(Vpar) NT01VV1001(CMCP6) NT02VVA3077(YJ016) VC0395_A2519(O395) VC2773(N16961)
ORTHOMCL1771	11	11	ASAL:1;N16961:1;CMCP6:1;ES114:1;VHAR:1;MJ11:1;O395:1;VPAR:1;PPRO:1;VSPL:1;YJ016:1	K	COG1475	Predicted transcriptional regulators	ABU69445.1(Vhar) ACH64863.1(MJ11) CAG21868.1(Ppro) CAQ80751.1(Asal) CAV20412.1(Vspl) NT01VF2797(ES114) NT01VP2896(Vpar) NT01VV1002(CMCP6) NT02VVA3076(YJ016) VC0395_A2520(O395) VC2772(N16961)
ORTHOMCL1772	11	11	ASAL:1;N16961:1;CMCP6:1;ES114:1;VHAR:1;MJ11:1;O395:1;VPAR:1;PPRO:1;VSPL:1;YJ016:1	C	COG3312	F0F1-type ATP synthase, subunit I	ABU69444.1(Vhar) ACH64944.1(MJ11) CAG21867.1(Ppro) CAQ80750.1(Asal) CAV20411.1(Vspl) NT01VF2796(ES114) NT01VP2895(Vpar) NT01VV1003(CMCP6) NT02VVA3075(YJ016) VC0395_A2521(O395) VC2771(N16961)
ORTHOMCL1773	11	11	ASAL:1;N16961:1;CMCP6:1;ES114:1;VHAR:1;MJ11:1;O395:1;VPAR:1;PPRO:1;VSPL:1;YJ016:1	C	COG0356	F0F1-type ATP synthase, subunit a	ABU69443.1(Vhar) ACH64974.1(MJ11) CAG21866.1(Ppro) CAQ80749.1(Asal) CAV20410.1(Vspl) NT01VF2795(ES114) NT01VP2894(Vpar) NT01VV1004(CMCP6) NT02VVA3074(YJ016) VC0395_A2522(O395) VC2770(N16961)
ORTHOMCL1774	11	11	ASAL:1;N16961:1;CMCP6:1;ES114:1;VHAR:1;MJ11:1;O395:1;VPAR:1;PPRO:1;VSPL:1;YJ016:1	C	COG0636	F0F1-type ATP synthase, subunit c/Archaeal/vacuolar-type H+-ATPase, subunit K	ABU69442.1(Vhar) ACH65124.1(MJ11) CAG21865.1(Ppro) CAQ80748.1(Asal) CAV20409.1(Vspl) NT01VF2794(ES114) NT01VP2893(Vpar) NT01VV1005(CMCP6) NT02VVA3073(YJ016) VC0395_A2523(O395) VC2769(N16961)
ORTHOMCL1775	11	11	ASAL:1;N16961:1;CMCP6:1;ES114:1;VHAR:1;MJ11:1;O395:1;VPAR:1;PPRO:1;VSPL:1;YJ016:1	C	COG0711	F0F1-type ATP synthase, subunit b	ABU69441.1(Vhar) ACH65030.1(MJ11) CAG21864.1(Ppro) CAQ80747.1(Asal) CAV20408.1(Vspl) NT01VF2793(ES114) NT01VP2892(Vpar) NT01VV1006(CMCP6) NT02VVA3072(YJ016) VC0395_A2524(O395) VC2768(N16961)
ORTHOMCL1776	11	11	ASAL:1;N16961:1;CMCP6:1;ES114:1;VHAR:1;MJ11:1;O395:1;VPAR:1;PPRO:1;VSPL:1;YJ016:1	C	COG0712	F0F1-type ATP synthase, delta subunit (mitochondrial oligomycin sensitivity protein)	ABU69439.1(Vhar) ACH64954.1(MJ11) CAG21863.1(Ppro) CAQ80746.1(Asal) CAV20407.1(Vspl) NT01VF2792(ES114) NT01VP2891(Vpar) NT01VV1007(CMCP6) NT02VVA3071(YJ016) VC0395_A2525(O395) VC2767(N16961)
ORTHOMCL1777	11	11	ASAL:1;N16961:1;CMCP6:1;ES114:1;VHAR:1;MJ11:1;O395:1;VPAR:1;PPRO:1;VSPL:1;YJ016:1	C	COG0224	F0F1-type ATP synthase, gamma subunit	ABU69437.1(Vhar) ACH65129.1(MJ11) CAG21861.1(Ppro) CAQ80744.1(Asal) CAV20405.1(Vspl) NT01VF2790(ES114) NT01VP2889(Vpar) NT01VV1009(CMCP6) NT02VVA3069(YJ016) VC0395_A2527(O395) VC2765(N16961)
ORTHOMCL1778	11	11	ASAL:1;N16961:1;CMCP6:1;ES114:1;VHAR:1;MJ11:1;O395:1;VPAR:1;PPRO:1;VSPL:1;YJ016:1	C	COG0355	F0F1-type ATP synthase, epsilon subunit (mitochondrial delta subunit)	ABU69435.1(Vhar) ACH65051.1(MJ11) CAG21859.1(Ppro) CAQ80742.1(Asal) CAV20403.1(Vspl) NT01VF2788(ES114) NT01VP2887(Vpar) NT01VV1011(CMCP6) NT02VVA3067(YJ016) VC0395_A2529(O395) VC2763(N16961)
ORTHOMCL1779	11	11	ASAL:1;N16961:1;CMCP6:1;ES114:1;VHAR:1;MJ11:1;O395:1;VPAR:1;PPRO:1;VSPL:1;YJ016:1	M	COG1207	N-acetylglucosamine-1-phosphate uridyltransferase (contains nucleotidyltransferase and I-patch acetyltransferase domains)	ABU69434.1(Vhar) ACH65067.1(MJ11) CAG21857.1(Ppro) CAQ80741.1(Asal) CAV20402.1(Vspl) NT01VF2787(ES114) NT01VP2886(Vpar) NT01VV1012(CMCP6) NT02VVA3066(YJ016) VC0395_A2530(O395) VC2762(N16961)
ORTHOMCL1780	11	11	ASAL:1;N16961:1;CMCP6:1;ES114:1;VHAR:1;MJ11:1;O395:1;VPAR:1;PPRO:1;VSPL:1;YJ016:1	E	COG1171	Threonine dehydratase	ABU69429.1(Vhar) ACH64962.1(MJ11) CAG21852.1(Ppro) CAQ77737.1(Asal) CAV20399.1(Vspl) NT01VF2785(ES114) NT01VP2881(Vpar) NT01VV1018(CMCP6) NT02VVA3060(YJ016) VC0027(N16961) VC0395_A2492(O395)
ORTHOMCL1781	11	11	ASAL:1;N16961:1;CMCP6:1;ES114:1;VHAR:1;MJ11:1;O395:1;VPAR:1;PPRO:1;VSPL:1;YJ016:1	EG	COG0129	Dihydroxyacid dehydratase/phosphogluconate dehydratase	ABU69428.1(Vhar) ACH64916.1(MJ11) CAG21851.1(Ppro) CAQ77738.1(Asal) CAV20398.1(Vspl) NT01VF2784(ES114) NT01VP2880(Vpar) NT01VV1019(CMCP6) NT02VVA3059(YJ016) VC0028(N16961) VC0395_A2491(O395)
ORTHOMCL1782	11	11	ASAL:1;N16961:1;CMCP6:1;ES114:1;VHAR:1;MJ11:1;O395:1;VPAR:1;PPRO:1;VSPL:1;YJ016:1	O	COG0606	Predicted ATPase with chaperone activity	ABU69424.1(Vhar) ACH64950.1(MJ11) CAG21848.1(Ppro) CAQ77727.1(Asal) CAV20394.1(Vspl) NT01VF2780(ES114) NT01VP2876(Vpar) NT01VV1023(CMCP6) NT02VVA3055(YJ016) VC0032(N16961) VC0395_A2487(O395)
ORTHOMCL1783	11	11	ASAL:1;N16961:1;CMCP6:1;ES114:1;VHAR:1;MJ11:1;O395:1;VPAR:1;PPRO:1;VSPL:1;YJ016:1	OC	COG0526	Thiol-disulfide isomerase and thioredoxins	ABU69419.1(Vhar) ACH64824.1(MJ11) CAG21846.1(Ppro) CAQ77729.1(Asal) CAV20392.1(Vspl) NT01VF2778(ES114) NT01VP2873(Vpar) NT01VV1026(CMCP6) NT02VVA3052(YJ016) VC0034(N16961) VC0395_A2485(O395)
ORTHOMCL1784	11	11	ASAL:1;N16961:1;CMCP6:1;ES114:1;VHAR:1;MJ11:1;O395:1;VPAR:1;PPRO:1;VSPL:1;YJ016:1	R	COG2334	Putative homoserine kinase type II (protein kinase fold)	ABU69418.1(Vhar) ACH64884.1(MJ11) CAG21845.1(Ppro) CAQ77730.1(Asal) CAV20391.1(Vspl) NT01VF2777(ES114) NT01VP2872(Vpar) NT01VV1027(CMCP6) NT02VVA3051(YJ016) VC0035(N16961) VC0395_A2484(O395)
ORTHOMCL1785	11	11	ASAL:1;N16961:1;CMCP6:1;ES114:1;VHAR:1;MJ11:1;O395:1;VPAR:1;PPRO:1;VSPL:1;YJ016:1	C	COG0348	Polyferredoxin	ABU69417.1(Vhar) ACH65025.1(MJ11) CAG21844.1(Ppro) CAQ77731.1(Asal) CAV20390.1(Vspl) NT01VF2776(ES114) NT01VP2871(Vpar) NT01VV1028(CMCP6) NT02VVA3050(YJ016) VC0036(N16961) VC0395_A2483(O395)
ORTHOMCL1786	11	11	ASAL:1;N16961:1;CMCP6:1;ES114:1;VHAR:1;MJ11:1;O395:1;VPAR:1;PPRO:1;VSPL:1;YJ016:1	S	COG3084	Uncharacterized protein conserved in bacteria	ABU69416.1(Vhar) ACH64869.1(MJ11) CAG21843.1(Ppro) CAQ77732.1(Asal) CAV20388.1(Vspl) NT01VF2775(ES114) NT01VP2870(Vpar) NT01VV1029(CMCP6) NT02VVA3049(YJ016) VC0037(N16961) VC0395_A2482(O395)
ORTHOMCL1787	11	11	ASAL:1;N16961:1;CMCP6:1;ES114:1;VHAR:1;MJ11:1;O395:1;VPAR:1;PPRO:1;VSPL:1;YJ016:1	R	COG4326	Sporulation control protein	ABU69413.1(Vhar) ACH65182.1(MJ11) CAG21841.1(Ppro) CAQ77733.1(Asal) CAV20386.1(Vspl) NT01VF2773(ES114) NT01VP2869(Vpar) NT01VV1031(CMCP6) NT02VVA3047(YJ016) VC0039(N16961) VC0395_A2480(O395)
ORTHOMCL1788	11	11	ASAL:1;N16961:1;CMCP6:1;ES114:1;VHAR:1;MJ11:1;O395:1;VPAR:1;PPRO:1;VSPL:1;YJ016:1	R	COG1272	Predicted membrane protein, hemolysin III homolog	ABU69412.1(Vhar) ACH64920.1(MJ11) CAG21840.1(Ppro) CAQ77734.1(Asal) CAV20385.1(Vspl) NT01VF2772(ES114) NT01VP2868(Vpar) NT01VV1032(CMCP6) NT02VVA3046(YJ016) VC0040(N16961) VC0395_A2479(O395)
ORTHOMCL1789	11	11	ASAL:1;N16961:1;CMCP6:1;ES114:1;VHAR:1;MJ11:1;O395:1;VPAR:1;PPRO:1;VSPL:1;YJ016:1	P	COG0569	K+ transport systems, NAD-binding component	ABU69409.1(Vhar) ACH65100.1(MJ11) CAG21838.1(Ppro) CAQ77757.1(Asal) CAV20382.1(Vspl) NT01VF2770(ES114) NT01VP2865(Vpar) NT01VV1034(CMCP6) NT02VVA3044(YJ016) VC0043(N16961) VC0395_A2476(O395)
ORTHOMCL1790	11	11	ASAL:1;N16961:1;CMCP6:1;ES114:1;VHAR:1;MJ11:1;O395:1;VPAR:1;PPRO:1;VSPL:1;YJ016:1	J	COG0144	tRNA and rRNA cytosine-C5-methylases	ABU69408.1(Vhar) ACH65133.1(MJ11) CAG21837.1(Ppro) CAQ77758.1(Asal) CAV20381.1(Vspl) NT01VF2769(ES114) NT01VP2864(Vpar) NT01VV1035(CMCP6) NT02VVA3043(YJ016) VC0044(N16961) VC0395_A2475(O395)
ORTHOMCL1791	11	11	ASAL:1;N16961:1;CMCP6:1;ES114:1;VHAR:1;MJ11:1;O395:1;VPAR:1;PPRO:1;VSPL:1;YJ016:1	J	COG0223	Methionyl-tRNA formyltransferase	ABU69407.1(Vhar) ACH65083.1(MJ11) CAG21836.1(Ppro) CAQ77759.1(Asal) CAV20380.1(Vspl) NT01VF2768(ES114) NT01VP2863(Vpar) NT01VV1037(CMCP6) NT02VVA3042(YJ016) VC0045(N16961) VC0395_A2474(O395)
ORTHOMCL1792	11	11	ASAL:1;N16961:1;CMCP6:1;ES114:1;VHAR:1;MJ11:1;O395:1;VPAR:1;PPRO:1;VSPL:1;YJ016:1	J	COG0242	N-formylmethionyl-tRNA deformylase	ABU69406.1(Vhar) ACH65039.1(MJ11) CAG21835.1(Ppro) CAQ77760.1(Asal) CAV20379.1(Vspl) NT01VF2767(ES114) NT01VP2862(Vpar) NT01VV1038(CMCP6) NT02VVA3041(YJ016) VC0046(N16961) VC0395_A2473(O395)
ORTHOMCL1793	11	11	ASAL:1;N16961:1;CMCP6:1;ES114:1;VHAR:1;MJ11:1;O395:1;VPAR:1;PPRO:1;VSPL:1;YJ016:1	S	COG1652	Uncharacterized protein containing LysM domain	ABU69405.1(Vhar) ACH64928.1(MJ11) CAG21834.1(Ppro) CAQ77761.1(Asal) CAV20378.1(Vspl) NT01VF2766(ES114) NT01VP2861(Vpar) NT01VV1039(CMCP6) NT02VVA3040(YJ016) VC0047(N16961) VC0395_A2472(O395)
ORTHOMCL1794	11	11	ASAL:1;N16961:1;CMCP6:1;ES114:1;VHAR:1;MJ11:1;O395:1;VPAR:1;PPRO:1;VSPL:1;YJ016:1	LU	COG0758	Predicted Rossmann fold nucleotide-binding protein involved in DNA uptake	ABU69404.1(Vhar) ACH64882.1(MJ11) CAG21833.1(Ppro) CAQ77762.1(Asal) CAV20377.1(Vspl) NT01VF2765(ES114) NT01VP2860(Vpar) NT01VV1040(CMCP6) NT02VVA3039(YJ016) VC0048(N16961) VC0395_A2471(O395)
ORTHOMCL1795	11	11	ASAL:1;N16961:1;CMCP6:1;ES114:1;VHAR:1;MJ11:1;O395:1;VPAR:1;PPRO:1;VSPL:1;YJ016:1	S	COG2922	Uncharacterized protein conserved in bacteria	ABU69403.1(Vhar) ACH65120.1(MJ11) CAG21832.1(Ppro) CAQ77763.1(Asal) CAV20376.1(Vspl) NT01VF2764(ES114) NT01VP2859(Vpar) NT01VV1041(CMCP6) NT02VVA3038(YJ016) VC0049(N16961) VC0395_A2470(O395)
ORTHOMCL1796	11	11	ASAL:1;N16961:1;CMCP6:1;ES114:1;VHAR:1;MJ11:1;O395:1;VPAR:1;PPRO:1;VSPL:1;YJ016:1	L	COG0551	Zn-finger domain associated with topoisomerase type I	ABU69402.1(Vhar) ACH65055.1(MJ11) CAG21831.1(Ppro) CAQ77764.1(Asal) CAV20375.1(Vspl) NT01VF2763(ES114) NT01VP2858(Vpar) NT01VV1042(CMCP6) NT02VVA3037(YJ016) VC0050(N16961) VC0395_A2469(O395)
ORTHOMCL1797	11	11	ASAL:1;N16961:1;CMCP6:1;ES114:1;VHAR:1;MJ11:1;O395:1;VPAR:1;PPRO:1;VSPL:1;YJ016:1	F	COG0041	Phosphoribosylcarboxyaminoimidazole (NCAIR) mutase	ABU69400.1(Vhar) ACH65131.1(MJ11) CAG21830.1(Ppro) CAQ77766.1(Asal) CAV20373.1(Vspl) NT01VF2761(ES114) NT01VP2856(Vpar) NT01VV1044(CMCP6) NT02VVA3034(YJ016) VC0052(N16961) VC0395_A2467(O395)
ORTHOMCL1798	11	11	ASAL:1;N16961:1;CMCP6:1;ES114:1;VHAR:1;MJ11:1;O395:1;VPAR:1;PPRO:1;VSPL:1;YJ016:1	J	COG0009	Putative translation factor (SUA5)	ABU69399.1(Vhar) ACH64993.1(MJ11) CAG21829.1(Ppro) CAQ77767.1(Asal) CAV20372.1(Vspl) NT01VF2760(ES114) NT01VP2855(Vpar) NT01VV1045(CMCP6) NT02VVA3033(YJ016) VC0054(N16961) VC0395_A2466(O395)
ORTHOMCL1799	11	11	ASAL:1;N16961:1;CMCP6:1;ES114:1;VHAR:1;MJ11:1;O395:1;VPAR:1;PPRO:1;VSPL:1;YJ016:1	E	COG0169	Shikimate 5-dehydrogenase	ABU69397.1(Vhar) ACH65075.1(MJ11) CAG21827.1(Ppro) CAQ77768.1(Asal) CAV20370.1(Vspl) NT01VF2759(ES114) NT01VP2853(Vpar) NT01VV1047(CMCP6) NT02VVA3031(YJ016) VC0056(N16961) VC0395_A2464(O395)
ORTHOMCL1800	11	11	ASAL:1;N16961:1;CMCP6:1;ES114:1;VHAR:1;MJ11:1;O395:1;VPAR:1;PPRO:1;VSPL:1;YJ016:1				ABU69396.1(Vhar) ACH64876.1(MJ11) CAG21826.1(Ppro) CAQ77769.1(Asal) CAV20369.1(Vspl) NT01VF2758(ES114) NT01VP2852(Vpar) NT01VV1048(CMCP6) NT02VVA3030(YJ016) VC0057(N16961) VC0395_A2462(O395)
ORTHOMCL1801	11	11	ASAL:1;N16961:1;CMCP6:1;ES114:1;VHAR:1;MJ11:1;O395:1;VPAR:1;PPRO:1;VSPL:1;YJ016:1	R	COG0663	Carbonic anhydrases/acetyltransferases, isoleucine patch superfamily	ABU69395.1(Vhar) ACH64975.1(MJ11) CAG21825.1(Ppro) CAQ77770.1(Asal) CAV20368.1(Vspl) NT01VF2757(ES114) NT01VP2851(Vpar) NT01VV1049(CMCP6) NT02VVA3029(YJ016) VC0058(N16961) VC0395_A2463(O395)
ORTHOMCL1802	11	11	ASAL:1;N16961:1;CMCP6:1;ES114:1;VHAR:1;MJ11:1;O395:1;VPAR:1;PPRO:1;VSPL:1;YJ016:1	H	COG0422	Thiamine biosynthesis protein ThiC	ABU69387.1(Vhar) ACH64844.1(MJ11) CAG18545.1(Ppro) CAQ80667.1(Asal) CAV20365.1(Vspl) NT01VF0035(ES114) NT01VP2849(Vpar) NT01VV0957(CMCP6) NT02VVA3023(YJ016) VC0061(N16961) VC0395_A2452(O395)
ORTHOMCL1803	11	11	ASAL:1;N16961:1;CMCP6:1;ES114:1;VHAR:1;MJ11:1;O395:1;VPAR:1;PPRO:1;VSPL:1;YJ016:1	H	COG0352	Thiamine monophosphate synthase	ABU69386.1(Vhar) ACH64873.1(MJ11) CAG18546.1(Ppro) CAQ80668.1(Asal) CAV20364.1(Vspl) NT01VF0036(ES114) NT01VP2848(Vpar) NT01VV0956(CMCP6) NT02VVA3022(YJ016) VC0062(N16961) VC0395_A2451(O395)
ORTHOMCL1804	11	11	ASAL:1;N16961:1;CMCP6:1;ES114:1;VHAR:1;MJ11:1;O395:1;VPAR:1;PPRO:1;VSPL:1;YJ016:1	H	COG0476	Dinucleotide-utilizing enzymes involved in molybdopterin and thiamine biosynthesis family 2	ABU69385.1(Vhar) ACH65163.1(MJ11) CAG18547.1(Ppro) CAQ80669.1(Asal) CAV20363.1(Vspl) NT01VF0037(ES114) NT01VP2847(Vpar) NT01VV0955(CMCP6) NT02VVA3021(YJ016) VC0063(N16961) VC0395_A2450(O395)
ORTHOMCL1805	11	11	ASAL:1;N16961:1;CMCP6:1;ES114:1;VHAR:1;MJ11:1;O395:1;VPAR:1;PPRO:1;VSPL:1;YJ016:1	H	COG2022	Uncharacterized enzyme of thiazole biosynthesis	ABU69383.1(Vhar) ACH65114.1(MJ11) CAG18548.1(Ppro) CAQ80671.1(Asal) CAV20361.1(Vspl) NT01VF0038(ES114) NT01VP2845(Vpar) NT01VV0953(CMCP6) NT02VVA3019(YJ016) VC0065(N16961) VC0395_A2449(O395)
ORTHOMCL1806	11	11	ASAL:1;N16961:1;CMCP6:1;ES114:1;VHAR:1;MJ11:1;O395:1;VPAR:1;PPRO:1;VSPL:1;YJ016:1	HR	COG1060	Thiamine biosynthesis enzyme ThiH and related uncharacterized enzymes	ABU69382.1(Vhar) ACH65148.1(MJ11) CAG18549.1(Ppro) CAQ80672.1(Asal) CAV20360.1(Vspl) NT01VF0039(ES114) NT01VP2844(Vpar) NT01VV0952(CMCP6) NT02VVA3018(YJ016) VC0066(N16961) VC0395_A2448(O395)
ORTHOMCL1807	11	11	ASAL:1;N16961:1;CMCP6:1;ES114:1;VHAR:1;MJ11:1;O395:1;VPAR:1;PPRO:1;VSPL:1;YJ016:1	E	COG0006	Xaa-Pro aminopeptidase	ABU69381.1(Vhar) ACH65015.1(MJ11) CAG18550.1(Ppro) CAQ80674.1(Asal) CAV20359.1(Vspl) NT01VF0041(ES114) NT01VP2843(Vpar) NT01VV0949(CMCP6) NT02VVA3015(YJ016) VC0067(N16961) VC0395_A2447(O395)
ORTHOMCL1808	11	11	ASAL:1;N16961:1;CMCP6:1;ES114:1;VHAR:1;MJ11:1;O395:1;VPAR:1;PPRO:1;VSPL:1;YJ016:1	GEPR	COG0477	Permeases of the major facilitator superfamily	ABU69379.1(Vhar) ACH64839.1(MJ11) CAG18552.1(Ppro) CAQ80676.1(Asal) CAV20357.1(Vspl) NT01VF0044(ES114) NT01VP2841(Vpar) NT01VV0947(CMCP6) NT02VVA3013(YJ016) VC0069(N16961) VC0395_A2445(O395)
ORTHOMCL1809	11	11	ASAL:1;N16961:1;CMCP6:1;ES114:1;VHAR:1;MJ11:1;O395:1;VPAR:1;PPRO:1;VSPL:1;YJ016:1	K	COG0583	Transcriptional regulator	ABU69378.1(Vhar) ACH65116.1(MJ11) CAG18551.1(Ppro) CAQ80675.1(Asal) CAV20358.1(Vspl) NT01VF0042(ES114) NT01VP2842(Vpar) NT01VV0948(CMCP6) NT02VVA3014(YJ016) VC0068(N16961) VC0395_A2446(O395)
ORTHOMCL1810	11	11	ASAL:1;N16961:1;CMCP6:1;ES114:1;VHAR:1;MJ11:1;O395:1;VPAR:1;PPRO:1;VSPL:1;YJ016:1	L	COG0210	Superfamily I DNA and RNA helicases	ABU69372.1(Vhar) ACH65176.1(MJ11) CAG21784.1(Ppro) CAQ77907.1(Asal) CAV20351.1(Vspl) NT01VF0073(ES114) NT01VP2835(Vpar) NT01VV0941(CMCP6) NT02VVA3007(YJ016) VC0190(N16961) VC0395_A2571(O395)
ORTHOMCL1811	11	11	ASAL:1;N16961:1;CMCP6:1;ES114:1;VHAR:1;MJ11:1;O395:1;VPAR:1;PPRO:1;VSPL:1;YJ016:1	R	COG2962	Predicted permeases	ABU69367.1(Vhar) ACH64827.1(MJ11) CAG21780.1(Ppro) CAQ77908.1(Asal) CAV20345.1(Vspl) NT01VF0074(ES114) NT01VP2831(Vpar) NT01VV0938(CMCP6) NT02VVA3004(YJ016) VC0195(N16961) VC0395_A2575(O395)
ORTHOMCL1812	11	11	ASAL:1;N16961:1;CMCP6:1;ES114:1;VHAR:1;MJ11:1;O395:1;VPAR:1;PPRO:1;VSPL:1;YJ016:1	L	COG0514	Superfamily II DNA helicase	ABU69366.1(Vhar) ACH64933.1(MJ11) CAG21779.1(Ppro) CAQ77909.1(Asal) CAV20344.1(Vspl) NT01VF0075(ES114) NT01VP2830(Vpar) NT01VV0937(CMCP6) NT02VVA3003(YJ016) VC0196(N16961) VC0395_A2576(O395)
ORTHOMCL1813	11	11	ASAL:1;N16961:1;CMCP6:1;ES114:1;VHAR:1;MJ11:1;O395:1;VPAR:1;PPRO:1;VSPL:1;YJ016:1				ABU69365.1(Vhar) ACH64990.1(MJ11) CAG21778.1(Ppro) CAQ77910.1(Asal) CAV20343.1(Vspl) NT01VF0076(ES114) NT01VP2829(Vpar) NT01VV0936(CMCP6) NT02VVA3002(YJ016) VC0197(N16961) VC0395_A2577(O395)
ORTHOMCL1814	11	11	ASAL:1;N16961:1;CMCP6:1;ES114:1;VHAR:1;MJ11:1;O395:1;VPAR:1;PPRO:1;VSPL:1;YJ016:1	S	COG1738	Uncharacterized conserved protein	ABU69364.1(Vhar) ACH65157.1(MJ11) CAG21777.1(Ppro) CAQ77911.1(Asal) CAV20342.1(Vspl) NT01VF0078(ES114) NT01VP2828(Vpar) NT01VV0934(CMCP6) NT02VVA3001(YJ016) VC0395_A2279(O395) VC2706(N16961)
ORTHOMCL1815	11	11	ASAL:1;N16961:1;CMCP6:1;ES114:1;VHAR:1;MJ11:1;O395:1;VPAR:1;PPRO:1;VSPL:1;YJ016:1	LKJ	COG0513	Superfamily II DNA and RNA helicases	ABU69360.1(Vhar) ACH65016.1(MJ11) CAG21813.1(Ppro) CAQ77831.1(Asal) CAV20340.1(Vspl) NT01VF0059(ES114) NT01VP2826(Vpar) NT01VV0932(CMCP6) NT02VVA2999(YJ016) VC0305(N16961) VC0395_A2697(O395)
ORTHOMCL1816	11	11	ASAL:1;N16961:1;CMCP6:1;ES114:1;VHAR:1;MJ11:1;O395:1;VPAR:1;PPRO:1;VSPL:1;YJ016:1	OC	COG0526	Thiol-disulfide isomerase and thioredoxins	ABU69359.1(Vhar) ACH64943.1(MJ11) CAG21812.1(Ppro) CAQ77832.1(Asal) CAV20339.1(Vspl) NT01VF0061(ES114) NT01VP2825(Vpar) NT01VV0931(CMCP6) NT02VVA2998(YJ016) VC0306(N16961) VC0395_A2698(O395)
ORTHOMCL1817	11	11	ASAL:1;N16961:1;CMCP6:1;ES114:1;VHAR:1;MJ11:1;O395:1;VPAR:1;PPRO:1;VSPL:1;YJ016:1	K	COG1158	Transcription termination factor	ABU69358.1(Vhar) ACH65017.1(MJ11) CAG21811.1(Ppro) CAQ77833.1(Asal) CAV20338.1(Vspl) NT01VF0062(ES114) NT01VP2824(Vpar) NT01VV0930(CMCP6) NT02VVA2997(YJ016) VC0307(N16961) VC0395_A2699(O395)
ORTHOMCL1818	11	11	ASAL:1;N16961:1;CMCP6:1;ES114:1;VHAR:1;MJ11:1;O395:1;VPAR:1;PPRO:1;VSPL:1;YJ016:1	H	COG0043	3-polyprenyl-4-hydroxybenzoate decarboxylase and related decarboxylases	ABU69356.1(Vhar) ACH64902.1(MJ11) CAG21809.1(Ppro) CAQ77835.1(Asal) CAV20336.1(Vspl) NT01VF0064(ES114) NT01VP2822(Vpar) NT01VV0927(CMCP6) NT02VVA2994(YJ016) VC0309(N16961) VC0395_A2702(O395)
ORTHOMCL1819	11	11	ASAL:1;N16961:1;CMCP6:1;ES114:1;VHAR:1;MJ11:1;O395:1;VPAR:1;PPRO:1;VSPL:1;YJ016:1	C	COG0633	Ferredoxin	ABU69355.1(Vhar) ACH65026.1(MJ11) CAG21808.1(Ppro) CAQ77836.1(Asal) CAV20335.1(Vspl) NT01VF0066(ES114) NT01VP2821(Vpar) NT01VV0926(CMCP6) NT02VVA2993(YJ016) VC0311(N16961) VC0395_A2703(O395)
ORTHOMCL1820	11	11	ASAL:1;N16961:1;CMCP6:1;ES114:1;VHAR:1;MJ11:1;O395:1;VPAR:1;PPRO:1;VSPL:1;YJ016:1	HC	COG0543	2-polyprenylphenol hydroxylase and related flavodoxin oxidoreductases	ABU69354.1(Vhar) ACH64910.1(MJ11) CAG21807.1(Ppro) CAQ77837.1(Asal) CAV20334.1(Vspl) NT01VF0067(ES114) NT01VP2820(Vpar) NT01VV0925(CMCP6) NT02VVA2992(YJ016) VC0312(N16961) VC0395_A2704(O395)
ORTHOMCL1821	11	11	ASAL:1;N16961:1;CMCP6:1;ES114:1;VHAR:1;MJ11:1;O395:1;VPAR:1;PPRO:1;VSPL:1;YJ016:1	H	COG3071	Uncharacterized enzyme of heme biosynthesis	ABU69345.1(Vhar) ACH65173.1(MJ11) CAG21802.1(Ppro) CAQ77902.1(Asal) CAV20333.1(Vspl) NT01VF0068(ES114) NT01VP2819(Vpar) NT01VV1100(CMCP6) NT02VVA0074(YJ016) VC0117(N16961) VC0395_A2401(O395)
ORTHOMCL1822	11	11	ASAL:1;N16961:1;CMCP6:1;ES114:1;VHAR:1;MJ11:1;O395:1;VPAR:1;PPRO:1;VSPL:1;YJ016:1	H	COG2959	Uncharacterized enzyme of heme biosynthesis	ABU69344.1(Vhar) ACH65077.1(MJ11) CAG21801.1(Ppro) CAQ77903.1(Asal) CAV20332.1(Vspl) NT01VF0069(ES114) NT01VP2818(Vpar) NT01VV1101(CMCP6) NT02VVA0075(YJ016) VC0118(N16961) VC0395_A2400(O395)
ORTHOMCL1823	11	11	ASAL:1;N16961:1;CMCP6:1;ES114:1;VHAR:1;MJ11:1;O395:1;VPAR:1;PPRO:1;VSPL:1;YJ016:1	H	COG1587	Uroporphyrinogen-III synthase	ABU69343.1(Vhar) ACH64973.1(MJ11) CAG21800.1(Ppro) CAQ77904.1(Asal) CAV20331.1(Vspl) NT01VF0070(ES114) NT01VP2817(Vpar) NT01VV1102(CMCP6) NT02VVA0076(YJ016) VC0119(N16961) VC0395_A2399(O395)
ORTHOMCL1824	11	11	ASAL:1;N16961:1;CMCP6:1;ES114:1;VHAR:1;MJ11:1;O395:1;VPAR:1;PPRO:1;VSPL:1;YJ016:1	H	COG0181	Porphobilinogen deaminase	ABU69342.1(Vhar) ACH64888.1(MJ11) CAG21798.1(Ppro) CAQ77905.1(Asal) CAV20330.1(Vspl) NT01VF0071(ES114) NT01VP2816(Vpar) NT01VV1103(CMCP6) NT02VVA0077(YJ016) VC0120(N16961) VC0395_A2398(O395)
ORTHOMCL1825	11	11	ASAL:1;N16961:1;CMCP6:1;ES114:1;VHAR:1;MJ11:1;O395:1;VPAR:1;PPRO:1;VSPL:1;YJ016:1	F	COG3072	Adenylate cyclase	ABU69341.1(Vhar) ACH64862.1(MJ11) CAG21797.1(Ppro) CAQ77906.1(Asal) CAV20329.1(Vspl) NT01VF0072(ES114) NT01VP2815(Vpar) NT01VV1104(CMCP6) NT02VVA0078(YJ016) VC0122(N16961) VC0395_A2397(O395)
ORTHOMCL1826	11	11	ASAL:1;N16961:1;CMCP6:1;ES114:1;VHAR:1;MJ11:1;O395:1;VPAR:1;PPRO:1;VSPL:1;YJ016:1	P	COG1965	Protein implicated in iron transport, frataxin homolog	ABU69340.1(Vhar) ACH67319.1(MJ11) CAG21795.1(Ppro) CAQ77809.1(Asal) CAV20328.1(Vspl) NT01VF2689(ES114) NT01VP2814(Vpar) NT01VV1105(CMCP6) NT02VVA0079(YJ016) VC0123(N16961) VC0395_A2396(O395)
ORTHOMCL1827	11	11	ASAL:1;N16961:1;CMCP6:1;ES114:1;VHAR:1;MJ11:1;O395:1;VPAR:1;PPRO:1;VSPL:1;YJ016:1	E	COG0019	Diaminopimelate decarboxylase	ABU69338.1(Vhar) ACH67342.1(MJ11) CAG21794.1(Ppro) CAQ77810.1(Asal) CAV20326.1(Vspl) NT01VF2687(ES114) NT01VP2812(Vpar) NT01VV1107(CMCP6) NT02VVA0081(YJ016) VC0125(N16961) VC0395_A2394(O395)
ORTHOMCL1828	11	11	ASAL:1;N16961:1;CMCP6:1;ES114:1;VHAR:1;MJ11:1;O395:1;VPAR:1;PPRO:1;VSPL:1;YJ016:1	E	COG0253	Diaminopimelate epimerase	ABU69337.1(Vhar) ACH67332.1(MJ11) CAG21793.1(Ppro) CAQ77811.1(Asal) CAV20325.1(Vspl) NT01VF2686(ES114) NT01VP2810(Vpar) NT01VV1108(CMCP6) NT02VVA0082(YJ016) VC0126(N16961) VC0395_A2393(O395)
ORTHOMCL1829	11	11	ASAL:1;N16961:1;CMCP6:1;ES114:1;VHAR:1;MJ11:1;O395:1;VPAR:1;PPRO:1;VSPL:1;YJ016:1	S	COG3159	Uncharacterized protein conserved in bacteria	ABU69336.1(Vhar) ACH67322.1(MJ11) CAG21792.1(Ppro) CAQ77812.1(Asal) CAV20324.1(Vspl) NT01VF2685(ES114) NT01VP2809(Vpar) NT01VV1109(CMCP6) NT02VVA0083(YJ016) VC0127(N16961) VC0395_A2392(O395)
ORTHOMCL1830	11	11	ASAL:1;N16961:1;CMCP6:1;ES114:1;VHAR:1;MJ11:1;O395:1;VPAR:1;PPRO:1;VSPL:1;YJ016:1	L	COG4973	Site-specific recombinase XerC	ABU69335.1(Vhar) ACH67407.1(MJ11) CAG21791.1(Ppro) CAQ77813.1(Asal) CAV20323.1(Vspl) NT01VF2684(ES114) NT01VP2808(Vpar) NT01VV1110(CMCP6) NT02VVA0084(YJ016) VC0128(N16961) VC0395_A2391(O395)
ORTHOMCL1831	11	11	ASAL:1;N16961:1;CMCP6:1;ES114:1;VHAR:1;MJ11:1;O395:1;VPAR:1;PPRO:1;VSPL:1;YJ016:1	S	COG3148	Uncharacterized conserved protein	ABU69332.1(Vhar) ACH64924.1(MJ11) CAG18572.1(Ppro) CAQ80638.1(Asal) CAV20319.1(Vspl) NT01VF0093(ES114) NT01VP2805(Vpar) NT01VV1113(CMCP6) NT02VVA0087(YJ016) VC0131(N16961) VC0395_A2388(O395)
ORTHOMCL1832	11	11	ASAL:1;N16961:1;CMCP6:1;ES114:1;VHAR:1;MJ11:1;O395:1;VPAR:1;PPRO:1;VSPL:1;YJ016:1	S	COG3650	Predicted membrane protein	ABU69331.1(Vhar) ACH64894.1(MJ11) CAG18573.1(Ppro) CAQ80639.1(Asal) CAV20318.1(Vspl) NT01VF0094(ES114) NT01VP2804(Vpar) NT01VV1114(CMCP6) NT02VVA0088(YJ016) VC0132(N16961) VC0395_A2387(O395)
ORTHOMCL1833	11	11	ASAL:1;N16961:1;CMCP6:1;ES114:1;VHAR:1;MJ11:1;O395:1;VPAR:1;PPRO:1;VSPL:1;YJ016:1	R	COG0561	Predicted hydrolases of the HAD superfamily	ABU69329.1(Vhar) ACH67329.1(MJ11) CAG18575.1(Ppro) CAQ80616.1(Asal) CAV20316.1(Vspl) NT01VF2683(ES114) NT01VP2802(Vpar) NT01VV1116(CMCP6) NT02VVA0090(YJ016) VC0134(N16961) VC0395_A2386(O395)
ORTHOMCL1834	11	11	ASAL:1;N16961:1;CMCP6:1;ES114:1;VHAR:1;MJ11:1;O395:1;VPAR:1;PPRO:1;VSPL:1;YJ016:1	I	COG2267	Lysophospholipase	ABU69328.1(Vhar) ACH67377.1(MJ11) CAG18576.1(Ppro) CAQ80615.1(Asal) CAV20315.1(Vspl) NT01VF2682(ES114) NT01VP2801(Vpar) NT01VV1117(CMCP6) NT02VVA0091(YJ016) VC0135(N16961) VC0395_A2385(O395)
ORTHOMCL1835	11	11	ASAL:1;N16961:1;CMCP6:1;ES114:1;VHAR:1;MJ11:1;O395:1;VPAR:1;PPRO:1;VSPL:1;YJ016:1	T	COG3434	Predicted signal transduction protein containing EAL and modified HD-GYP domains	ABU69326.1(Vhar) ACH67340.1(MJ11) CAG18578.1(Ppro) CAQ80614.1(Asal) CAV20313.1(Vspl) NT01VF2681(ES114) NT01VP2799(Vpar) NT01VV1119(CMCP6) NT02VVA0093(YJ016) VC0137(N16961) VC0395_A2383(O395)
ORTHOMCL1836	11	11	ASAL:1;N16961:1;CMCP6:1;ES114:1;VHAR:1;MJ11:1;O395:1;VPAR:1;PPRO:1;VSPL:1;YJ016:1	G	COG0057	Glyceraldehyde-3-phosphate dehydrogenase/erythrose-4-phosphate dehydrogenase	ABU69324.1(Vhar) ACH65733.1(MJ11) CAG20604.1(Ppro) CAQ80502.1(Asal) CAV20311.1(Vspl) NT01VF2540(ES114) NT01VP2797(Vpar) NT01VV1121(CMCP6) NT02VVA0095(YJ016) VC0395_A0587(O395) VC1069(N16961)
ORTHOMCL1837	11	11	ASAL:1;N16961:1;CMCP6:1;ES114:1;VHAR:1;MJ11:1;O395:1;VPAR:1;PPRO:1;VSPL:1;YJ016:1	T	COG2453	Predicted protein-tyrosine phosphatase	ABU69323.1(Vhar) ACH66748.1(MJ11) CAG20605.1(Ppro) CAQ80501.1(Asal) CAV20310.1(Vspl) NT01VF2539(ES114) NT01VP2796(Vpar) NT01VV1122(CMCP6) NT02VVA0096(YJ016) VC0395_A0588(O395) VC1070(N16961)
ORTHOMCL1838	11	11	ASAL:1;N16961:1;CMCP6:1;ES114:1;VHAR:1;MJ11:1;O395:1;VPAR:1;PPRO:1;VSPL:1;YJ016:1	GEPR	COG0477	Permeases of the major facilitator superfamily	ABU69322.1(Vhar) ACH67241.1(MJ11) CAG20603.1(Ppro) CAQ80500.1(Asal) CAV20309.1(Vspl) NT01VF2538(ES114) NT01VP2795(Vpar) NT01VV1123(CMCP6) NT02VVA0097(YJ016) VC0395_A0589(O395) VC1071(N16961)
ORTHOMCL1840	11	11	ASAL:1;N16961:1;CMCP6:1;ES114:1;VHAR:1;MJ11:1;O395:1;VPAR:1;PPRO:1;VSPL:1;YJ016:1				ABU69315.1(Vhar) ACH67383.1(MJ11) CAG18585.1(Ppro) CAQ80592.1(Asal) CAV20306.1(Vspl) NT01VF2658(ES114) NT01VP2791(Vpar) NT01VV1125(CMCP6) NT02VVA0100(YJ016) VC0142(N16961) VC0395_A2379(O395)
ORTHOMCL1841	11	11	ASAL:1;N16961:1;CMCP6:1;ES114:1;VHAR:1;MJ11:1;O395:1;VPAR:1;PPRO:1;VSPL:1;YJ016:1	S	COG3776	Predicted membrane protein	ABU69310.1(Vhar) ACH67341.1(MJ11) CAG18590.1(Ppro) CAQ80589.1(Asal) CAV20302.1(Vspl) NT01VF2655(ES114) NT01VP2786(Vpar) NT01VV1130(CMCP6) NT02VVA0105(YJ016) VC0145(N16961) VC0395_A2376(O395)
ORTHOMCL1842	11	11	ASAL:1;N16961:1;CMCP6:1;ES114:1;VHAR:1;MJ11:1;O395:1;VPAR:1;PPRO:1;VSPL:1;YJ016:1	L	COG0742	N6-adenine-specific methylase	ABU69309.1(Vhar) ACH67344.1(MJ11) CAG18591.1(Ppro) CAQ80588.1(Asal) CAV20301.1(Vspl) NT01VF2654(ES114) NT01VP2785(Vpar) NT01VV1131(CMCP6) NT02VVA0106(YJ016) VC0146(N16961) VC0395_A2375(O395)
ORTHOMCL1843	11	11	ASAL:1;N16961:1;CMCP6:1;ES114:1;VHAR:1;MJ11:1;O395:1;VPAR:1;PPRO:1;VSPL:1;YJ016:1	U	COG0552	Signal recognition particle GTPase	ABU69308.1(Vhar) ACH67364.1(MJ11) CAG18592.1(Ppro) CAQ80587.1(Asal) CAV20299.1(Vspl) NT01VF2653(ES114) NT01VP2784(Vpar) NT01VV1132(CMCP6) NT02VVA0107(YJ016) VC0147(N16961) VC0395_A2374(O395)
ORTHOMCL1844	11	11	ASAL:1;N16961:1;CMCP6:1;ES114:1;VHAR:1;MJ11:1;O395:1;VPAR:1;PPRO:1;VSPL:1;YJ016:1	D	COG2177	Cell division protein	ABU69306.1(Vhar) ACH67315.1(MJ11) CAG18593.1(Ppro) CAQ80585.1(Asal) CAV20297.1(Vspl) NT01VF2651(ES114) NT01VP2782(Vpar) NT01VV1135(CMCP6) NT02VVA0109(YJ016) VC0149(N16961) VC0395_A2372(O395)
ORTHOMCL1845	11	11	ASAL:1;N16961:1;CMCP6:1;ES114:1;VHAR:1;MJ11:1;O395:1;VPAR:1;PPRO:1;VSPL:1;YJ016:1	P	COG0607	Rhodanese-related sulfurtransferase	ABU69304.1(Vhar) ACH67356.1(MJ11) CAG18595.1(Ppro) CAQ80583.1(Asal) CAV20294.1(Vspl) NT01VF2648(ES114) NT01VP2780(Vpar) NT01VV1137(CMCP6) NT02VVA0111(YJ016) VC0100(N16961) VC0395_A2416(O395)
ORTHOMCL1846	11	11	ASAL:1;N16961:1;CMCP6:1;ES114:1;VHAR:1;MJ11:1;O395:1;VPAR:1;PPRO:1;VSPL:1;YJ016:1	R	COG0705	Uncharacterized membrane protein (homolog of Drosophila rhomboid)	ABU69303.1(Vhar) ACH67312.1(MJ11) CAG18596.1(Ppro) CAQ80582.1(Asal) CAV20293.1(Vspl) NT01VF2647(ES114) NT01VP2779(Vpar) NT01VV1138(CMCP6) NT02VVA0112(YJ016) VC0099(N16961) VC0395_A2417(O395)
ORTHOMCL1847	11	11	ASAL:1;N16961:1;CMCP6:1;ES114:1;VHAR:1;MJ11:1;O395:1;VPAR:1;PPRO:1;VSPL:1;YJ016:1	N	COG1580	Flagellar basal body-associated protein	ABU69302.1(Vhar) ACH67362.1(MJ11) CAG18600.1(Ppro) CAQ80581.1(Asal) CAV20292.1(Vspl) NT01VF2646(ES114) NT01VP2778(Vpar) NT01VV1139(CMCP6) NT02VVA0113(YJ016) VC0097(N16961) VC0395_A2419(O395)
ORTHOMCL1848	11	11	ASAL:1;N16961:1;CMCP6:1;ES114:1;VHAR:1;MJ11:1;O395:1;VPAR:1;PPRO:1;VSPL:1;YJ016:1	H	COG3161	4-hydroxybenzoate synthetase (chorismate lyase)	ABU69301.1(Vhar) ACH67384.1(MJ11) CAG18601.1(Ppro) CAQ80580.1(Asal) CAV20291.1(Vspl) NT01VF2645(ES114) NT01VP2777(Vpar) NT01VV1140(CMCP6) NT02VVA0114(YJ016) VC0095(N16961) VC0395_A2420(O395)
ORTHOMCL1849	11	11	ASAL:1;N16961:1;CMCP6:1;ES114:1;VHAR:1;MJ11:1;O395:1;VPAR:1;PPRO:1;VSPL:1;YJ016:1	H	COG0382	4-hydroxybenzoate polyprenyltransferase and related prenyltransferases	ABU69300.1(Vhar) ACH67381.1(MJ11) CAG18602.1(Ppro) CAQ80579.1(Asal) CAV20290.1(Vspl) NT01VF2644(ES114) NT01VP2776(Vpar) NT01VV1141(CMCP6) NT02VVA0115(YJ016) VC0094(N16961) VC0395_A2421(O395)
ORTHOMCL1850	11	11	ASAL:1;N16961:1;CMCP6:1;ES114:1;VHAR:1;MJ11:1;O395:1;VPAR:1;PPRO:1;VSPL:1;YJ016:1	I	COG2937	Glycerol-3-phosphate O-acyltransferase	ABU69297.1(Vhar) ACH67388.1(MJ11) CAG18603.1(Ppro) CAQ80578.1(Asal) CAV20287.1(Vspl) NT01VF2643(ES114) NT01VP2775(Vpar) NT01VV1142(CMCP6) NT02VVA0117(YJ016) VC0093(N16961) VC0395_A2422(O395)
ORTHOMCL1851	11	11	ASAL:1;N16961:1;CMCP6:1;ES114:1;VHAR:1;MJ11:1;O395:1;VPAR:1;PPRO:1;VSPL:1;YJ016:1	KT	COG1974	SOS-response transcriptional repressors (RecA-mediated autopeptidases)	ABU69296.1(Vhar) ACH67333.1(MJ11) CAG18604.1(Ppro) CAQ80577.1(Asal) CAV20284.1(Vspl) NT01VF2642(ES114) NT01VP2773(Vpar) NT01VV1143(CMCP6) NT02VVA0118(YJ016) VC0092(N16961) VC0395_A2423(O395)
ORTHOMCL1852	11	11	ASAL:1;N16961:1;CMCP6:1;ES114:1;VHAR:1;MJ11:1;O395:1;VPAR:1;PPRO:1;VSPL:1;YJ016:1	Q	COG3315	O-Methyltransferase involved in polyketide biosynthesis	ABU69295.1(Vhar) ACH67369.1(MJ11) CAG18605.1(Ppro) CAQ80576.1(Asal) CAV20283.1(Vspl) NT01VF2641(ES114) NT01VP2772(Vpar) NT01VV1144(CMCP6) NT02VVA0119(YJ016) VC0091(N16961) VC0395_A2424(O395)
ORTHOMCL1853	11	11	ASAL:1;N16961:1;CMCP6:1;ES114:1;VHAR:1;MJ11:1;O395:1;VPAR:1;PPRO:1;VSPL:1;YJ016:1	C	COG1249	Pyruvate/2-oxoglutarate dehydrogenase complex, dihydrolipoamide dehydrogenase (E3) component, and related enzymes	ABU69293.1(Vhar) ACH67346.1(MJ11) CAG21739.1(Ppro) CAQ80574.1(Asal) CAV20281.1(Vspl) NT01VF2639(ES114) NT01VP2770(Vpar) NT01VV1145(CMCP6) NT02VVA0120(YJ016) VC0151(N16961) VC0395_A2370(O395)
ORTHOMCL1854	11	11	ASAL:1;N16961:1;CMCP6:1;ES114:1;VHAR:1;MJ11:1;O395:1;VPAR:1;PPRO:1;VSPL:1;YJ016:1	K	COG1309	Transcriptional regulator	ABU69292.1(Vhar) ACH67401.1(MJ11) CAG21738.1(Ppro) CAQ80573.1(Asal) CAV20280.1(Vspl) NT01VF2638(ES114) NT01VP2769(Vpar) NT01VV1146(CMCP6) NT02VVA0122(YJ016) VC0152(N16961) VC0395_A2369(O395)
ORTHOMCL1855	11	11	ASAL:1;N16961:1;CMCP6:1;ES114:1;VHAR:1;MJ11:1;O395:1;VPAR:1;PPRO:1;VSPL:1;YJ016:1				ABU69291.1(Vhar) ACH67374.1(MJ11) CAG21737.1(Ppro) CAQ80572.1(Asal) CAV20279.1(Vspl) NT01VF2637(ES114) NT01VP2768(Vpar) NT01VV1147(CMCP6) NT02VVA0123(YJ016) VC0153(N16961) VC0395_A2368(O395)
ORTHOMCL1856	11	11	ASAL:1;N16961:1;CMCP6:1;ES114:1;VHAR:1;MJ11:1;O395:1;VPAR:1;PPRO:1;VSPL:1;YJ016:1	J	COG2265	SAM-dependent methyltransferases related to tRNA (uracil-5-)-methyltransferase	ABU69290.1(Vhar) ACH67360.1(MJ11) CAG21736.1(Ppro) CAQ80571.1(Asal) CAV20278.1(Vspl) NT01VF2636(ES114) NT01VP2767(Vpar) NT01VV1148(CMCP6) NT02VVA0124(YJ016) VC0154(N16961) VC0395_A2367(O395)
ORTHOMCL1857	11	11	ASAL:1;N16961:1;CMCP6:1;ES114:1;VHAR:1;MJ11:1;O395:1;VPAR:1;PPRO:1;VSPL:1;YJ016:1	H	COG4206	Outer membrane cobalamin receptor protein	ABU69289.1(Vhar) ACH67400.1(MJ11) CAG21735.1(Ppro) CAQ80570.1(Asal) CAV20277.1(Vspl) NT01VF2635(ES114) NT01VP2766(Vpar) NT01VV1149(CMCP6) NT02VVA0158(YJ016) VC0156(N16961) VC0395_A2342(O395)
ORTHOMCL1858	11	11	ASAL:1;N16961:1;CMCP6:1;ES114:1;VHAR:1;MJ11:1;O395:1;VPAR:1;PPRO:1;VSPL:1;YJ016:1	M	COG0796	Glutamate racemase	ABU69285.1(Vhar) ACH67390.1(MJ11) CAG21733.1(Ppro) CAQ80568.1(Asal) CAV20275.1(Vspl) NT01VF2633(ES114) NT01VP2764(Vpar) NT01VV1151(CMCP6) NT02VVA0160(YJ016) VC0158(N16961) VC0395_A2339(O395)
ORTHOMCL1859	11	11	ASAL:1;N16961:1;CMCP6:1;ES114:1;VHAR:1;MJ11:1;O395:1;VPAR:1;PPRO:1;VSPL:1;YJ016:1	R	COG0724	RNA-binding proteins (RRM domain)	ABU69284.1(Vhar) ACH67316.1(MJ11) CAG21732.1(Ppro) CAQ80567.1(Asal) CAV20274.1(Vspl) NT01VF2632(ES114) NT01VP2763(Vpar) NT01VV1152(CMCP6) NT02VVA0161(YJ016) VC0159(N16961) VC0395_A2340(O395)
ORTHOMCL1860	11	11	ASAL:1;N16961:1;CMCP6:1;ES114:1;VHAR:1;MJ11:1;O395:1;VPAR:1;PPRO:1;VSPL:1;YJ016:1	I	COG1502	Phosphatidylserine/phosphatidylglycerophosphate/cardiolipin synthases and related enzymes	ABU69279.1(Vhar) ACH67258.1(MJ11) CAG21728.1(Ppro) CAQ80563.1(Asal) CAV20272.1(Vspl) NT01VF2614(ES114) NT01VP2762(Vpar) NT01VV1162(CMCP6) NT02VVA2987(YJ016) VC0315(N16961) VC0395_A2714(O395)
ORTHOMCL1861	11	11	ASAL:1;N16961:1;CMCP6:1;ES114:1;VHAR:1;MJ11:1;O395:1;VPAR:1;PPRO:1;VSPL:1;YJ016:1	M	COG0812	UDP-N-acetylmuramate dehydrogenase	ABU69277.1(Vhar) ACH65921.1(MJ11) CAG21726.1(Ppro) CAQ80561.1(Asal) CAV20270.1(Vspl) NT01VF2613(ES114) NT01VP2760(Vpar) NT01VV1164(CMCP6) NT02VVA2985(YJ016) VC0318(N16961) VC0395_A2716(O395)
ORTHOMCL1862	11	11	ASAL:1;N16961:1;CMCP6:1;ES114:1;VHAR:1;MJ11:1;O395:1;VPAR:1;PPRO:1;VSPL:1;YJ016:1	K	COG1654	Biotin operon repressor	ABU69276.1(Vhar) ACH65578.1(MJ11) CAG21725.1(Ppro) CAQ80560.1(Asal) CAV20269.1(Vspl) NT01VF2612(ES114) NT01VP2759(Vpar) NT01VV1165(CMCP6) NT02VVA2984(YJ016) VC0319(N16961) VC0395_A2717(O395)
ORTHOMCL1863	11	11	ASAL:1;N16961:1;CMCP6:1;ES114:1;VHAR:1;MJ11:1;O395:1;VPAR:1;PPRO:1;VSPL:1;YJ016:1	U	COG0690	Preprotein translocase subunit SecE	ABU69271.1(Vhar) ACH67011.1(MJ11) CAG21722.1(Ppro) CAQ80556.1(Asal) CAV20266.1(Vspl) NT01VF2604(ES114) NT01VP2756(Vpar) NT01VV1169(CMCP6) NT02VVA2981(YJ016) VC0322(N16961) VC0395_A2724(O395)
ORTHOMCL1864	11	11	ASAL:1;N16961:1;CMCP6:1;ES114:1;VHAR:1;MJ11:1;O395:1;VPAR:1;PPRO:1;VSPL:1;YJ016:1	K	COG0250	Transcription antiterminator	ABU69270.1(Vhar) ACH66267.1(MJ11) CAG21721.1(Ppro) CAQ80555.1(Asal) CAV20265.1(Vspl) NT01VF2603(ES114) NT01VP2755(Vpar) NT01VV1170(CMCP6) NT02VVA2980(YJ016) VC0323(N16961) VC0395_A2725(O395)
ORTHOMCL1865	11	11	ASAL:1;N16961:1;CMCP6:1;ES114:1;VHAR:1;MJ11:1;O395:1;VPAR:1;PPRO:1;VSPL:1;YJ016:1	J	COG0080	Ribosomal protein L11	ABU69269.1(Vhar) ACH66029.1(MJ11) CAG21720.1(Ppro) CAQ80554.1(Asal) CAV20264.1(Vspl) NT01VF2601(ES114) NT01VP2754(Vpar) NT01VV1171(CMCP6) NT02VVA2979(YJ016) VC0324(N16961) VC0395_A2726(O395)
ORTHOMCL1866	11	11	ASAL:1;N16961:1;CMCP6:1;ES114:1;VHAR:1;MJ11:1;O395:1;VPAR:1;PPRO:1;VSPL:1;YJ016:1	J	COG0081	Ribosomal protein L1	ABU69268.1(Vhar) ACH65344.1(MJ11) CAG21719.1(Ppro) CAQ80553.1(Asal) CAV20263.1(Vspl) NT01VF2598(ES114) NT01VP2753(Vpar) NT01VV1172(CMCP6) NT02VVA2978(YJ016) VC0325(N16961) VC0395_A2727(O395)
ORTHOMCL1867	11	11	ASAL:1;N16961:1;CMCP6:1;ES114:1;VHAR:1;MJ11:1;O395:1;VPAR:1;PPRO:1;VSPL:1;YJ016:1	J	COG0244	Ribosomal protein L10	ABU69267.1(Vhar) ACH67308.1(MJ11) CAG21718.1(Ppro) CAQ80552.1(Asal) CAV20261.1(Vspl) NT01VF2596(ES114) NT01VP2752(Vpar) NT01VV1173(CMCP6) NT02VVA2977(YJ016) VC0326(N16961) VC0395_A2728(O395)
ORTHOMCL1868	11	11	ASAL:1;N16961:1;CMCP6:1;ES114:1;VHAR:1;MJ11:1;O395:1;VPAR:1;PPRO:1;VSPL:1;YJ016:1	J	COG0222	Ribosomal protein L7/L12	ABU69266.1(Vhar) ACH65579.1(MJ11) CAG21717.1(Ppro) CAQ80551.1(Asal) CAV20260.1(Vspl) NT01VF2595(ES114) NT01VP2751(Vpar) NT01VV1174(CMCP6) NT02VVA2976(YJ016) VC0327(N16961) VC0395_A2729(O395)
ORTHOMCL1869	11	11	ASAL:1;N16961:1;CMCP6:1;ES114:1;VHAR:1;MJ11:1;O395:1;VPAR:1;PPRO:1;VSPL:1;YJ016:1	K	COG0085	DNA-directed RNA polymerase, beta subunit/140 kD subunit	ABU69265.1(Vhar) ACH66489.1(MJ11) CAG21716.1(Ppro) CAQ80550.1(Asal) CAV20259.1(Vspl) NT01VF2593(ES114) NT01VP2750(Vpar) NT01VV1175(CMCP6) NT02VVA2975(YJ016) VC0328(N16961) VC0395_A2730(O395)
ORTHOMCL1870	11	11	ASAL:1;N16961:1;CMCP6:1;ES114:1;VHAR:1;MJ11:1;O395:1;VPAR:1;PPRO:1;VSPL:1;YJ016:1	K	COG3160	Regulator of sigma D	ABU69263.1(Vhar) ACH65832.1(MJ11) CAG21714.1(Ppro) CAQ80538.1(Asal) CAV20257.1(Vspl) NT01VF2584(ES114) NT01VP2748(Vpar) NT01VV1177(CMCP6) NT02VVA2973(YJ016) VC0330(N16961) VC0395_A2732(O395)
ORTHOMCL1871	11	11	ASAL:1;N16961:1;CMCP6:1;ES114:1;VHAR:1;MJ11:1;O395:1;VPAR:1;PPRO:1;VSPL:1;YJ016:1	H	COG0407	Uroporphyrinogen-III decarboxylase	ABU69259.1(Vhar) ACH66416.1(MJ11) CAG21712.1(Ppro) CAQ80535.1(Asal) CAV20255.1(Vspl) NT01VF2582(ES114) NT01VP2744(Vpar) NT01VV1181(CMCP6) NT02VVA2968(YJ016) VC0332(N16961) VC0395_A2734(O395)
ORTHOMCL1872	11	11	ASAL:1;N16961:1;CMCP6:1;ES114:1;VHAR:1;MJ11:1;O395:1;VPAR:1;PPRO:1;VSPL:1;YJ016:1	HE	COG0111	Phosphoglycerate dehydrogenase and related dehydrogenases	ABU69256.1(Vhar) ACH65466.1(MJ11) CAG21710.1(Ppro) CAQ80533.1(Asal) CAV20253.1(Vspl) NT01VF2580(ES114) NT01VP2742(Vpar) NT01VV1183(CMCP6) NT02VVA2966(YJ016) VC0267(N16961) VC0395_A2645(O395)
ORTHOMCL1873	11	11	ASAL:1;N16961:1;CMCP6:1;ES114:1;VHAR:1;MJ11:1;O395:1;VPAR:1;PPRO:1;VSPL:1;YJ016:1	S	COG3068	Uncharacterized protein conserved in bacteria	ABU69255.1(Vhar) ACH66025.1(MJ11) CAG21709.1(Ppro) CAQ80532.1(Asal) CAV20252.1(Vspl) NT01VF2579(ES114) NT01VP2741(Vpar) NT01VV1184(CMCP6) NT02VVA2965(YJ016) VC0268(N16961) VC0395_A2646(O395)
ORTHOMCL1874	11	11	ASAL:1;N16961:1;CMCP6:1;ES114:1;VHAR:1;MJ11:1;O395:1;VPAR:1;PPRO:1;VSPL:1;YJ016:1	R	COG1253	Hemolysins and related proteins containing CBS domains	ABU69254.1(Vhar) ACH66671.1(MJ11) CAG21707.1(Ppro) CAQ80531.1(Asal) CAV20251.1(Vspl) NT01VF2578(ES114) NT01VP2740(Vpar) NT01VV1185(CMCP6) NT02VVA2964(YJ016) VC0271(N16961) VC0395_A2649(O395)
ORTHOMCL1875	11	11	ASAL:1;N16961:1;CMCP6:1;ES114:1;VHAR:1;MJ11:1;O395:1;VPAR:1;PPRO:1;VSPL:1;YJ016:1	L	COG0776	Bacterial nucleoid DNA-binding protein	ABU69253.1(Vhar) ACH67278.1(MJ11) CAG21706.1(Ppro) CAQ80530.1(Asal) CAV20250.1(Vspl) NT01VF2577(ES114) NT01VP2739(Vpar) NT01VV1186(CMCP6) NT02VVA2963(YJ016) VC0273(N16961) VC0395_A2650(O395)
ORTHOMCL1876	11	11	ASAL:1;N16961:1;CMCP6:1;ES114:1;VHAR:1;MJ11:1;O395:1;VPAR:1;PPRO:1;VSPL:1;YJ016:1				ABU69252.1(Vhar) ACH66880.1(MJ11) CAG21705.1(Ppro) CAQ80529.1(Asal) CAV20249.1(Vspl) NT01VF2576(ES114) NT01VP2730(Vpar) NT01VV1187(CMCP6) NT02VVA2962(YJ016) VC0274(N16961) VC0395_A2651(O395)
ORTHOMCL1877	11	11	ASAL:1;N16961:1;CMCP6:1;ES114:1;VHAR:1;MJ11:1;O395:1;VPAR:1;PPRO:1;VSPL:1;YJ016:1	F	COG0151	Phosphoribosylamine-glycine ligase	ABU69251.1(Vhar) ACH65327.1(MJ11) CAG21704.1(Ppro) CAQ80527.1(Asal) CAV20248.1(Vspl) NT01VF2575(ES114) NT01VP2728(Vpar) NT01VV1188(CMCP6) NT02VVA2961(YJ016) VC0275(N16961) VC0395_A2652(O395)
ORTHOMCL1878	11	11	ASAL:1;N16961:1;CMCP6:1;ES114:1;VHAR:1;MJ11:1;O395:1;VPAR:1;PPRO:1;VSPL:1;YJ016:1	F	COG0138	AICAR transformylase/IMP cyclohydrolase PurH (only IMP cyclohydrolase domain in Aful)	ABU69250.1(Vhar) ACH67096.1(MJ11) CAG21703.1(Ppro) CAQ80526.1(Asal) CAV20247.1(Vspl) NT01VF2574(ES114) NT01VP2726(Vpar) NT01VV1189(CMCP6) NT02VVA2960(YJ016) VC0276(N16961) VC0395_A2653(O395)
ORTHOMCL1879	11	11	ASAL:1;N16961:1;CMCP6:1;ES114:1;VHAR:1;MJ11:1;O395:1;VPAR:1;PPRO:1;VSPL:1;YJ016:1	K	COG0789	Predicted transcriptional regulators	ABU69248.1(Vhar) ACH65649.1(MJ11) CAG21702.1(Ppro) CAQ80525.1(Asal) CAV20246.1(Vspl) NT01VF2573(ES114) NT01VP2725(Vpar) NT01VV1190(CMCP6) NT02VVA2959(YJ016) VC0277(N16961) VC0395_A2655(O395)
ORTHOMCL1880	11	11	ASAL:1;N16961:1;CMCP6:1;ES114:1;VHAR:1;MJ11:1;O395:1;VPAR:1;PPRO:1;VSPL:1;YJ016:1	KL	COG2901	Factor for inversion stimulation Fis, transcriptional activator	ABU69223.1(Vhar) ACH66427.1(MJ11) CAG21695.1(Ppro) CAQ80523.1(Asal) CAV20244.1(Vspl) NT01VF2571(ES114) NT01VP2716(Vpar) NT01VV1192(CMCP6) NT02VVA2957(YJ016) VC0290(N16961) VC0395_A2685(O395)
ORTHOMCL1881	11	11	ASAL:1;N16961:1;CMCP6:1;ES114:1;VHAR:1;MJ11:1;O395:1;VPAR:1;PPRO:1;VSPL:1;YJ016:1	J	COG0042	tRNA-dihydrouridine synthase	ABU69222.1(Vhar) ACH66968.1(MJ11) CAG21694.1(Ppro) CAQ80522.1(Asal) CAV20243.1(Vspl) NT01VF2570(ES114) NT01VP2715(Vpar) NT01VV1193(CMCP6) NT02VVA2956(YJ016) VC0291(N16961) VC0395_A2686(O395)
ORTHOMCL1882	11	11	ASAL:1;N16961:1;CMCP6:1;ES114:1;VHAR:1;MJ11:1;O395:1;VPAR:1;PPRO:1;VSPL:1;YJ016:1	J	COG2264	Ribosomal protein L11 methylase	ABU69221.1(Vhar) ACH66462.1(MJ11) CAG21693.1(Ppro) CAQ80521.1(Asal) CAV20242.1(Vspl) NT01VF2569(ES114) NT01VP2714(Vpar) NT01VV1195(CMCP6) NT02VVA2954(YJ016) VC0293(N16961) VC0395_A2687(O395)
ORTHOMCL1883	11	11	ASAL:1;N16961:1;CMCP6:1;ES114:1;VHAR:1;MJ11:1;O395:1;VPAR:1;PPRO:1;VSPL:1;YJ016:1	I	COG0439	Biotin carboxylase	ABU69220.1(Vhar) ACH65736.1(MJ11) CAG21690.1(Ppro) CAQ80520.1(Asal) CAV20241.1(Vspl) NT01VF2568(ES114) NT01VP2713(Vpar) NT01VV1196(CMCP6) NT02VVA2953(YJ016) VC0295(N16961) VC0395_A2688(O395)
ORTHOMCL1884	11	11	ASAL:1;N16961:1;CMCP6:1;ES114:1;VHAR:1;MJ11:1;O395:1;VPAR:1;PPRO:1;VSPL:1;YJ016:1	I	COG0511	Biotin carboxyl carrier protein	ABU69219.1(Vhar) ACH65306.1(MJ11) CAG21689.1(Ppro) CAQ80519.1(Asal) CAV20240.1(Vspl) NT01VF2567(ES114) NT01VP2712(Vpar) NT01VV1197(CMCP6) NT02VVA2952(YJ016) VC0296(N16961) VC0395_A2689(O395)
ORTHOMCL1885	11	11	ASAL:1;N16961:1;CMCP6:1;ES114:1;VHAR:1;MJ11:1;O395:1;VPAR:1;PPRO:1;VSPL:1;YJ016:1	E	COG0757	3-dehydroquinate dehydratase II	ABU69218.1(Vhar) ACH65525.1(MJ11) CAG21688.1(Ppro) CAQ80518.1(Asal) CAV20239.1(Vspl) NT01VF2566(ES114) NT01VP2711(Vpar) NT01VV1198(CMCP6) NT02VVA2951(YJ016) VC0297(N16961) VC0395_A2690(O395)
ORTHOMCL1886	11	11	ASAL:1;N16961:1;CMCP6:1;ES114:1;VHAR:1;MJ11:1;O395:1;VPAR:1;PPRO:1;VSPL:1;YJ016:1	L	COG0847	DNA polymerase III, epsilon subunit and related 3'-5' exonucleases	ABU69216.1(Vhar) ACH66479.1(MJ11) CAG21686.1(Ppro) CAQ80516.1(Asal) CAV20237.1(Vspl) NT01VF2563(ES114) NT01VP2709(Vpar) NT01VV1200(CMCP6) NT02VVA2949(YJ016) VC0299(N16961) VC0395_A2692(O395)
ORTHOMCL1887	11	11	ASAL:1;N16961:1;CMCP6:1;ES114:1;VHAR:1;MJ11:1;O395:1;VPAR:1;PPRO:1;VSPL:1;YJ016:1	T	COG2905	Predicted signal-transduction protein containing cAMP-binding and CBS domains	ABU69215.1(Vhar) ACH67052.1(MJ11) CAG21685.1(Ppro) CAQ80515.1(Asal) CAV20236.1(Vspl) NT01VF2562(ES114) NT01VP2708(Vpar) NT01VV1201(CMCP6) NT02VVA2948(YJ016) VC0300(N16961) VC0395_A2693(O395)
ORTHOMCL1888	11	11	ASAL:1;N16961:1;CMCP6:1;ES114:1;VHAR:1;MJ11:1;O395:1;VPAR:1;PPRO:1;VSPL:1;YJ016:1	GEPR	COG0477	Permeases of the major facilitator superfamily	ABU69214.1(Vhar) ACH65454.1(MJ11) CAG21684.1(Ppro) CAQ80514.1(Asal) CAV20235.1(Vspl) NT01VF2561(ES114) NT01VP2707(Vpar) NT01VV1202(CMCP6) NT02VVA2947(YJ016) VC0302(N16961) VC0395_A2694(O395)
ORTHOMCL1889	11	11	ASAL:1;N16961:1;CMCP6:1;ES114:1;VHAR:1;MJ11:1;O395:1;VPAR:1;PPRO:1;VSPL:1;YJ016:1	T	COG0784	FOG: CheY-like receiver	ABU69212.1(Vhar) ACH66132.1(MJ11) CAG21683.1(Ppro) CAQ80513.1(Asal) CAV20234.1(Vspl) NT01VF2560(ES114) NT01VP2706(Vpar) NT01VV1203(CMCP6) NT02VVA2946(YJ016) VC0303(N16961) VC0395_A2695(O395)
ORTHOMCL1890	11	11	ASAL:1;N16961:1;CMCP6:1;ES114:1;VHAR:1;MJ11:1;O395:1;VPAR:1;PPRO:1;VSPL:1;YJ016:1	R	COG4147	Predicted symporter	ABU69208.1(Vhar) ACH66379.1(MJ11) CAG21682.1(Ppro) CAQ80512.1(Asal) CAV20231.1(Vspl) NT01VF2558(ES114) NT01VP2702(Vpar) NT01VV1204(CMCP6) NT02VVA2945(YJ016) VC0395_A2278(O395) VC2705(N16961)
ORTHOMCL1891	11	11	ASAL:1;N16961:1;CMCP6:1;ES114:1;VHAR:1;MJ11:1;O395:1;VPAR:1;PPRO:1;VSPL:1;YJ016:1	S	COG4327	Predicted membrane protein	ABU69207.1(Vhar) ACH67138.1(MJ11) CAG21681.1(Ppro) CAQ80511.1(Asal) CAV20230.1(Vspl) NT01VF2557(ES114) NT01VP2701(Vpar) NT01VV1205(CMCP6) NT02VVA2944(YJ016) VC0395_A2277(O395) VC2704(N16961)
ORTHOMCL1892	11	11	ASAL:1;N16961:1;CMCP6:1;ES114:1;VHAR:1;MJ11:1;O395:1;VPAR:1;PPRO:1;VSPL:1;YJ016:1	TK	COG2197	Response regulator containing a CheY-like receiver domain and an HTH DNA-binding domain	ABU69205.1(Vhar) ACH66499.1(MJ11) CAG21679.1(Ppro) CAQ80508.1(Asal) CAV20228.1(Vspl) NT01VF2555(ES114) NT01VP2699(Vpar) NT01VV1207(CMCP6) NT02VVA2942(YJ016) VC0395_A2275(O395) VC2702(N16961)
ORTHOMCL1893	11	11	ASAL:1;N16961:1;CMCP6:1;ES114:1;VHAR:1;MJ11:1;O395:1;VPAR:1;PPRO:1;VSPL:1;YJ016:1	E	COG1027	Aspartate ammonia-lyase	ABU69202.1(Vhar) ACH66111.1(MJ11) CAG21676.1(Ppro) CAQ80490.1(Asal) CAV20218.1(Vspl) NT01VF2533(ES114) NT01VP2696(Vpar) NT01VV1210(CMCP6) NT02VVA2938(YJ016) VC0395_A2270(O395) VC2698(N16961)
ORTHOMCL1894	11	11	ASAL:1;N16961:1;CMCP6:1;ES114:1;VHAR:1;MJ11:1;O395:1;VPAR:1;PPRO:1;VSPL:1;YJ016:1	R	COG3030	Protein affecting phage T7 exclusion by the F plasmid	ABU69201.1(Vhar) ACH66317.1(MJ11) CAG21675.1(Ppro) CAQ80489.1(Asal) CAV20217.1(Vspl) NT01VF2532(ES114) NT01VP2695(Vpar) NT01VV1211(CMCP6) NT02VVA2937(YJ016) VC0395_A2268(O395) VC2696(N16961)
ORTHOMCL1895	11	11	ASAL:1;N16961:1;CMCP6:1;ES114:1;VHAR:1;MJ11:1;O395:1;VPAR:1;PPRO:1;VSPL:1;YJ016:1	J	COG0219	Predicted rRNA methylase (SpoU class)	ABU69200.1(Vhar) ACH65643.1(MJ11) CAG18668.1(Ppro) CAQ80483.1(Asal) CAV20216.1(Vspl) NT01VF2525(ES114) NT01VP2694(Vpar) NT01VV1212(CMCP6) NT02VVA2936(YJ016) VC0395_A2267(O395) VC2695(N16961)
ORTHOMCL1896	11	11	ASAL:1;N16961:1;CMCP6:1;ES114:1;VHAR:1;MJ11:1;O395:1;VPAR:1;PPRO:1;VSPL:1;YJ016:1	T	COG0642	Signal transduction histidine kinase	ABU69198.1(Vhar) ACH67209.1(MJ11) CAG18669.1(Ppro) CAQ80482.1(Asal) CAV20214.1(Vspl) NT01VF2524(ES114) NT01VP2692(Vpar) NT01VV1214(CMCP6) NT02VVA2934(YJ016) VC0395_A2265(O395) VC2693(N16961)
ORTHOMCL1897	11	11	ASAL:1;N16961:1;CMCP6:1;ES114:1;VHAR:1;MJ11:1;O395:1;VPAR:1;PPRO:1;VSPL:1;YJ016:1	TK	COG0745	Response regulators consisting of a CheY-like receiver domain and a winged-helix DNA-binding domain	ABU69197.1(Vhar) ACH66846.1(MJ11) CAG18670.1(Ppro) CAQ80481.1(Asal) CAV20213.1(Vspl) NT01VF2523(ES114) NT01VP2691(Vpar) NT01VV1215(CMCP6) NT02VVA2933(YJ016) VC0395_A2264(O395) VC2692(N16961)
ORTHOMCL1898	11	11	ASAL:1;N16961:1;CMCP6:1;ES114:1;VHAR:1;MJ11:1;O395:1;VPAR:1;PPRO:1;VSPL:1;YJ016:1	UNTP	COG3678	P pilus assembly/Cpx signaling pathway, periplasmic inhibitor/zinc-resistance associated protein	ABU69196.1(Vhar) ACH67024.1(MJ11) CAG18672.1(Ppro) CAQ80480.1(Asal) CAV20212.1(Vspl) NT01VF2520(ES114) NT01VP2690(Vpar) NT01VV1216(CMCP6) NT02VVA2932(YJ016) VC0395_A2263(O395) VC2691(N16961)
ORTHOMCL1899	11	11	ASAL:1;N16961:1;CMCP6:1;ES114:1;VHAR:1;MJ11:1;O395:1;VPAR:1;PPRO:1;VSPL:1;YJ016:1	P	COG0053	Predicted Co/Zn/Cd cation transporters	ABU69194.1(Vhar) ACH66490.1(MJ11) CAG23668.1(Ppro) CAQ80479.1(Asal) CAV20211.1(Vspl) NT01VF2519(ES114) NT01VP2689(Vpar) NT01VV1217(CMCP6) NT02VVA2931(YJ016) VC0395_A2262(O395) VC2690(N16961)
ORTHOMCL1900	11	11	ASAL:1;N16961:1;CMCP6:1;ES114:1;VHAR:1;MJ11:1;O395:1;VPAR:1;PPRO:1;VSPL:1;YJ016:1	G	COG0205	6-phosphofructokinase	ABU69193.1(Vhar) ACH66040.1(MJ11) CAG18673.1(Ppro) CAQ80478.1(Asal) CAV20210.1(Vspl) NT01VF2518(ES114) NT01VP2687(Vpar) NT01VV1218(CMCP6) NT02VVA2930(YJ016) VC0395_A2261(O395) VC2689(N16961)
ORTHOMCL1901	11	11	ASAL:1;N16961:1;CMCP6:1;ES114:1;VHAR:1;MJ11:1;O395:1;VPAR:1;PPRO:1;VSPL:1;YJ016:1	O	COG0234	Co-chaperonin GroES (HSP10)	ABU69191.1(Vhar) ACH64841.1(MJ11) CAG21673.1(Ppro) CAQ77703.1(Asal) CAV17269.1(Vspl) NT01VF0214(ES114) NT01VP2684(Vpar) NT01VV1220(CMCP6) NT02VVA2928(YJ016) VC0395_A2238(O395) VC2665(N16961)
ORTHOMCL1902	11	11	ASAL:1;N16961:1;CMCP6:1;ES114:1;VHAR:1;MJ11:1;O395:1;VPAR:1;PPRO:1;VSPL:1;YJ016:1	E	COG1509	Lysine 2,3-aminomutase	ABU69186.1(Vhar) ACH65478.1(MJ11) CAG21668.1(Ppro) CAQ80477.1(Asal) CAV17274.1(Vspl) NT01VF2517(ES114) NT01VP2678(Vpar) NT01VV1224(CMCP6) NT02VVA2923(YJ016) VC0395_A2235(O395) VC2661(N16961)
ORTHOMCL1903	11	11	ASAL:1;N16961:1;CMCP6:1;ES114:1;VHAR:1;MJ11:1;O395:1;VPAR:1;PPRO:1;VSPL:1;YJ016:1	J	COG0231	Translation elongation factor P (EF-P)/translation initiation factor 5A (eIF-5A)	ABU69185.1(Vhar) ACH66459.1(MJ11) CAG21667.1(Ppro) CAQ80476.1(Asal) CAV17275.1(Vspl) NT01VF2516(ES114) NT01VP2677(Vpar) NT01VV1225(CMCP6) NT02VVA2922(YJ016) VC0395_A2234(O395) VC2660(N16961)
ORTHOMCL1904	11	11	ASAL:1;N16961:1;CMCP6:1;ES114:1;VHAR:1;MJ11:1;O395:1;VPAR:1;PPRO:1;VSPL:1;YJ016:1	C	COG3080	Fumarate reductase subunit D	ABU69182.1(Vhar) ACH66930.1(MJ11) CAG21666.1(Ppro) CAQ80475.1(Asal) CAV17276.1(Vspl) NT01VF2515(ES114) NT01VP2675(Vpar) NT01VV1227(CMCP6) NT02VVA2920(YJ016) VC0395_A2233(O395) VC2659(N16961)
ORTHOMCL1905	11	11	ASAL:1;N16961:1;CMCP6:1;ES114:1;VHAR:1;MJ11:1;O395:1;VPAR:1;PPRO:1;VSPL:1;YJ016:1	C	COG3029	Fumarate reductase subunit C	ABU69181.1(Vhar) ACH66883.1(MJ11) CAG21665.1(Ppro) CAQ80474.1(Asal) CAV17277.1(Vspl) NT01VF2514(ES114) NT01VP2674(Vpar) NT01VV1228(CMCP6) NT02VVA2919(YJ016) VC0395_A2232(O395) VC2658(N16961)
ORTHOMCL1906	11	11	ASAL:1;N16961:1;CMCP6:1;ES114:1;VHAR:1;MJ11:1;O395:1;VPAR:1;PPRO:1;VSPL:1;YJ016:1	C	COG0479	Succinate dehydrogenase/fumarate reductase, Fe-S protein subunit	ABU69180.1(Vhar) ACH65379.1(MJ11) CAG21664.1(Ppro) CAQ80473.1(Asal) CAV17278.1(Vspl) NT01VF2513(ES114) NT01VP2673(Vpar) NT01VV1229(CMCP6) NT02VVA2918(YJ016) VC0395_A2231(O395) VC2657(N16961)
ORTHOMCL1907	11	11	ASAL:1;N16961:1;CMCP6:1;ES114:1;VHAR:1;MJ11:1;O395:1;VPAR:1;PPRO:1;VSPL:1;YJ016:1	C	COG1053	Succinate dehydrogenase/fumarate reductase, flavoprotein subunit	ABU69179.1(Vhar) ACH65791.1(MJ11) CAG21663.1(Ppro) CAQ80472.1(Asal) CAV17279.1(Vspl) NT01VF2512(ES114) NT01VP2672(Vpar) NT01VV1230(CMCP6) NT02VVA2917(YJ016) VC0395_A2230(O395) VC2656(N16961)
ORTHOMCL1908	11	11	ASAL:1;N16961:1;CMCP6:1;ES114:1;VHAR:1;MJ11:1;O395:1;VPAR:1;PPRO:1;VSPL:1;YJ016:1	J	COG2269	Truncated, possibly inactive, lysyl-tRNA synthetase (class II)	ABU69178.1(Vhar) ACH66668.1(MJ11) CAG21662.1(Ppro) CAQ80471.1(Asal) CAV17280.1(Vspl) NT01VF2511(ES114) NT01VP2670(Vpar) NT01VV1232(CMCP6) NT02VVA2915(YJ016) VC0395_A2229(O395) VC2655(N16961)
ORTHOMCL1909	11	11	ASAL:1;N16961:1;CMCP6:1;ES114:1;VHAR:1;MJ11:1;O395:1;VPAR:1;PPRO:1;VSPL:1;YJ016:1	K	COG1309	Transcriptional regulator	ABU69176.1(Vhar) ACH65079.1(MJ11) CAG18660.1(Ppro) CAQ77952.1(Asal) CAV17234.1(Vspl) NT01VF0163(ES114) NT01VP2668(Vpar) NT01VV1233(CMCP6) NT02VVA2913(YJ016) VC0333(N16961) VC0395_A2735(O395)
ORTHOMCL1910	11	11	ASAL:1;N16961:1;CMCP6:1;ES114:1;VHAR:1;MJ11:1;O395:1;VPAR:1;PPRO:1;VSPL:1;YJ016:1	D	COG4942	Membrane-bound metallopeptidase	ABU69174.1(Vhar) ACH67171.1(MJ11) CAG18662.1(Ppro) CAQ80488.1(Asal) CAV17235.1(Vspl) NT01VF2531(ES114) NT01VP2666(Vpar) NT01VV1236(CMCP6) NT02VVA2910(YJ016) VC0335(N16961) VC0395_A2736(O395)
ORTHOMCL1911	11	11	ASAL:1;N16961:1;CMCP6:1;ES114:1;VHAR:1;MJ11:1;O395:1;VPAR:1;PPRO:1;VSPL:1;YJ016:1	E	COG1045	Serine acetyltransferase	ABU69173.1(Vhar) ACH66586.1(MJ11) CAG18667.1(Ppro) CAQ80484.1(Asal) CAV17236.1(Vspl) NT01VF2527(ES114) NT01VP2665(Vpar) NT01VV1237(CMCP6) NT02VVA2908(YJ016) VC0395_A2225(O395) VC2649(N16961)
ORTHOMCL1912	11	11	ASAL:1;N16961:1;CMCP6:1;ES114:1;VHAR:1;MJ11:1;O395:1;VPAR:1;PPRO:1;VSPL:1;YJ016:1	C	COG0240	Glycerol-3-phosphate dehydrogenase	ABU69172.1(Vhar) ACH66601.1(MJ11) CAG18666.1(Ppro) CAQ80485.1(Asal) CAV17237.1(Vspl) NT01VF2528(ES114) NT01VP2664(Vpar) NT01VV1238(CMCP6) NT02VVA2907(YJ016) VC0395_A2226(O395) VC2651(N16961)
ORTHOMCL1913	11	11	ASAL:1;N16961:1;CMCP6:1;ES114:1;VHAR:1;MJ11:1;O395:1;VPAR:1;PPRO:1;VSPL:1;YJ016:1	U	COG1952	Preprotein translocase subunit SecB	ABU69171.1(Vhar) ACH67086.1(MJ11) CAG18665.1(Ppro) CAQ80486.1(Asal) CAV17238.1(Vspl) NT01VF2529(ES114) NT01VP2662(Vpar) NT01VV1239(CMCP6) NT02VVA2906(YJ016) VC0395_A2227(O395) VC2653(N16961)
ORTHOMCL1914	11	11	ASAL:1;N16961:1;CMCP6:1;ES114:1;VHAR:1;MJ11:1;O395:1;VPAR:1;PPRO:1;VSPL:1;YJ016:1	P	COG0607	Rhodanese-related sulfurtransferase	ABU69170.1(Vhar) ACH65635.1(MJ11) CAG18664.1(Ppro) CAQ80487.1(Asal) CAV17239.1(Vspl) NT01VF2530(ES114) NT01VP2661(Vpar) NT01VV1240(CMCP6) NT02VVA2905(YJ016) VC0395_A2228(O395) VC2654(N16961)
ORTHOMCL1915	11	11	ASAL:1;N16961:1;CMCP6:1;ES114:1;VHAR:1;MJ11:1;O395:1;VPAR:1;PPRO:1;VSPL:1;YJ016:1	G	COG0696	Phosphoglyceromutase	ABU69169.1(Vhar) ACH65011.1(MJ11) CAG18663.1(Ppro) CAQ80734.1(Asal) CAV17266.1(Vspl) NT01VF0212(ES114) NT01VP2660(Vpar) NT01VV1242(CMCP6) NT02VVA2903(YJ016) VC0336(N16961) VC0395_A2738(O395)
ORTHOMCL1916	11	11	ASAL:1;N16961:1;CMCP6:1;ES114:1;VHAR:1;MJ11:1;O395:1;VPAR:1;PPRO:1;VSPL:1;YJ016:1	I	COG0688	Phosphatidylserine decarboxylase	ABU69162.1(Vhar) ACH67234.1(MJ11) CAG21657.1(Ppro) CAQ80469.1(Asal) CAV17284.1(Vspl) NT01VF2509(ES114) NT01VP2656(Vpar) NT01VV1245(CMCP6) NT02VVA2900(YJ016) VC0339(N16961) VC0395_A2741(O395)
ORTHOMCL1917	11	11	ASAL:1;N16961:1;CMCP6:1;ES114:1;VHAR:1;MJ11:1;O395:1;VPAR:1;PPRO:1;VSPL:1;YJ016:1	R	COG1162	Predicted GTPases	ABU69161.1(Vhar) ACH65544.1(MJ11) CAG21656.1(Ppro) CAQ80468.1(Asal) CAV17285.1(Vspl) NT01VF2508(ES114) NT01VP2655(Vpar) NT01VV1246(CMCP6) NT02VVA2899(YJ016) VC0340(N16961) VC0395_A2742(O395)
ORTHOMCL1918	11	11	ASAL:1;N16961:1;CMCP6:1;ES114:1;VHAR:1;MJ11:1;O395:1;VPAR:1;PPRO:1;VSPL:1;YJ016:1	A	COG1949	Oligoribonuclease (3'->5' exoribonuclease)	ABU69160.1(Vhar) ACH65787.1(MJ11) CAG21655.1(Ppro) CAQ80467.1(Asal) CAV17286.1(Vspl) NT01VF2507(ES114) NT01VP2654(Vpar) NT01VV1247(CMCP6) NT02VVA2898(YJ016) VC0341(N16961) VC0395_A2743(O395)
ORTHOMCL1919	11	11	ASAL:1;N16961:1;CMCP6:1;ES114:1;VHAR:1;MJ11:1;O395:1;VPAR:1;PPRO:1;VSPL:1;YJ016:1	C	COG1600	Uncharacterized Fe-S protein	ABU69159.1(Vhar) ACH66071.1(MJ11) CAG21654.1(Ppro) CAQ80466.1(Asal) CAV17287.1(Vspl) NT01VF2499(ES114) NT01VP2652(Vpar) NT01VV1248(CMCP6) NT02VVA2896(YJ016) VC0342(N16961) VC0395_A2753(O395)
ORTHOMCL1920	11	11	ASAL:1;N16961:1;CMCP6:1;ES114:1;VHAR:1;MJ11:1;O395:1;VPAR:1;PPRO:1;VSPL:1;YJ016:1	R	COG0802	Predicted ATPase or kinase	ABU69158.1(Vhar) ACH65685.1(MJ11) CAG21652.1(Ppro) CAQ80465.1(Asal) CAV17288.1(Vspl) NT01VF2498(ES114) NT01VP2651(Vpar) NT01VV1249(CMCP6) NT02VVA2895(YJ016) VC0343(N16961) VC0395_A2754(O395)
ORTHOMCL1921	11	11	ASAL:1;N16961:1;CMCP6:1;ES114:1;VHAR:1;MJ11:1;O395:1;VPAR:1;PPRO:1;VSPL:1;YJ016:1	M	COG1388	FOG: LysM repeat	ABU69157.1(Vhar) ACH66430.1(MJ11) CAG21651.1(Ppro) CAQ80464.1(Asal) CAV17289.1(Vspl) NT01VF2497(ES114) NT01VP2650(Vpar) NT01VV1250(CMCP6) NT02VVA2894(YJ016) VC0344(N16961) VC0395_A2755(O395)
ORTHOMCL1922	11	11	ASAL:1;N16961:1;CMCP6:1;ES114:1;VHAR:1;MJ11:1;O395:1;VPAR:1;PPRO:1;VSPL:1;YJ016:1	L	COG0323	DNA mismatch repair enzyme (predicted ATPase)	ABU69156.1(Vhar) ACH65712.1(MJ11) CAG21650.1(Ppro) CAQ80463.1(Asal) CAV17290.1(Vspl) NT01VF2496(ES114) NT01VP2649(Vpar) NT01VV1251(CMCP6) NT02VVA2893(YJ016) VC0345(N16961) VC0395_A2756(O395)
ORTHOMCL1923	11	11	ASAL:1;N16961:1;CMCP6:1;ES114:1;VHAR:1;MJ11:1;O395:1;VPAR:1;PPRO:1;VSPL:1;YJ016:1	J	COG0324	tRNA delta(2)-isopentenylpyrophosphate transferase	ABU69155.1(Vhar) ACH65477.1(MJ11) CAG21649.1(Ppro) CAQ80462.1(Asal) CAV17291.1(Vspl) NT01VF2495(ES114) NT01VP2648(Vpar) NT01VV1252(CMCP6) NT02VVA2892(YJ016) VC0346(N16961) VC0395_A2757(O395)
ORTHOMCL1924	11	11	ASAL:1;N16961:1;CMCP6:1;ES114:1;VHAR:1;MJ11:1;O395:1;VPAR:1;PPRO:1;VSPL:1;YJ016:1	R	COG1923	Uncharacterized host factor I protein	ABU69154.1(Vhar) ACH67045.1(MJ11) CAG21648.1(Ppro) CAQ80461.1(Asal) CAV17292.1(Vspl) NT01VF2494(ES114) NT01VP2647(Vpar) NT01VV1253(CMCP6) NT02VVA2891(YJ016) VC0347(N16961) VC0395_A2758(O395)
ORTHOMCL1925	11	11	ASAL:1;N16961:1;CMCP6:1;ES114:1;VHAR:1;MJ11:1;O395:1;VPAR:1;PPRO:1;VSPL:1;YJ016:1	R	COG2262	GTPases	ABU69153.1(Vhar) ACH66707.1(MJ11) CAG21647.1(Ppro) CAQ80460.1(Asal) CAV17293.1(Vspl) NT01VF2493(ES114) NT01VP2646(Vpar) NT01VV1254(CMCP6) NT02VVA2890(YJ016) VC0348(N16961) VC0395_A2759(O395)
ORTHOMCL1926	11	11	ASAL:1;N16961:1;CMCP6:1;ES114:1;VHAR:1;MJ11:1;O395:1;VPAR:1;PPRO:1;VSPL:1;YJ016:1	O	COG0330	Membrane protease subunits, stomatin/prohibitin homologs	ABU69152.1(Vhar) ACH65995.1(MJ11) CAG21646.1(Ppro) CAQ80459.1(Asal) CAV17294.1(Vspl) NT01VF2492(ES114) NT01VP2645(Vpar) NT01VV1255(CMCP6) NT02VVA2889(YJ016) VC0349(N16961) VC0395_A2760(O395)
ORTHOMCL1927	11	11	ASAL:1;N16961:1;CMCP6:1;ES114:1;VHAR:1;MJ11:1;O395:1;VPAR:1;PPRO:1;VSPL:1;YJ016:1	O	COG0330	Membrane protease subunits, stomatin/prohibitin homologs	ABU69151.1(Vhar) ACH66881.1(MJ11) CAG21645.1(Ppro) CAQ80458.1(Asal) CAV17295.1(Vspl) NT01VF2491(ES114) NT01VP2644(Vpar) NT01VV1256(CMCP6) NT02VVA2888(YJ016) VC0350(N16961) VC0395_A2761(O395)
ORTHOMCL1928	11	11	ASAL:1;N16961:1;CMCP6:1;ES114:1;VHAR:1;MJ11:1;O395:1;VPAR:1;PPRO:1;VSPL:1;YJ016:1	S	COG3242	Uncharacterized protein conserved in bacteria	ABU69150.1(Vhar) ACH67191.1(MJ11) CAG21644.1(Ppro) CAQ80457.1(Asal) CAV17296.1(Vspl) NT01VF2490(ES114) NT01VP2643(Vpar) NT01VV1257(CMCP6) NT02VVA2887(YJ016) VC0351(N16961) VC0395_A2762(O395)
ORTHOMCL1929	11	11	ASAL:1;N16961:1;CMCP6:1;ES114:1;VHAR:1;MJ11:1;O395:1;VPAR:1;PPRO:1;VSPL:1;YJ016:1	F	COG0104	Adenylosuccinate synthase	ABU69149.1(Vhar) ACH66984.1(MJ11) CAG21643.1(Ppro) CAQ80456.1(Asal) CAV17297.1(Vspl) NT01VF2489(ES114) NT01VP2642(Vpar) NT01VV1258(CMCP6) NT02VVA2886(YJ016) VC0395_A2180(O395) VC2602(N16961)
ORTHOMCL1930	11	11	ASAL:1;N16961:1;CMCP6:1;ES114:1;VHAR:1;MJ11:1;O395:1;VPAR:1;PPRO:1;VSPL:1;YJ016:1	R	COG0790	FOG: TPR repeat, SEL1 subfamily	ABU69148.1(Vhar) ACH66507.1(MJ11) CAG21642.1(Ppro) CAQ80455.1(Asal) CAV17298.1(Vspl) NT01VF2488(ES114) NT01VP2640(Vpar) NT01VV1259(CMCP6) NT02VVA2885(YJ016) VC0395_A2179(O395) VC2601(N16961)
ORTHOMCL1931	11	11	ASAL:1;N16961:1;CMCP6:1;ES114:1;VHAR:1;MJ11:1;O395:1;VPAR:1;PPRO:1;VSPL:1;YJ016:1	C	COG1018	Flavodoxin reductases (ferredoxin-NADPH reductases) family 1	ABU69147.1(Vhar) ACH65322.1(MJ11) CAG21641.1(Ppro) CAQ80454.1(Asal) CAV26148.1(Vspl) NT01VF2487(ES114) NT01VP2639(Vpar) NT01VV1260(CMCP6) NT02VVA2884(YJ016) VC0395_1093(O395) VCA0183(N16961)
ORTHOMCL1932	11	11	ASAL:1;N16961:1;CMCP6:1;ES114:1;VHAR:1;MJ11:1;O395:1;VPAR:1;PPRO:1;VSPL:1;YJ016:1	K	COG0557	Exoribonuclease R	ABU69145.1(Vhar) ACH66643.1(MJ11) CAG21639.1(Ppro) CAQ80452.1(Asal) CAV17300.1(Vspl) NT01VF2485(ES114) NT01VP2637(Vpar) NT01VV1263(CMCP6) NT02VVA2881(YJ016) VC0395_A2177(O395) VC2599(N16961)
ORTHOMCL1933	11	11	ASAL:1;N16961:1;CMCP6:1;ES114:1;VHAR:1;MJ11:1;O395:1;VPAR:1;PPRO:1;VSPL:1;YJ016:1	J	COG0566	rRNA methylases	ABU69144.1(Vhar) ACH65782.1(MJ11) CAG21638.1(Ppro) CAQ80451.1(Asal) CAV17301.1(Vspl) NT01VF2484(ES114) NT01VP2636(Vpar) NT01VV1264(CMCP6) NT02VVA2880(YJ016) VC0395_A2176(O395) VC2598(N16961)
ORTHOMCL1934	11	11	ASAL:1;N16961:1;CMCP6:1;ES114:1;VHAR:1;MJ11:1;O395:1;VPAR:1;PPRO:1;VSPL:1;YJ016:1	R	COG0546	Predicted phosphatases	ABU69143.1(Vhar) ACH65654.1(MJ11) CAG18724.1(Ppro) CAQ80411.1(Asal) CAV20160.1(Vspl) NT01VF2458(ES114) NT01VP2635(Vpar) NT01VV1265(CMCP6) NT02VVA2879(YJ016) VC0395_A2201(O395) VC2624(N16961)
ORTHOMCL1935	11	11	ASAL:1;N16961:1;CMCP6:1;ES114:1;VHAR:1;MJ11:1;O395:1;VPAR:1;PPRO:1;VSPL:1;YJ016:1	J	COG0180	Tryptophanyl-tRNA synthetase	ABU69142.1(Vhar) ACH66142.1(MJ11) CAG18725.1(Ppro) CAQ80412.1(Asal) CAV20159.1(Vspl) NT01VF2457(ES114) NT01VP2634(Vpar) NT01VV1266(CMCP6) NT02VVA2878(YJ016) VC0395_A2200(O395) VC2623(N16961)
ORTHOMCL1936	11	11	ASAL:1;N16961:1;CMCP6:1;ES114:1;VHAR:1;MJ11:1;O395:1;VPAR:1;PPRO:1;VSPL:1;YJ016:1	R	COG2374	Predicted extracellular nuclease	ABU69141.1(Vhar) ACH66556.1(MJ11) CAG18726.1(Ppro) CAQ79049.1(Asal) CAV20157.1(Vspl) NT01VF1552(ES114) NT01VP2632(Vpar) NT01VV1269(CMCP6) NT02VVA2876(YJ016) VC0395_A2198(O395) VC2621(N16961)
ORTHOMCL1937	11	11	ASAL:1;N16961:1;CMCP6:1;ES114:1;VHAR:1;MJ11:1;O395:1;VPAR:1;PPRO:1;VSPL:1;YJ016:1	EH	COG0512	Anthranilate/para-aminobenzoate synthases component II	ABU69140.1(Vhar) ACH66611.1(MJ11) CAG18727.1(Ppro) CAQ80413.1(Asal) CAV20155.1(Vspl) NT01VF2456(ES114) NT01VP2631(Vpar) NT01VV1271(CMCP6) NT02VVA2875(YJ016) VC0395_A2196(O395) VC2619(N16961)
ORTHOMCL1938	11	11	ASAL:1;N16961:1;CMCP6:1;ES114:1;VHAR:1;MJ11:1;O395:1;VPAR:1;PPRO:1;VSPL:1;YJ016:1	E	COG4992	Ornithine/acetylornithine aminotransferase	ABU69139.1(Vhar) ACH67112.1(MJ11) CAG18728.1(Ppro) CAQ80417.1(Asal) CAV20154.1(Vspl) NT01VF2455(ES114) NT01VP2630(Vpar) NT01VV1274(CMCP6) NT02VVA2873(YJ016) VC0395_A2195(O395) VC2618(N16961)
ORTHOMCL1939	11	11	ASAL:1;N16961:1;CMCP6:1;ES114:1;VHAR:1;MJ11:1;O395:1;VPAR:1;PPRO:1;VSPL:1;YJ016:1	E	COG3138	Arginine/ornithine N-succinyltransferase beta subunit	ABU69138.1(Vhar) ACH65777.1(MJ11) CAG18729.1(Ppro) CAQ80418.1(Asal) CAV20153.1(Vspl) NT01VF2454(ES114) NT01VP2629(Vpar) NT01VV1275(CMCP6) NT02VVA2872(YJ016) VC0395_A2194(O395) VC2617(N16961)
ORTHOMCL1940	11	11	ASAL:1;N16961:1;CMCP6:1;ES114:1;VHAR:1;MJ11:1;O395:1;VPAR:1;PPRO:1;VSPL:1;YJ016:1	C	COG1012	NAD-dependent aldehyde dehydrogenases	ABU69137.1(Vhar) ACH66245.1(MJ11) CAG18730.1(Ppro) CAQ80419.1(Asal) CAV20152.1(Vspl) NT01VF2453(ES114) NT01VP2628(Vpar) NT01VV1276(CMCP6) NT02VVA2871(YJ016) VC0395_A2193(O395) VC2616(N16961)
ORTHOMCL1941	11	11	ASAL:1;N16961:1;CMCP6:1;ES114:1;VHAR:1;MJ11:1;O395:1;VPAR:1;PPRO:1;VSPL:1;YJ016:1				ABU69136.1(Vhar) ACH65689.1(MJ11) CAG18731.1(Ppro) CAQ80420.1(Asal) CAV20151.1(Vspl) NT01VF2452(ES114) NT01VP2627(Vpar) NT01VV1277(CMCP6) NT02VVA2870(YJ016) VC0395_A2192(O395) VC2615(N16961)
ORTHOMCL1942	11	11	ASAL:1;N16961:1;CMCP6:1;ES114:1;VHAR:1;MJ11:1;O395:1;VPAR:1;PPRO:1;VSPL:1;YJ016:1	T	COG0664	cAMP-binding proteins - catabolite gene activator and regulatory subunit of cAMP-dependent protein kinases	ABU69135.1(Vhar) ACH66276.1(MJ11) CAG18732.1(Ppro) CAQ80421.1(Asal) CAV20148.1(Vspl) NT01VF2451(ES114) NT01VP2626(Vpar) NT01VV1278(CMCP6) NT02VVA2869(YJ016) VC0395_A2191(O395) VC2614(N16961)
ORTHOMCL1943	11	11	ASAL:1;N16961:1;CMCP6:1;ES114:1;VHAR:1;MJ11:1;O395:1;VPAR:1;PPRO:1;VSPL:1;YJ016:1	C	COG3954	Phosphoribulokinase	ABU69134.1(Vhar) ACH65122.1(MJ11) CAG18734.1(Ppro) CAQ77979.1(Asal) CAV20147.1(Vspl) NT01VF0223(ES114) NT01VP2625(Vpar) NT01VV1279(CMCP6) NT02VVA2868(YJ016) VC0395_A2190(O395) VC2613(N16961)
ORTHOMCL1944	11	11	ASAL:1;N16961:1;CMCP6:1;ES114:1;VHAR:1;MJ11:1;O395:1;VPAR:1;PPRO:1;VSPL:1;YJ016:1	S	COG3089	Uncharacterized protein conserved in bacteria	ABU69133.1(Vhar) ACH64980.1(MJ11) CAG18735.1(Ppro) CAQ77980.1(Asal) CAV20146.1(Vspl) NT01VF0225(ES114) NT01VP2624(Vpar) NT01VV1280(CMCP6) NT02VVA2867(YJ016) VC0395_A2189(O395) VC2612(N16961)
ORTHOMCL1945	11	11	ASAL:1;N16961:1;CMCP6:1;ES114:1;VHAR:1;MJ11:1;O395:1;VPAR:1;PPRO:1;VSPL:1;YJ016:1	R	COG0429	Predicted hydrolase of the alpha/beta-hydrolase fold	ABU69132.1(Vhar) ACH64880.1(MJ11) CAG18736.1(Ppro) CAQ77981.1(Asal) CAV20145.1(Vspl) NT01VF0226(ES114) NT01VP2623(Vpar) NT01VV1281(CMCP6) NT02VVA2866(YJ016) VC0395_A2188(O395) VC2610(N16961)
ORTHOMCL1946	11	11	ASAL:1;N16961:1;CMCP6:1;ES114:1;VHAR:1;MJ11:1;O395:1;VPAR:1;PPRO:1;VSPL:1;YJ016:1	S	COG5589	Uncharacterized conserved protein	ABU69131.1(Vhar) ACH65178.1(MJ11) CAG18739.1(Ppro) CAQ77982.1(Asal) CAV20144.1(Vspl) NT01VF0227(ES114) NT01VP2622(Vpar) NT01VV1282(CMCP6) NT02VVA2865(YJ016) VC0395_A2187(O395) VC2609(N16961)
ORTHOMCL1947	11	11	ASAL:1;N16961:1;CMCP6:1;ES114:1;VHAR:1;MJ11:1;O395:1;VPAR:1;PPRO:1;VSPL:1;YJ016:1	R	COG0488	ATPase components of ABC transporters with duplicated ATPase domains	ABU69130.1(Vhar) ACH65006.1(MJ11) CAG18740.1(Ppro) CAQ77983.1(Asal) CAV20143.1(Vspl) NT01VF0228(ES114) NT01VP2621(Vpar) NT01VV1283(CMCP6) NT02VVA2864(YJ016) VC0395_A2186(O395) VC2608(N16961)
ORTHOMCL1948	11	11	ASAL:1;N16961:1;CMCP6:1;ES114:1;VHAR:1;MJ11:1;O395:1;VPAR:1;PPRO:1;VSPL:1;YJ016:1	R	COG2249	Putative NADPH-quinone reductase (modulator of drug activity B)	ABU69129.1(Vhar) ACH65108.1(MJ11) CAG18741.1(Ppro) CAQ77984.1(Asal) CAV20142.1(Vspl) NT01VF0229(ES114) NT01VP2620(Vpar) NT01VV1284(CMCP6) NT02VVA2863(YJ016) VC0395_A2185(O395) VC2607(N16961)
ORTHOMCL1949	11	11	ASAL:1;N16961:1;CMCP6:1;ES114:1;VHAR:1;MJ11:1;O395:1;VPAR:1;PPRO:1;VSPL:1;YJ016:1	P	COG1226	Kef-type K+ transport systems, predicted NAD-binding component	ABU69128.1(Vhar) ACH65028.1(MJ11) CAG18742.1(Ppro) CAQ77985.1(Asal) CAV20141.1(Vspl) NT01VF0232(ES114) NT01VP2619(Vpar) NT01VV1285(CMCP6) NT02VVA2862(YJ016) VC0395_A2184(O395) VC2606(N16961)
ORTHOMCL1950	11	11	ASAL:1;N16961:1;CMCP6:1;ES114:1;VHAR:1;MJ11:1;O395:1;VPAR:1;PPRO:1;VSPL:1;YJ016:1	R	COG3529	Predicted nucleic-acid-binding protein containing a Zn-ribbon domain	ABU69127.1(Vhar) ACH65147.1(MJ11) CAG18743.1(Ppro) CAQ77986.1(Asal) CAV20140.1(Vspl) NT01VF0233(ES114) NT01VP2618(Vpar) NT01VV1286(CMCP6) NT02VVA2861(YJ016) VC0395_A2183(O395) VC2605(N16961)
ORTHOMCL1951	11	11	ASAL:1;N16961:1;CMCP6:1;ES114:1;VHAR:1;MJ11:1;O395:1;VPAR:1;PPRO:1;VSPL:1;YJ016:1	O	COG1047	FKBP-type peptidyl-prolyl cis-trans isomerases 2	ABU69126.1(Vhar) ACH64872.1(MJ11) CAG18744.1(Ppro) CAQ77987.1(Asal) CAV20139.1(Vspl) NT01VF0234(ES114) NT01VP2617(Vpar) NT01VV1287(CMCP6) NT02VVA2860(YJ016) VC0395_A2182(O395) VC2604(N16961)
ORTHOMCL1952	11	11	ASAL:1;N16961:1;CMCP6:1;ES114:1;VHAR:1;MJ11:1;O395:1;VPAR:1;PPRO:1;VSPL:1;YJ016:1	S	COG2900	Uncharacterized protein conserved in bacteria	ABU69124.1(Vhar) ACH64979.1(MJ11) CAG18745.1(Ppro) CAQ77988.1(Asal) CAV20137.1(Vspl) NT01VF0235(ES114) NT01VP2615(Vpar) NT01VV1289(CMCP6) NT02VVA2858(YJ016) VC0352(N16961) VC0395_A2763(O395)
ORTHOMCL1953	11	11	ASAL:1;N16961:1;CMCP6:1;ES114:1;VHAR:1;MJ11:1;O395:1;VPAR:1;PPRO:1;VSPL:1;YJ016:1	R	COG2319	FOG: WD40 repeat	ABU69123.1(Vhar) ACH65119.1(MJ11) CAG18746.1(Ppro) CAQ77989.1(Asal) CAV20136.1(Vspl) NT01VF0236(ES114) NT01VP2614(Vpar) NT01VV1290(CMCP6) NT02VVA2857(YJ016) VC0353(N16961) VC0395_A2764(O395)
ORTHOMCL1954	11	11	ASAL:1;N16961:1;CMCP6:1;ES114:1;VHAR:1;MJ11:1;O395:1;VPAR:1;PPRO:1;VSPL:1;YJ016:1	O	COG0545	FKBP-type peptidyl-prolyl cis-trans isomerases 1	ABU69122.1(Vhar) ACH65143.1(MJ11) CAG18747.1(Ppro) CAQ77990.1(Asal) CAV20135.1(Vspl) NT01VF0237(ES114) NT01VP2613(Vpar) NT01VV1291(CMCP6) NT02VVA2856(YJ016) VC0354(N16961) VC0395_A2766(O395)
ORTHOMCL1955	11	11	ASAL:1;N16961:1;CMCP6:1;ES114:1;VHAR:1;MJ11:1;O395:1;VPAR:1;PPRO:1;VSPL:1;YJ016:1	S	COG2964	Uncharacterized protein conserved in bacteria	ABU69121.1(Vhar) ACH64948.1(MJ11) CAG18748.1(Ppro) CAQ77991.1(Asal) CAV20134.1(Vspl) NT01VF0238(ES114) NT01VP2612(Vpar) NT01VV1292(CMCP6) NT02VVA2855(YJ016) VC0355(N16961) VC0395_A2767(O395)
ORTHOMCL1956	11	11	ASAL:1;N16961:1;CMCP6:1;ES114:1;VHAR:1;MJ11:1;O395:1;VPAR:1;PPRO:1;VSPL:1;YJ016:1	P	COG1553	Uncharacterized conserved protein involved in intracellular sulfur reduction	ABU69120.1(Vhar) ACH65027.1(MJ11) CAG18749.1(Ppro) CAQ77992.1(Asal) CAV20133.1(Vspl) NT01VF0239(ES114) NT01VP2611(Vpar) NT01VV1293(CMCP6) NT02VVA2854(YJ016) VC0356(N16961) VC0395_A2768(O395)
ORTHOMCL1957	11	11	ASAL:1;N16961:1;CMCP6:1;ES114:1;VHAR:1;MJ11:1;O395:1;VPAR:1;PPRO:1;VSPL:1;YJ016:1	P	COG2923	Uncharacterized protein involved in the oxidation of intracellular sulfur	ABU69119.1(Vhar) ACH64826.1(MJ11) CAG18750.1(Ppro) CAQ77993.1(Asal) CAV20132.1(Vspl) NT01VF0240(ES114) NT01VP2610(Vpar) NT01VV1294(CMCP6) NT02VVA2853(YJ016) VC0357(N16961) VC0395_A2769(O395)
ORTHOMCL1958	11	11	ASAL:1;N16961:1;CMCP6:1;ES114:1;VHAR:1;MJ11:1;O395:1;VPAR:1;PPRO:1;VSPL:1;YJ016:1	P	COG2168	Uncharacterized conserved protein involved in oxidation of intracellular sulfur	ABU69118.1(Vhar) ACH64960.1(MJ11) CAG18751.1(Ppro) CAQ77994.1(Asal) CAV20131.1(Vspl) NT01VF0241(ES114) NT01VP2609(Vpar) NT01VV1295(CMCP6) NT02VVA2852(YJ016) VC0358(N16961) VC0395_A2770(O395)
ORTHOMCL1959	11	11	ASAL:1;N16961:1;CMCP6:1;ES114:1;VHAR:1;MJ11:1;O395:1;VPAR:1;PPRO:1;VSPL:1;YJ016:1	J	COG0048	Ribosomal protein S12	ABU69117.1(Vhar) ACH64937.1(MJ11) CAG18752.1(Ppro) CAQ77995.1(Asal) CAV20130.1(Vspl) NT01VF0242(ES114) NT01VP2608(Vpar) NT01VV1296(CMCP6) NT02VVA2851(YJ016) VC0359(N16961) VC0395_A2771(O395)
ORTHOMCL1960	11	11	ASAL:1;N16961:1;CMCP6:1;ES114:1;VHAR:1;MJ11:1;O395:1;VPAR:1;PPRO:1;VSPL:1;YJ016:1	J	COG0049	Ribosomal protein S7	ABU69116.1(Vhar) ACH65009.1(MJ11) CAG18753.1(Ppro) CAQ77996.1(Asal) CAV20129.1(Vspl) NT01VF0243(ES114) NT01VP2607(Vpar) NT01VV1297(CMCP6) NT02VVA2850(YJ016) VC0360(N16961) VC0395_A2772(O395)
ORTHOMCL1961	11	11	ASAL:1;N16961:1;CMCP6:1;ES114:1;VHAR:1;MJ11:1;O395:1;VPAR:1;PPRO:1;VSPL:1;YJ016:1	C	COG0281	Malic enzyme	ABU69111.1(Vhar) ACH65861.1(MJ11) CAG18698.1(Ppro) CAQ80429.1(Asal) CAV20193.1(Vspl) NT01VF2443(ES114) NT01VP2602(Vpar) NT01VV1319(CMCP6) NT02VVA2828(YJ016) VC0395_A2254(O395) VC2681(N16961)
ORTHOMCL1962	11	11	ASAL:1;N16961:1;CMCP6:1;ES114:1;VHAR:1;MJ11:1;O395:1;VPAR:1;PPRO:1;VSPL:1;YJ016:1	KE	COG3060	Transcriptional regulator of met regulon	ABU69110.1(Vhar) ACH65284.1(MJ11) CAG18699.1(Ppro) CAQ80430.1(Asal) CAV20192.1(Vspl) NT01VF2439(ES114) NT01VP2601(Vpar) NT01VV1320(CMCP6) NT02VVA2827(YJ016) VC0395_A2255(O395) VC2682(N16961)
ORTHOMCL1963	11	11	ASAL:1;N16961:1;CMCP6:1;ES114:1;VHAR:1;MJ11:1;O395:1;VPAR:1;PPRO:1;VSPL:1;YJ016:1	E	COG0626	Cystathionine beta-lyases/cystathionine gamma-synthases	ABU69109.1(Vhar) ACH65734.1(MJ11) CAG18700.1(Ppro) CAQ80431.1(Asal) CAV20191.1(Vspl) NT01VF2438(ES114) NT01VP2600(Vpar) NT01VV1321(CMCP6) NT02VVA2826(YJ016) VC0395_A2256(O395) VC2683(N16961)
ORTHOMCL1964	11	11	ASAL:1;N16961:1;CMCP6:1;ES114:1;VHAR:1;MJ11:1;O395:1;VPAR:1;PPRO:1;VSPL:1;YJ016:1	E	COG0527	Aspartokinases	ABU69108.1(Vhar) ACH66788.1(MJ11) CAG18701.1(Ppro) CAQ80432.1(Asal) CAV20190.1(Vspl) NT01VF2437(ES114) NT01VP2599(Vpar) NT01VV1322(CMCP6) NT02VVA2825(YJ016) VC0395_A2257(O395) VC2684(N16961)
ORTHOMCL1965	11	11	ASAL:1;N16961:1;CMCP6:1;ES114:1;VHAR:1;MJ11:1;O395:1;VPAR:1;PPRO:1;VSPL:1;YJ016:1	E	COG0685	5,10-methylenetetrahydrofolate reductase	ABU69107.1(Vhar) ACH65839.1(MJ11) CAG18702.1(Ppro) CAQ80446.1(Asal) CAV20189.1(Vspl) NT01VF2480(ES114) NT01VP2598(Vpar) NT01VV1323(CMCP6) NT02VVA2824(YJ016) VC0395_A2258(O395) VC2685(N16961)
ORTHOMCL1966	11	11	ASAL:1;N16961:1;CMCP6:1;ES114:1;VHAR:1;MJ11:1;O395:1;VPAR:1;PPRO:1;VSPL:1;YJ016:1	C	COG2352	Phosphoenolpyruvate carboxylase	ABU69105.1(Vhar) ACH67224.1(MJ11) CAG18704.1(Ppro) CAQ80438.1(Asal) CAV20187.1(Vspl) NT01VF2479(ES114) NT01VP2596(Vpar) NT01VV1325(CMCP6) NT02VVA2822(YJ016) VC0395_A2222(O395) VC2646(N16961)
ORTHOMCL1967	11	11	ASAL:1;N16961:1;CMCP6:1;ES114:1;VHAR:1;MJ11:1;O395:1;VPAR:1;PPRO:1;VSPL:1;YJ016:1	E	COG0624	Acetylornithine deacetylase/Succinyl-diaminopimelate desuccinylase and related deacylases	ABU69104.1(Vhar) ACH66706.1(MJ11) CAG20395.1(Ppro) CAQ80439.1(Asal) CAV20186.1(Vspl) NT01VF2478(ES114) NT01VP2595(Vpar) NT01VV1326(CMCP6) NT02VVA2821(YJ016) VC0395_A2221(O395) VC2645(N16961)
ORTHOMCL1968	11	11	ASAL:1;N16961:1;CMCP6:1;ES114:1;VHAR:1;MJ11:1;O395:1;VPAR:1;PPRO:1;VSPL:1;YJ016:1	E	COG0002	Acetylglutamate semialdehyde dehydrogenase	ABU69103.1(Vhar) ACH66009.1(MJ11) CAG18705.1(Ppro) CAQ80440.1(Asal) CAV20185.1(Vspl) NT01VF2477(ES114) NT01VP2594(Vpar) NT01VV1327(CMCP6) NT02VVA2820(YJ016) VC0395_A2220(O395) VC2644(N16961)
ORTHOMCL1969	11	11	ASAL:1;N16961:1;CMCP6:1;ES114:1;VHAR:1;MJ11:1;O395:1;VPAR:1;PPRO:1;VSPL:1;YJ016:1	E	COG0548	Acetylglutamate kinase	ABU69102.1(Vhar) ACH65556.1(MJ11) CAG18706.1(Ppro) CAQ80441.1(Asal) CAV20184.1(Vspl) NT01VF2476(ES114) NT01VP2593(Vpar) NT01VV1328(CMCP6) NT02VVA2819(YJ016) VC0395_A2219(O395) VC2643(N16961)
ORTHOMCL197	11	11	ASAL:1;N16961:1;CMCP6:1;ES114:1;VHAR:1;MJ11:1;O395:1;VPAR:1;PPRO:1;VSPL:1;YJ016:1				ABU74981.1(Vhar) ACH64580.1(MJ11) CAG19889.1(Ppro) CAQ81284.1(Asal) CAV25218.1(Vspl) NT01VFA0677(ES114) NT01VPA1615(Vpar) NT01VVA1109(CMCP6) NT02VV1572(YJ016) VC0395_0241(O395) VCA0997(N16961)
ORTHOMCL1970	11	11	ASAL:1;N16961:1;CMCP6:1;ES114:1;VHAR:1;MJ11:1;O395:1;VPAR:1;PPRO:1;VSPL:1;YJ016:1	E	COG0137	Argininosuccinate synthase	ABU69101.1(Vhar) ACH66914.1(MJ11) CAG18707.1(Ppro) CAQ80442.1(Asal) CAV20183.1(Vspl) NT01VF2475(ES114) NT01VP2592(Vpar) NT01VV1329(CMCP6) NT02VVA2818(YJ016) VC0395_A2218(O395) VC2642(N16961)
ORTHOMCL1971	11	11	ASAL:1;N16961:1;CMCP6:1;ES114:1;VHAR:1;MJ11:1;O395:1;VPAR:1;PPRO:1;VSPL:1;YJ016:1	E	COG0165	Argininosuccinate lyase	ABU69100.1(Vhar) ACH66492.1(MJ11) CAG18708.1(Ppro) CAQ80394.1(Asal) CAV20181.1(Vspl) NT01VF2474(ES114) NT01VP2591(Vpar) NT01VV1330(CMCP6) NT02VVA2817(YJ016) VC0395_A2217(O395) VC2641(N16961)
ORTHOMCL1972	11	11	ASAL:1;N16961:1;CMCP6:1;ES114:1;VHAR:1;MJ11:1;O395:1;VPAR:1;PPRO:1;VSPL:1;YJ016:1	K	COG0583	Transcriptional regulator	ABU69095.1(Vhar) ACH66876.1(MJ11) CAG18712.1(Ppro) CAQ80398.1(Asal) CAV20172.1(Vspl) NT01VF2470(ES114) NT01VP2588(Vpar) NT01VV1331(CMCP6) NT02VVA2815(YJ016) VC0395_A2213(O395) VC2636(N16961)
ORTHOMCL1973	11	11	ASAL:1;N16961:1;CMCP6:1;ES114:1;VHAR:1;MJ11:1;O395:1;VPAR:1;PPRO:1;VSPL:1;YJ016:1	M	COG5009	Membrane carboxypeptidase/penicillin-binding protein	ABU69094.1(Vhar) ACH66301.1(MJ11) CAG18713.1(Ppro) CAQ80399.1(Asal) CAV20171.1(Vspl) NT01VF2469(ES114) NT01VP2587(Vpar) NT01VV1332(CMCP6) NT02VVA2814(YJ016) VC0395_A2212(O395) VC2635(N16961)
ORTHOMCL1974	11	11	ASAL:1;N16961:1;CMCP6:1;ES114:1;VHAR:1;MJ11:1;O395:1;VPAR:1;PPRO:1;VSPL:1;YJ016:1	NU	COG4972	Tfp pilus assembly protein, ATPase PilM	ABU69093.1(Vhar) ACH65948.1(MJ11) CAG18714.1(Ppro) CAQ80400.1(Asal) CAV20170.1(Vspl) NT01VF2468(ES114) NT01VP2586(Vpar) NT01VV1333(CMCP6) NT02VVA2813(YJ016) VC0395_A2211(O395) VC2634(N16961)
ORTHOMCL1975	11	11	ASAL:1;N16961:1;CMCP6:1;ES114:1;VHAR:1;MJ11:1;O395:1;VPAR:1;PPRO:1;VSPL:1;YJ016:1	NU	COG3166	Tfp pilus assembly protein PilN	ABU69092.1(Vhar) ACH66051.1(MJ11) CAG18715.1(Ppro) CAQ80401.1(Asal) CAV20169.1(Vspl) NT01VF2467(ES114) NT01VP2585(Vpar) NT01VV1334(CMCP6) NT02VVA2812(YJ016) VC0395_A2210(O395) VC2633(N16961)
ORTHOMCL1976	11	11	ASAL:1;N16961:1;CMCP6:1;ES114:1;VHAR:1;MJ11:1;O395:1;VPAR:1;PPRO:1;VSPL:1;YJ016:1	NU	COG3167	Tfp pilus assembly protein PilO	ABU69091.1(Vhar) ACH65535.1(MJ11) CAG18716.1(Ppro) CAQ80402.1(Asal) CAV20168.1(Vspl) NT01VF2466(ES114) NT01VP2584(Vpar) NT01VV1335(CMCP6) NT02VVA2811(YJ016) VC0395_A2209(O395) VC2632(N16961)
ORTHOMCL1977	11	11	ASAL:1;N16961:1;CMCP6:1;ES114:1;VHAR:1;MJ11:1;O395:1;VPAR:1;PPRO:1;VSPL:1;YJ016:1	NU	COG3168	Tfp pilus assembly protein PilP	ABU69090.1(Vhar) ACH67272.1(MJ11) CAG18717.1(Ppro) CAQ80403.1(Asal) CAV20167.1(Vspl) NT01VF2465(ES114) NT01VP2583(Vpar) NT01VV1336(CMCP6) NT02VVA2810(YJ016) VC0395_A2208(O395) VC2631(N16961)
ORTHOMCL1978	11	11	ASAL:1;N16961:1;CMCP6:1;ES114:1;VHAR:1;MJ11:1;O395:1;VPAR:1;PPRO:1;VSPL:1;YJ016:1	E	COG0703	Shikimate kinase	ABU69088.1(Vhar) ACH65778.1(MJ11) CAG18719.1(Ppro) CAQ80406.1(Asal) CAV20165.1(Vspl) NT01VF2463(ES114) NT01VP2581(Vpar) NT01VV1338(CMCP6) NT02VVA2808(YJ016) VC0395_A2206(O395) VC2629(N16961)
ORTHOMCL1979	11	11	ASAL:1;N16961:1;CMCP6:1;ES114:1;VHAR:1;MJ11:1;O395:1;VPAR:1;PPRO:1;VSPL:1;YJ016:1	E	COG0337	3-dehydroquinate synthetase	ABU69087.1(Vhar) ACH65398.1(MJ11) CAG18720.1(Ppro) CAQ80407.1(Asal) CAV20164.1(Vspl) NT01VF2462(ES114) NT01VP2580(Vpar) NT01VV1339(CMCP6) NT02VVA2807(YJ016) VC0395_A2205(O395) VC2628(N16961)
ORTHOMCL198	11	11	ASAL:1;N16961:1;CMCP6:1;ES114:1;VHAR:1;MJ11:1;O395:1;VPAR:1;PPRO:1;VSPL:1;YJ016:1	ER	COG0591	Na+/proline symporter	ABU74971.1(Vhar) ACH63640.1(MJ11) CAG23842.1(Ppro) CAQ81571.1(Asal) CAV25211.1(Vspl) NT01VFA0839(ES114) NT01VPA1622(Vpar) NT01VVA1113(CMCP6) NT02VV1575(YJ016) VC0395_0171(O395) VCA1071(N16961)
ORTHOMCL1980	11	11	ASAL:1;N16961:1;CMCP6:1;ES114:1;VHAR:1;MJ11:1;O395:1;VPAR:1;PPRO:1;VSPL:1;YJ016:1	U	COG3267	Type II secretory pathway, component ExeA (predicted ATPase)	ABU69086.1(Vhar) ACH65905.1(MJ11) CAG18721.1(Ppro) CAQ80408.1(Asal) CAV20163.1(Vspl) NT01VF2461(ES114) NT01VP2579(Vpar) NT01VV1340(CMCP6) NT02VVA2806(YJ016) VC0395_A2204(O395) VC2627(N16961)
ORTHOMCL1981	11	11	ASAL:1;N16961:1;CMCP6:1;ES114:1;VHAR:1;MJ11:1;O395:1;VPAR:1;PPRO:1;VSPL:1;YJ016:1	L	COG0338	Site-specific DNA methylase	ABU69085.1(Vhar) ACH67213.1(MJ11) CAG18722.1(Ppro) CAQ80409.1(Asal) CAV20162.1(Vspl) NT01VF2460(ES114) NT01VP2578(Vpar) NT01VV1341(CMCP6) NT02VVA2805(YJ016) VC0395_A2203(O395) VC2626(N16961)
ORTHOMCL1982	11	11	ASAL:1;N16961:1;CMCP6:1;ES114:1;VHAR:1;MJ11:1;O395:1;VPAR:1;PPRO:1;VSPL:1;YJ016:1	G	COG0036	Pentose-5-phosphate-3-epimerase	ABU69084.1(Vhar) ACH66837.1(MJ11) CAG18723.1(Ppro) CAQ80410.1(Asal) CAV20161.1(Vspl) NT01VF2459(ES114) NT01VP2577(Vpar) NT01VV1342(CMCP6) NT02VVA2804(YJ016) VC0395_A2202(O395) VC2625(N16961)
ORTHOMCL1983	11	11	ASAL:1;N16961:1;CMCP6:1;ES114:1;VHAR:1;MJ11:1;O395:1;VPAR:1;PPRO:1;VSPL:1;YJ016:1	J	COG0360	Ribosomal protein S6	ABU69083.1(Vhar) ACH67062.1(MJ11) CAG21637.1(Ppro) CAQ80450.1(Asal) CAV17302.1(Vspl) NT01VF2483(ES114) NT01VP2576(Vpar) NT01VV1343(CMCP6) NT02VVA2803(YJ016) VC0366(N16961) VC0395_A2777(O395)
ORTHOMCL1984	11	11	ASAL:1;N16961:1;CMCP6:1;ES114:1;VHAR:1;MJ11:1;O395:1;VPAR:1;PPRO:1;VSPL:1;YJ016:1	J	COG0238	Ribosomal protein S18	ABU69081.1(Vhar) ACH66388.1(MJ11) CAG21635.1(Ppro) CAQ80448.1(Asal) CAV17303.1(Vspl) NT01VF2482(ES114) NT01VP2575(Vpar) NT01VV1345(CMCP6) NT02VVA2801(YJ016) VC0368(N16961) VC0395_A2779(O395)
ORTHOMCL1985	11	11	ASAL:1;N16961:1;CMCP6:1;ES114:1;VHAR:1;MJ11:1;O395:1;VPAR:1;PPRO:1;VSPL:1;YJ016:1	J	COG0359	Ribosomal protein L9	ABU69080.1(Vhar) ACH66443.1(MJ11) CAG21634.1(Ppro) CAQ80447.1(Asal) CAV17304.1(Vspl) NT01VF2481(ES114) NT01VP2574(Vpar) NT01VV1346(CMCP6) NT02VVA2800(YJ016) VC0369(N16961) VC0395_A2780(O395)
ORTHOMCL1986	11	11	ASAL:1;N16961:1;CMCP6:1;ES114:1;VHAR:1;MJ11:1;O395:1;VPAR:1;PPRO:1;VSPL:1;YJ016:1	L	COG0305	Replicative DNA helicase	ABU69078.1(Vhar) ACH65169.1(MJ11) CAG21629.1(Ppro) CAQ78067.1(Asal) CAV17306.1(Vspl) NT01VF0313(ES114) NT01VP2572(Vpar) NT01VV1348(CMCP6) NT02VVA2798(YJ016) VC0371(N16961) VC0395_A2782(O395)
ORTHOMCL1987	11	11	ASAL:1;N16961:1;CMCP6:1;ES114:1;VHAR:1;MJ11:1;O395:1;VPAR:1;PPRO:1;VSPL:1;YJ016:1	M	COG0787	Alanine racemase	ABU69077.1(Vhar) ACH65172.1(MJ11) CAG21628.1(Ppro) CAQ78068.1(Asal) CAV17307.1(Vspl) NT01VF0314(ES114) NT01VP2571(Vpar) NT01VV1349(CMCP6) NT02VVA2797(YJ016) VC0372(N16961) VC0395_A2783(O395)
ORTHOMCL1988	11	11	ASAL:1;N16961:1;CMCP6:1;ES114:1;VHAR:1;MJ11:1;O395:1;VPAR:1;PPRO:1;VSPL:1;YJ016:1	G	COG0166	Glucose-6-phosphate isomerase	ABU69072.1(Vhar) ACH64969.1(MJ11) CAG21626.1(Ppro) CAQ78070.1(Asal) CAV17310.1(Vspl) NT01VF0316(ES114) NT01VP2568(Vpar) NT01VV1352(CMCP6) NT02VVA2794(YJ016) VC0374(N16961) VC0395_A2785(O395)
ORTHOMCL1989	11	11	ASAL:1;N16961:1;CMCP6:1;ES114:1;VHAR:1;MJ11:1;O395:1;VPAR:1;PPRO:1;VSPL:1;YJ016:1	N	COG1406	Predicted inhibitor of MCP methylation, homolog of CheC	ABU69071.1(Vhar) ACH65137.1(MJ11) CAG21625.1(Ppro) CAQ78071.1(Asal) CAV17311.1(Vspl) NT01VF0317(ES114) NT01VP2567(Vpar) NT01VV1353(CMCP6) NT02VVA2793(YJ016) VC0377(N16961) VC0395_A2787(O395)
ORTHOMCL199	11	11	ASAL:1;N16961:1;CMCP6:1;ES114:1;VHAR:1;MJ11:1;O395:1;VPAR:1;PPRO:1;VSPL:1;YJ016:1				ABU74970.1(Vhar) ACH63755.1(MJ11) CAG23843.1(Ppro) CAQ81572.1(Asal) CAV25209.1(Vspl) NT01VFA0840(ES114) NT01VPA1623(Vpar) NT01VVA1114(CMCP6) NT02VV1576(YJ016) VC0395_0170(O395) VCA1072(N16961)
ORTHOMCL1990	11	11	ASAL:1;N16961:1;CMCP6:1;ES114:1;VHAR:1;MJ11:1;O395:1;VPAR:1;PPRO:1;VSPL:1;YJ016:1	J	COG0042	tRNA-dihydrouridine synthase	ABU69069.1(Vhar) ACH65005.1(MJ11) CAG21623.1(Ppro) CAQ78084.1(Asal) CAV17316.1(Vspl) NT01VF0319(ES114) NT01VP2564(Vpar) NT01VV1354(CMCP6) NT02VVA2791(YJ016) VC0379(N16961) VC0395_A2790(O395)
ORTHOMCL1991	11	11	ASAL:1;N16961:1;CMCP6:1;ES114:1;VHAR:1;MJ11:1;O395:1;VPAR:1;PPRO:1;VSPL:1;YJ016:1				ABU69067.1(Vhar) ACH65101.1(MJ11) CAG21621.1(Ppro) CAQ78085.1(Asal) CAV17319.1(Vspl) NT01VF0320(ES114) NT01VP2562(Vpar) NT01VV1356(CMCP6) NT02VVA2789(YJ016) VC0381(N16961) VC0395_A2792(O395)
ORTHOMCL1992	11	11	ASAL:1;N16961:1;CMCP6:1;ES114:1;VHAR:1;MJ11:1;O395:1;VPAR:1;PPRO:1;VSPL:1;YJ016:1	P	COG0369	Sulfite reductase, alpha subunit (flavoprotein)	ABU69065.1(Vhar) ACH64908.1(MJ11) CAG21619.1(Ppro) CAQ78087.1(Asal) CAV17321.1(Vspl) NT01VF0322(ES114) NT01VP2561(Vpar) NT01VV1358(CMCP6) NT02VVA2787(YJ016) VC0384(N16961) VC0395_A2795(O395)
ORTHOMCL1993	11	11	ASAL:1;N16961:1;CMCP6:1;ES114:1;VHAR:1;MJ11:1;O395:1;VPAR:1;PPRO:1;VSPL:1;YJ016:1	P	COG0155	Sulfite reductase, beta subunit (hemoprotein)	ABU69064.1(Vhar) ACH65130.1(MJ11) CAG21618.1(Ppro) CAQ78088.1(Asal) CAV17322.1(Vspl) NT01VF0323(ES114) NT01VP2560(Vpar) NT01VV1359(CMCP6) NT02VVA2786(YJ016) VC0385(N16961) VC0395_A2796(O395)
ORTHOMCL1994	11	11	ASAL:1;N16961:1;CMCP6:1;ES114:1;VHAR:1;MJ11:1;O395:1;VPAR:1;PPRO:1;VSPL:1;YJ016:1	EH	COG0175	3'-phosphoadenosine 5'-phosphosulfate sulfotransferase (PAPS reductase)/FAD synthetase and related enzymes	ABU69063.1(Vhar) ACH64931.1(MJ11) CAG21617.1(Ppro) CAQ78089.1(Asal) CAV17323.1(Vspl) NT01VF0324(ES114) NT01VP2559(Vpar) NT01VV1360(CMCP6) NT02VVA2785(YJ016) VC0386(N16961) VC0395_A2797(O395)
ORTHOMCL200	11	11	ASAL:1;N16961:1;CMCP6:1;ES114:1;VHAR:1;MJ11:1;O395:1;VPAR:1;PPRO:1;VSPL:1;YJ016:1	K	COG2207	AraC-type DNA-binding domain-containing proteins	ABU74967.1(Vhar) ACH63533.1(MJ11) CAG23846.1(Ppro) CAQ81574.1(Asal) CAV25204.1(Vspl) NT01VFA0843(ES114) NT01VPA1625(Vpar) NT01VVA1116(CMCP6) NT02VV1578(YJ016) VC0395_0168(O395) VCA1074(N16961)
ORTHOMCL201	11	11	ASAL:1;N16961:1;CMCP6:1;ES114:1;VHAR:1;MJ11:1;O395:1;VPAR:1;PPRO:1;VSPL:1;YJ016:1	H	COG0259	Pyridoxamine-phosphate oxidase	ABU74964.1(Vhar) ACH63649.1(MJ11) CAG23860.1(Ppro) CAQ80775.1(Asal) CAV25190.1(Vspl) NT01VFA1176(ES114) NT01VPA1627(Vpar) NT01VVA1119(CMCP6) NT02VV1581(YJ016) VC0395_0163(O395) VCA1079(N16961)
ORTHOMCL202	11	11	ASAL:1;N16961:1;CMCP6:1;ES114:1;VHAR:1;MJ11:1;O395:1;VPAR:1;PPRO:1;VSPL:1;YJ016:1	M	COG0845	Membrane-fusion protein	ABU74961.1(Vhar) ACH63842.1(MJ11) CAG22457.1(Ppro) CAQ81855.1(Asal) CAV25182.1(Vspl) NT01VFA1183(ES114) NT01VPA1630(Vpar) NT01VVA1122(CMCP6) NT02VV1584(YJ016) VC0395_0162(O395) VCA1080(N16961)
ORTHOMCL203	11	11	ASAL:1;N16961:1;CMCP6:1;ES114:1;VHAR:1;MJ11:1;O395:1;VPAR:1;PPRO:1;VSPL:1;YJ016:1	T	COG2199	FOG: GGDEF domain	ABU74959.1(Vhar) ACH63697.1(MJ11) CAG22453.1(Ppro) CAQ81853.1(Asal) CAV25176.1(Vspl) NT01VFA1181(ES114) NT01VPA1632(Vpar) NT01VVA1124(CMCP6) NT02VV1586(YJ016) VC0395_0160(O395) VCA1082(N16961)
ORTHOMCL204	11	11	ASAL:1;N16961:1;CMCP6:1;ES114:1;VHAR:1;MJ11:1;O395:1;VPAR:1;PPRO:1;VSPL:1;YJ016:1	R	COG1444	Predicted P-loop ATPase fused to an acetyltransferase	ABU74925.1(Vhar) ACH64351.1(MJ11) CAG23868.1(Ppro) CAQ81856.1(Asal) CAV25170.1(Vspl) NT01VFA1184(ES114) NT01VPA1647(Vpar) NT01VVA1167(CMCP6) NT02VV1628(YJ016) VC0395_0133(O395) VCA1112(N16961)
ORTHOMCL205	11	11	ASAL:1;N16961:1;CMCP6:1;ES114:1;VHAR:1;MJ11:1;O395:1;VPAR:1;PPRO:1;VSPL:1;YJ016:1	K	COG1475	Predicted transcriptional regulators	ABU74923.1(Vhar) ACH64535.1(MJ11) CAG23869.1(Ppro) CAQ81858.1(Asal) CAV25168.1(Vspl) NT01VFA1186(ES114) NT01VPA1648(Vpar) NT01VVA1168(CMCP6) NT02VV1629(YJ016) VC0395_0131(O395) VCA1114(N16961)
ORTHOMCL206	11	11	ASAL:1;N16961:1;CMCP6:1;ES114:1;VHAR:1;MJ11:1;O395:1;VPAR:1;PPRO:1;VSPL:1;YJ016:1	D	COG1192	ATPases involved in chromosome partitioning	ABU74922.1(Vhar) ACH64062.1(MJ11) CAG23870.1(Ppro) CAQ81859.1(Asal) CAV25166.1(Vspl) NT01VFA1187(ES114) NT01VPA1649(Vpar) NT01VVA1169(CMCP6) NT02VV1630(YJ016) VC0395_0130(O395) VCA1115(N16961)
ORTHOMCL207	11	11	ASAL:1;N16961:1;CMCP6:1;ES114:1;VHAR:1;MJ11:1;O395:1;VPAR:1;PPRO:1;VSPL:1;YJ016:1				ABU74918.1(Vhar) ACH64007.1(MJ11) CAG22664.1(Ppro) CAQ80923.1(Asal) CAV27749.1(Vspl) NT01VFA0199(ES114) NT01VPA0002(Vpar) NT01VVA1171(CMCP6) NT02VV0002(YJ016) VC0395_0127(O395) VCA0003(N16961)
ORTHOMCL208	11	11	ASAL:1;N16961:1;CMCP6:1;ES114:1;VHAR:1;MJ11:1;O395:1;VPAR:1;PPRO:1;VSPL:1;YJ016:1				ABU74916.1(Vhar) ACH64136.1(MJ11) CAG23628.1(Ppro) CAQ80892.1(Asal) CAV27743.1(Vspl) NT01VFA0148(ES114) NT01VPA0005(Vpar) NT01VVA1175(CMCP6) NT02VV0005(YJ016) VC0395_0126(O395) VCA0004(N16961)
ORTHOMCL209	11	11	ASAL:1;N16961:1;CMCP6:1;ES114:1;VHAR:1;MJ11:1;O395:1;VPAR:1;PPRO:1;VSPL:1;YJ016:1				ABU74911.1(Vhar) ACH64267.1(MJ11) CAG23833.1(Ppro) CAQ80894.1(Asal) CAV27704.1(Vspl) NT01VFA0150(ES114) NT01VPA0009(Vpar) NT01VVA1179(CMCP6) NT02VV0009(YJ016) VC0395_0125(O395) VCA0005(N16961)
ORTHOMCL210	11	11	ASAL:1;N16961:1;CMCP6:1;ES114:1;VHAR:1;MJ11:1;O395:1;VPAR:1;PPRO:1;VSPL:1;YJ016:1	S	COG0217	Uncharacterized conserved protein	ABU74910.1(Vhar) ACH63551.1(MJ11) CAG23442.1(Ppro) CAQ80895.1(Asal) CAV27702.1(Vspl) NT01VFA0151(ES114) NT01VPA0010(Vpar) NT01VVA1180(CMCP6) NT02VV0010(YJ016) VC0395_0124(O395) VCA0006(N16961)
ORTHOMCL211	11	11	ASAL:1;N16961:1;CMCP6:1;ES114:1;VHAR:1;MJ11:1;O395:1;VPAR:1;PPRO:1;VSPL:1;YJ016:1	G	COG0363	6-phosphogluconolactonase/Glucosamine-6-phosphate isomerase/deaminase	ABU74876.1(Vhar) ACH65458.1(MJ11) CAG19442.1(Ppro) CAQ80496.1(Asal) CAV27584.1(Vspl) NT01VF2537(ES114) NT01VPA0034(Vpar) NT01VVA1196(CMCP6) NT02VV0026(YJ016) VC0395_0216(O395) VCA1025(N16961)
ORTHOMCL212	11	11	ASAL:1;N16961:1;CMCP6:1;ES114:1;VHAR:1;MJ11:1;O395:1;VPAR:1;PPRO:1;VSPL:1;YJ016:1	K	COG0583	Transcriptional regulator	ABU74873.1(Vhar) ACH64352.1(MJ11) CAG23347.1(Ppro) CAQ80932.1(Asal) CAV27580.1(Vspl) NT01VFA1058(ES114) NT01VPA0037(Vpar) NT01VVA1202(CMCP6) NT02VV0031(YJ016) VC0395_0220(O395) VCA1020(N16961)
ORTHOMCL213	11	11	ASAL:1;N16961:1;CMCP6:1;ES114:1;VHAR:1;MJ11:1;O395:1;VPAR:1;PPRO:1;VSPL:1;YJ016:1	S	COG3274	Uncharacterized protein conserved in bacteria	ABU74864.1(Vhar) ACH63717.1(MJ11) CAG20424.1(Ppro) CAQ81472.1(Asal) CAV27558.1(Vspl) NT01VFA0453(ES114) NT01VPA0046(Vpar) NT01VVA1211(CMCP6) NT02VV0038(YJ016) VC0395_0110(O395) VCA0023(N16961)
ORTHOMCL214	11	11	ASAL:1;N16961:1;CMCP6:1;ES114:1;VHAR:1;MJ11:1;O395:1;VPAR:1;PPRO:1;VSPL:1;YJ016:1	S	COG3123	Uncharacterized protein conserved in bacteria	ABU74826.1(Vhar) ACH64378.1(MJ11) CAG21700.1(Ppro) CAQ81410.1(Asal) CAV27545.1(Vspl) NT01VFA0568(ES114) NT01VPA0051(Vpar) NT01VVA1216(CMCP6) NT02VV0044(YJ016) VC0395_0270(O395) VCA0970(N16961)
ORTHOMCL216	11	11	ASAL:1;N16961:1;CMCP6:1;ES114:1;VHAR:1;MJ11:1;O395:1;VPAR:1;PPRO:1;VSPL:1;YJ016:1	E	COG1280	Putative threonine efflux protein	ABU74787.1(Vhar) ACH63496.1(MJ11) CAG18738.1(Ppro) CAQ81795.1(Asal) CAV25480.1(Vspl) NT01VFA1123(ES114) NT01VPA0084(Vpar) NT01VVA1254(CMCP6) NT02VV0078(YJ016) VC0395_A1315(O395) VC1712(N16961)
ORTHOMCL217	11	11	ASAL:1;N16961:1;CMCP6:1;ES114:1;VHAR:1;MJ11:1;O395:1;VPAR:1;PPRO:1;VSPL:1;YJ016:1	I	COG0671	Membrane-associated phospholipid phosphatase	ABU74720.1(Vhar) ACH66032.1(MJ11) CAG20306.1(Ppro) CAQ79692.1(Asal) CAV27263.1(Vspl) NT01VF1647(ES114) NT01VPA0122(Vpar) NT01VVA1434(CMCP6) NT02VV0262(YJ016) VC0395_0099(O395) VCA0035(N16961)
ORTHOMCL218	11	11	ASAL:1;N16961:1;CMCP6:1;ES114:1;VHAR:1;MJ11:1;O395:1;VPAR:1;PPRO:1;VSPL:1;YJ016:1	H	COG0351	Hydroxymethylpyrimidine/phosphomethylpyrimidine kinase	ABU74713.1(Vhar) ACH63711.1(MJ11) CAG22561.1(Ppro) CAQ81240.1(Asal) CAV26979.1(Vspl) NT01VFA0321(ES114) NT01VPA0129(Vpar) NT01VVA1435(CMCP6) NT02VV0263(YJ016) VC0395_A0914(O395) VC1296(N16961)
ORTHOMCL219	11	11	ASAL:1;N16961:1;CMCP6:1;ES114:1;VHAR:1;MJ11:1;O395:1;VPAR:1;PPRO:1;VSPL:1;YJ016:1				ABU74651.1(Vhar) ACH63564.1(MJ11) CAG22976.1(Ppro) CAQ80767.1(Asal) CAV27599.1(Vspl) NT01VFA1169(ES114) NT01VPA0134(Vpar) NT01VVA1445(CMCP6) NT02VV0267(YJ016) VC0395_0121(O395) VCA0010(N16961)
ORTHOMCL220	11	11	ASAL:1;N16961:1;CMCP6:1;ES114:1;VHAR:1;MJ11:1;O395:1;VPAR:1;PPRO:1;VSPL:1;YJ016:1	GEPR	COG0477	Permeases of the major facilitator superfamily	ABU74622.1(Vhar) ACH64621.1(MJ11) CAG19932.1(Ppro) CAQ80899.1(Asal) CAV18150.1(Vspl) NT01VFA0154(ES114) NT01VPA0160(Vpar) NT01VV2264(CMCP6) NT02VVA1847(YJ016) VC0395_1015(O395) VCA0214(N16961)
ORTHOMCL221	11	11	ASAL:1;N16961:1;CMCP6:1;ES114:1;VHAR:1;MJ11:1;O395:1;VPAR:1;PPRO:1;VSPL:1;YJ016:1	HJ	COG0189	Glutathione synthase/Ribosomal protein S6 modification enzyme (glutaminyl transferase)	ABU74617.1(Vhar) ACH66138.1(MJ11) CAG21671.1(Ppro) CAQ78445.1(Asal) CAV27192.1(Vspl) NT01VF0718(ES114) NT01VPA0165(Vpar) NT01VVA0838(CMCP6) NT02VV1265(YJ016) VC0395_A1871(O395) VC2281(N16961)
ORTHOMCL222	11	11	ASAL:1;N16961:1;CMCP6:1;ES114:1;VHAR:1;MJ11:1;O395:1;VPAR:1;PPRO:1;VSPL:1;YJ016:1	O	COG1765	Predicted redox protein, regulator of disulfide bond formation	ABU74576.1(Vhar) ACH67275.1(MJ11) CAG18733.1(Ppro) CAQ80422.1(Asal) CAV25862.1(Vspl) NT01VF2450(ES114) NT01VPA0195(Vpar) NT01VVA1636(CMCP6) NT02VV0456(YJ016) VC0395_0397(O395) VCA0838(N16961)
ORTHOMCL223	11	11	ASAL:1;N16961:1;CMCP6:1;ES114:1;VHAR:1;MJ11:1;O395:1;VPAR:1;PPRO:1;VSPL:1;YJ016:1	R	COG0110	Acetyltransferase (isoleucine patch superfamily)	ABU74575.1(Vhar) ACH63614.1(MJ11) CAG22798.1(Ppro) CAQ81708.1(Asal) CAV25304.1(Vspl) NT01VFA0922(ES114) NT01VPA0196(Vpar) NT01VVA1637(CMCP6) NT02VV0457(YJ016) VC0395_0399(O395) VCA0836(N16961)
ORTHOMCL224	11	11	ASAL:1;N16961:1;CMCP6:1;ES114:1;VHAR:1;MJ11:1;O395:1;VPAR:1;PPRO:1;VSPL:1;YJ016:1	R	COG1011	Predicted hydrolase (HAD superfamily)	ABU74569.1(Vhar) ACH64572.1(MJ11) CAG23328.1(Ppro) CAQ81533.1(Asal) CAV25951.1(Vspl) NT01VFA0298(ES114) NT01VPA0204(Vpar) NT01VVA1641(CMCP6) NT02VV0462(YJ016) VC0395_0550(O395) VCA0608(N16961)
ORTHOMCL225	11	11	ASAL:1;N16961:1;CMCP6:1;ES114:1;VHAR:1;MJ11:1;O395:1;VPAR:1;PPRO:1;VSPL:1;YJ016:1	C	COG0778	Nitroreductase	ABU74551.1(Vhar) ACH64177.1(MJ11) CAG20801.1(Ppro) CAQ81833.1(Asal) CAV25367.1(Vspl) NT01VFA0974(ES114) NT01VPA1505(Vpar) NT01VVA1396(CMCP6) NT02VV0223(YJ016) VC0395_A0249(O395) VC0715(N16961)
ORTHOMCL226	11	11	ASAL:1;N16961:1;CMCP6:1;ES114:1;VHAR:1;MJ11:1;O395:1;VPAR:1;PPRO:1;VSPL:1;YJ016:1	S	COG4628	Uncharacterized conserved protein	ABU74538.1(Vhar) ACH67110.1(MJ11) CAG21999.1(Ppro) CAQ78313.1(Asal) CAV19612.1(Vspl) NT01VF0570(ES114) NT01VPA1492(Vpar) NT01VV2319(CMCP6) NT02VVA1793(YJ016) VC0395_A1412(O395) VC1816(N16961)
ORTHOMCL227	11	11	ASAL:1;N16961:1;CMCP6:1;ES114:1;VHAR:1;MJ11:1;O395:1;VPAR:1;PPRO:1;VSPL:1;YJ016:1	S	COG3110	Uncharacterized protein conserved in bacteria	ABU74533.1(Vhar) ACH66526.1(MJ11) CAG20592.1(Ppro) CAQ79814.1(Asal) CAV26696.1(Vspl) NT01VF1731(ES114) NT01VPA1488(Vpar) NT01VVA0955(CMCP6) NT02VV1392(YJ016) VC0395_0107(O395) VCA0026(N16961)
ORTHOMCL228	11	11	ASAL:1;N16961:1;CMCP6:1;ES114:1;VHAR:1;MJ11:1;O395:1;VPAR:1;PPRO:1;VSPL:1;YJ016:1	P	COG0607	Rhodanese-related sulfurtransferase	ABU74497.1(Vhar) ACH63415.1(MJ11) CAG18814.1(Ppro) CAQ81810.1(Asal) CAV19117.1(Vspl) NT01VFA0124(ES114) NT01VPA0270(Vpar) NT01VVA0021(CMCP6) NT02VV0528(YJ016) VC0395_0039(O395) VCA0100(N16961)
ORTHOMCL229	11	11	ASAL:1;N16961:1;CMCP6:1;ES114:1;VHAR:1;MJ11:1;O395:1;VPAR:1;PPRO:1;VSPL:1;YJ016:1	E	COG0560	Phosphoserine phosphatase	ABU74429.1(Vhar) ACH64249.1(MJ11) CAG22274.1(Ppro) CAQ81786.1(Asal) CAV27737.1(Vspl) NT01VFA1103(ES114) NT01VPA0326(Vpar) NT01VVA1365(CMCP6) NT02VV0191(YJ016) VC0395_A1529(O395) VC1940(N16961)
ORTHOMCL230	11	11	ASAL:1;N16961:1;CMCP6:1;ES114:1;VHAR:1;MJ11:1;O395:1;VPAR:1;PPRO:1;VSPL:1;YJ016:1	C	COG1902	NADH:flavin oxidoreductases, Old Yellow Enzyme family	ABU74389.1(Vhar) ACH64317.1(MJ11) CAG22470.1(Ppro) CAQ81667.1(Asal) CAV27659.1(Vspl) NT01VFA1061(ES114) NT01VPA0360(Vpar) NT01VVA1076(CMCP6) NT02VV1537(YJ016) VC0395_0244(O395) VCA0993(N16961)
ORTHOMCL231	11	11	ASAL:1;N16961:1;CMCP6:1;ES114:1;VHAR:1;MJ11:1;O395:1;VPAR:1;PPRO:1;VSPL:1;YJ016:1	O	COG2999	Glutaredoxin 2	ABU74388.1(Vhar) ACH65575.1(MJ11) CAG21110.1(Ppro) CAQ79646.1(Asal) CAV27226.1(Vspl) NT01VF1698(ES114) NT01VPA0361(Vpar) NT01VVA1075(CMCP6) NT02VV1536(YJ016) VC0395_0245(O395) VCA0992(N16961)
ORTHOMCL232	11	11	ASAL:1;N16961:1;CMCP6:1;ES114:1;VHAR:1;MJ11:1;O395:1;VPAR:1;PPRO:1;VSPL:1;YJ016:1	K	COG0583	Transcriptional regulator	ABU74385.1(Vhar) ACH63841.1(MJ11) CAG22916.1(Ppro) CAQ81669.1(Asal) CAV27656.1(Vspl) NT01VFA1060(ES114) NT01VPA0362(Vpar) NT01VVA1073(CMCP6) NT02VV1534(YJ016) VC0395_0246(O395) VCA0991(N16961)
[truncated: 744 more rows]
