# Supplementary material for: Genomic and systems evolution in Vibrionaceae species
Source: BMC Genomics. 2009 Jul 7;10(Suppl 1):S11. doi: 10.1186/1471-2164-10-S1-S11 (PMC2709254; doi:10.1186/1471-2164-10-S1-S11)
Supplement: Additional file 2 — Genes in Vibrionaceae strains that show Lineage Specific Expansions (LSEs). [file 1471-2164-10-S1-S11-S2.xls]

## Sheet: LSE_Species
Supplementary Table 2: Genes in Vibrio strains that show Lineage-Spcefic Expansion
Note:	ORTHOMCL with 1 taxa = lineage-unique LSE genes
	ORTHOMCL with >1 taxa = typical LSEs with expansion in one lineage, but also have orthologous in at least one of other genomes studied
Strain	#seq in strain	ORTHO	#seq	#strains	Number of sequences in each strain	COG class	COG ID	COG DESCRIPTION	Locus ID (strain abbreviation)
A. fischeri ES114	2	ORTHOMCL5750	2	1	ES114:2				NT01VFA1140(ES114) NT01VFA1156(ES114)
A. fischeri ES114	2	ORTHOMCL5751	2	1	ES114:2				NT01VFA0587(ES114) NT01VFA0588(ES114)
A. fischeri ES114	2	ORTHOMCL3890	4	3	ASAL:1;ES114:2;VSPL:1				CAQ80711.1(Asal) CAV17262.1(Vspl) NT01VF0197(ES114) NT01VF0198(ES114)
A. fischeri ES114	2	ORTHOMCL2039	10	9	N16961:1;CMCP6:1;ES114:2;VHAR:1;MJ11:1;O395:1;VPAR:1;PPRO:1;YJ016:1	K	COG2207	AraC-type DNA-binding domain-containing proteins	ABU74613.1(Vhar) ACH63787.1(MJ11) CAG19403.1(Ppro) NT01VF1919(ES114) NT01VFA0028(ES114) NT01VPA0168(VPAR) NT01VVA1446(CMCP6) NT02VV0268(YJ016) VC0395_A0879(O395) VC1260(N16961)
A. fischeri ES114	2	ORTHOMCL235	11	10	ASAL:1;N16961:1;CMCP6:1;ES114:2;VHAR:1;MJ11:1;O395:1;VPAR:1;VSPL:1;YJ016:1	K	COG2207	AraC-type DNA-binding domain-containing proteins	ABU74232.1(Vhar) ACH63455.1(MJ11) CAQ79145.1(Asal) CAV26627.1(Vspl) NT01VFA0538(ES114) NT01VFA0940(ES114) NT01VPA0463(VPAR) NT01VVA0925(CMCP6) NT02VV1369(YJ016) VC0395_A0595(O395) VC1076(N16961)
A. fischeri ES114	2	ORTHOMCL582	11	10	ASAL:1;CMCP6:1;ES114:2;VHAR:1;MJ11:1;O395:1;VPAR:1;PPRO:1;VSPL:1;YJ016:1				ABU72381.1(Vhar) ACH65879.1(MJ11) CAG21491.1(Ppro) CAQ80273.1(Asal) CAV19676.1(Vspl) NT01VF2312(ES114) NT01VF2313(ES114) NT01VP2338(VPAR) NT01VV1585(CMCP6) NT02VVA2576(YJ016) VC0395_A0136(O395)
A. fischeri ES114	2	ORTHOMCL1569	11	10	ASAL:1;CMCP6:1;ES114:2;VHAR:1;MJ11:1;O395:1;VPAR:1;PPRO:1;VSPL:1;YJ016:1				ABU69849.1(Vhar) ACH66098.1(MJ11) CAG18862.1(Ppro) CAQ80380.1(Asal) CAV17406.1(Vspl) NT01VF2423(ES114) NT01VF2424(ES114) NT01VP0385(VPAR) NT01VV0628(CMCP6) NT02VVA0531(YJ016) VC0395_A0045(O395)
A. fischeri ES114	2	ORTHOMCL1709	11	10	N16961:1;CMCP6:1;ES114:2;VHAR:1;MJ11:1;O395:1;VPAR:1;PPRO:1;VSPL:1;YJ016:1	F	COG1816	Adenosine deaminase	ABU69584.1(Vhar) ACH64946.1(MJ11) CAG21767.1(Ppro) CAV25306.1(Vspl) NT01VF0097(ES114) NT01VF0098(ES114) NT01VP0111(VPAR) NT01VVA0465(CMCP6) NT02VV0986(YJ016) VC0395_A2323(O395) VC2751(N16961)
A. fischeri ES114	2	ORTHOMCL164	12	11	ASAL:1;N16961:1;CMCP6:1;ES114:2;VHAR:1;MJ11:1;O395:1;VPAR:1;PPRO:1;VSPL:1;YJ016:1	EH	COG0147	Anthranilate/para-aminobenzoate synthases component I	ABU71712.1(Vhar) ACH66480.1(MJ11) CAG20868.1(Ppro) CAQ78839.1(Asal) CAV19143.1(Vspl) NT01VF1118(ES114) NT01VF1119(ES114) NT01VP1821(VPAR) NT01VV2979(CMCP6) NT02VVA1172(YJ016) VC0395_A0796(O395) VC1174(N16961)
A. fischeri ES114	2	ORTHOMCL173	12	11	ASAL:1;N16961:1;CMCP6:1;ES114:2;VHAR:1;MJ11:1;O395:1;VPAR:1;PPRO:1;VSPL:1;YJ016:1	D	COG3096	Uncharacterized protein involved in chromosome partitioning	ABU70559.1(Vhar) ACH63382.1(MJ11) CAG20761.1(Ppro) CAQ81481.1(Asal) CAV18217.1(Vspl) NT01VFA0444(ES114) NT01VFA0445(ES114) NT01VP0975(VPAR) NT01VV2058(CMCP6) NT02VVA2134(YJ016) VC0395_A1317(O395) VC1714(N16961)
A. fischeri ES114	2	ORTHOMCL175	12	11	ASAL:1;N16961:1;CMCP6:1;ES114:2;VHAR:1;MJ11:1;O395:1;VPAR:1;PPRO:1;VSPL:1;YJ016:1	LK	COG1197	Transcription-repair coupling factor (superfamily II helicase)	ABU70498.1(Vhar) ACH64037.1(MJ11) CAG20777.1(Ppro) CAQ81450.1(Asal) CAV19245.1(Vspl) NT01VFA0471(ES114) NT01VFA0472(ES114) NT01VP0916(VPAR) NT01VV1992(CMCP6) NT02VVA2201(YJ016) VC0395_A1476(O395) VC1886(N16961)
A. fischeri ES114	2	ORTHOMCL176	12	11	ASAL:1;N16961:1;CMCP6:1;ES114:2;VHAR:1;MJ11:1;O395:1;VPAR:1;PPRO:1;VSPL:1;YJ016:1	J	COG0012	Predicted GTPase, probable translation factor	ABU70223.1(Vhar) ACH65549.1(MJ11) CAG21218.1(Ppro) CAQ78469.1(Asal) CAV17723.1(Vspl) NT01VF0837(ES114) NT01VF0838(ES114) NT01VP0697(VPAR) NT01VV0265(CMCP6) NT02VVA0875(YJ016) VC0395_A1762(O395) VC2185(N16961)
A. fischeri ES114	2	ORTHOMCL177	12	11	ASAL:1;N16961:1;CMCP6:1;ES114:2;VHAR:1;MJ11:1;O395:1;VPAR:1;PPRO:1;VSPL:1;YJ016:1	M	COG1589	Cell division septal protein	ABU69903.1(Vhar) ACH66422.1(MJ11) CAG21519.1(Ppro) CAQ80326.1(Asal) CAV17459.1(Vspl) NT01VF2368(ES114) NT01VF2369(ES114) NT01VP0440(VPAR) NT01VV0575(CMCP6) NT02VVA0584(YJ016) VC0395_A1977(O395) VC2399(N16961)
A. fischeri ES114	2	ORTHOMCL191	12	11	ASAL:1;N16961:1;CMCP6:1;ES114:2;VHAR:1;MJ11:1;O395:1;VPAR:1;PPRO:1;VSPL:1;YJ016:1	K	COG0568	DNA-directed RNA polymerase, sigma subunit (sigma70/sigma32)	ABU69305.1(Vhar) ACH67336.1(MJ11) CAG18594.1(Ppro) CAQ80584.1(Asal) CAV20295.1(Vspl) NT01VF2649(ES114) NT01VF2650(ES114) NT01VP2781(VPAR) NT01VV1136(CMCP6) NT02VVA0110(YJ016) VC0150(N16961) VC0395_A2371(O395)
A. fischeri ES114	2	ORTHOMCL192	12	11	ASAL:1;N16961:1;CMCP6:1;ES114:2;VHAR:1;MJ11:1;O395:1;VPAR:1;PPRO:1;VSPL:1;YJ016:1	K	COG0086	DNA-directed RNA polymerase, beta' subunit/160 kD subunit	ABU69264.1(Vhar) ACH66789.1(MJ11) CAG21715.1(Ppro) CAQ80549.1(Asal) CAV20258.1(Vspl) NT01VF2591(ES114) NT01VF2592(ES114) NT01VP2749(VPAR) NT01VV1176(CMCP6) NT02VVA2974(YJ016) VC0329(N16961) VC0395_A2731(O395)
A. fischeri ES114	2	ORTHOMCL194	12	11	ASAL:1;N16961:1;CMCP6:1;ES114:2;VHAR:1;MJ11:1;O395:1;VPAR:1;PPRO:1;VSPL:1;YJ016:1	M	COG3137	Putative salt-induced outer membrane protein	ABU69079.1(Vhar) ACH65065.1(MJ11) CAG21630.1(Ppro) CAQ78066.1(Asal) CAV17305.1(Vspl) NT01VF0311(ES114) NT01VF0312(ES114) NT01VP2573(VPAR) NT01VV1347(CMCP6) NT02VVA2799(YJ016) VC0370(N16961) VC0395_A2781(O395)
A. fischeri ES114	2	ORTHOMCL2562	8	7	ASAL:1;CMCP6:1;ES114:2;MJ11:1;PPRO:1;VSPL:1;YJ016:1				ACH65353.1(MJ11) CAG20546.1(Ppro) CAQ79295.1(Asal) CAV27639.1(Vspl) NT01VF1340(ES114) NT01VF1346(ES114) NT01VVA1060(CMCP6) NT02VV1522(YJ016)
A. fischeri ES114	2	ORTHOMCL4611	3	2	ES114:2;MJ11:1				ACH66917.1(MJ11) NT01VF1907(ES114) NT01VF1908(ES114)
A. fischeri ES114	2	ORTHOMCL4027	4	3	ASAL:1;ES114:2;MJ11:1				ACH64424.1(MJ11) CAQ79066.1(Asal) NT01VFA0954(ES114) NT01VFA0958(ES114)
A. fischeri ES114	2	ORTHOMCL3475	5	4	ASAL:1;ES114:2;PPRO:1;VSPL:1				CAG20141.1(Ppro) CAQ80708.1(Asal) CAV19326.1(Vspl) NT01VF0184(ES114) NT01VF0185(ES114)
A. fischeri ES114	3	ORTHOMCL2884	7	5	ASAL:1;CMCP6:1;ES114:3;MJ11:1;YJ016:1				ACH65567.1(MJ11) CAQ79321.1(Asal) NT01VF1179(ES114) NT01VFA0541(ES114) NT01VFA1083(ES114) NT01VV2114(CMCP6) NT02VVA2024(YJ016)
A. fischeri ES114	7	ORTHOMCL2840	7	1	ES114:7				NT01VFA1139(ES114) NT01VFA1146(ES114) NT01VFA1147(ES114) NT01VFA1148(ES114) NT01VFA1150(ES114) NT01VFA1151(ES114) NT01VFA1152(ES114)
A. fischeri ES114 / MJ11	2+2	ORTHOMCL2890	7	5	ASAL:1;CMCP6:1;ES114:2;MJ11:2;YJ016:1				ACH64890.1(MJ11) ACH64997.1(MJ11) CAQ77951.1(Asal) NT01VF0162(ES114) NT01VF0172(ES114) NT01VV0782(CMCP6) NT02VVA0320(YJ016)
A. fischeri ES114 / MJ11	2+2	ORTHOMCL2901	7	5	N16961:1;ES114:2;MJ11:2;O395:1;PPRO:1	E	COG3104	Dipeptide/tripeptide permease	ACH64103.1(MJ11) ACH65837.1(MJ11) CAG19940.1(Ppro) NT01VF1213(ES114) NT01VFA0123(ES114) VC0395_A0509(O395) VC0988(N16961)
A. fischeri ES114 / MJ11	2+2	ORTHOMCL2903	7	5	ASAL:1;ES114:2;MJ11:2;VPAR:1;VSPL:1				ACH63901.1(MJ11) ACH64079.1(MJ11) CAQ81445.1(Asal) CAV27246.1(Vspl) NT01VFA0477(ES114) NT01VFA0489(ES114) NT01VPA0367(VPAR)
A. fischeri ES114 / MJ11	2+2	ORTHOMCL2675	8	6	CMCP6:1;ES114:2;VHAR:1;MJ11:2;O395:1;YJ016:1				ABU73076.1(Vhar) ACH64320.1(MJ11) ACH66675.1(MJ11) NT01VF1236(ES114) NT01VFA0723(ES114) NT01VVA0812(CMCP6) NT02VV1239(YJ016) VC0395_A0591(O395)
A. fischeri ES114 / MJ11	2+2	ORTHOMCL2469	9	7	ASAL:1;CMCP6:1;ES114:2;VHAR:1;MJ11:2;VSPL:1;YJ016:1				ABU71230.1(Vhar) ACH65460.1(MJ11) ACH66419.1(MJ11) CAQ79735.1(Asal) CAV18664.1(Vspl) NT01VF1641(ES114) NT01VF1779(ES114) NT01VV2510(CMCP6) NT02VVA1639(YJ016)
A. fischeri ES114 / MJ11	2+2	ORTHOMCL133	12	10	N16961:1;CMCP6:1;ES114:2;VHAR:1;MJ11:2;O395:1;VPAR:1;PPRO:1;VSPL:1;YJ016:1	O	COG0625	Glutathione S-transferase	ABU74322.1(Vhar) ACH63846.1(MJ11) ACH66891.1(MJ11) CAG22554.1(Ppro) CAV26912.1(Vspl) NT01VF1171(ES114) NT01VFA0858(ES114) NT01VPA1227(VPAR) NT01VVA1265(CMCP6) NT02VV0090(YJ016) VC0395_0528(O395) VCA0584(N16961)
A. fischeri ES114 / MJ11	2+2	ORTHOMCL156	12	10	N16961:1;CMCP6:1;ES114:2;VHAR:1;MJ11:2;O395:1;VPAR:1;PPRO:1;VSPL:1;YJ016:1	R	COG1752	Predicted esterase of the alpha-beta hydrolase superfamily	ABU72387.1(Vhar) ACH64251.1(MJ11) ACH66742.1(MJ11) CAG21498.1(Ppro) CAV19680.1(Vspl) NT01VF2320(ES114) NT01VFA0722(ES114) NT01VP2342(VPAR) NT01VV1578(CMCP6) NT02VVA2584(YJ016) VC0395_A0132(O395) VC0603(N16961)
A. fischeri ES114 / MJ11	2+2	ORTHOMCL98	13	11	ASAL:1;N16961:1;CMCP6:1;ES114:2;VHAR:1;MJ11:2;O395:1;VPAR:1;PPRO:1;VSPL:1;YJ016:1	GEPR	COG0477	Permeases of the major facilitator superfamily	ABU74777.1(Vhar) ACH64394.1(MJ11) ACH65800.1(MJ11) CAG23713.1(Ppro) CAQ79702.1(Asal) CAV26641.1(Vspl) NT01VF0958(ES114) NT01VFA1115(ES114) NT01VPA0092(VPAR) NT01VVA0173(CMCP6) NT02VV0673(YJ016) VC0395_A1022(O395) VC1411(N16961)
A. fischeri ES114 / MJ11	2+2	ORTHOMCL109	13	11	ASAL:1;N16961:1;CMCP6:1;ES114:2;VHAR:1;MJ11:2;O395:1;VPAR:1;PPRO:1;VSPL:1;YJ016:1	NU	COG2165	Type II secretory pathway, pseudopilin PulG	ABU72603.1(Vhar) ACH63726.1(MJ11) ACH66734.1(MJ11) CAG21580.1(Ppro) CAQ78164.1(Asal) CAV17346.1(Vspl) NT01VF0391(ES114) NT01VFA0077(ES114) NT01VP2533(VPAR) NT01VV1392(CMCP6) NT02VVA2757(YJ016) VC0395_A2829(O395) VC0411(N16961)
A. fischeri ES114 / MJ11	2+2	ORTHOMCL126	13	11	ASAL:1;N16961:1;CMCP6:1;ES114:2;VHAR:1;MJ11:2;O395:1;VPAR:1;PPRO:1;VSPL:1;YJ016:1	T	COG2202	FOG: PAS/PAC domain	ABU69828.1(Vhar) ACH65653.1(MJ11) ACH66960.1(MJ11) CAG22359.1(Ppro) CAQ80388.1(Asal) CAV26570.1(Vspl) NT01VF1074(ES114) NT01VF2432(ES114) NT01VP0340(VPAR) NT01VV0642(CMCP6) NT02VVA0469(YJ016) VC0395_0636(O395) VCA0697(N16961)
A. fischeri ES114 / MJ11	2+2	ORTHOMCL129	13	11	ASAL:1;N16961:1;CMCP6:1;ES114:2;VHAR:1;MJ11:2;O395:1;VPAR:1;PPRO:1;VSPL:1;YJ016:1	R	COG2704	Anaerobic C4-dicarboxylate transporter	ABU69203.1(Vhar) ACH65243.1(MJ11) ACH65695.1(MJ11) CAG21677.1(Ppro) CAQ79690.1(Asal) CAV20219.1(Vspl) NT01VF1649(ES114) NT01VF2534(ES114) NT01VP2697(VPAR) NT01VV1209(CMCP6) NT02VVA2939(YJ016) VC0395_A2271(O395) VC2699(N16961)
A. fischeri ES114 / MJ11	2+2	ORTHOMCL2549	8	6	ASAL:1;CMCP6:1;ES114:2;MJ11:2;VSPL:1;YJ016:1				ACH66151.1(MJ11) ACH66377.1(MJ11) CAQ78817.1(Asal) CAV27113.1(Vspl) NT01VF1095(ES114) NT01VF1096(ES114) NT01VV2810(CMCP6) NT02VVA1323(YJ016)
A. fischeri ES114 / MJ11	2+2	ORTHOMCL1708	11	9	N16961:1;CMCP6:1;ES114:2;VHAR:1;MJ11:2;O395:1;VPAR:1;VSPL:1;YJ016:1	T	COG2770	FOG: HAMP domain	ABU69585.1(Vhar) ACH64864.1(MJ11) ACH64985.1(MJ11) CAV17150.1(Vspl) NT01VF0096(ES114) NT01VF0099(ES114) NT01VP0112(VPAR) NT01VV0889(CMCP6) NT02VVA0185(YJ016) VC0395_A2322(O395) VC2750(N16961)
A. fischeri MJ11	2	ORTHOMCL6100	2	1	MJ11:2				ACH66500.1(MJ11) ACH66982.1(MJ11)
A. fischeri MJ11	2	ORTHOMCL6145	2	1	MJ11:2				ACH65337.1(MJ11) ACH66909.1(MJ11)
A. fischeri MJ11	2	ORTHOMCL6147	2	1	MJ11:2				ACH65287.1(MJ11) ACH65323.1(MJ11)
A. fischeri MJ11	2	ORTHOMCL6186	2	1	MJ11:2				ACH64392.1(MJ11) ACH64493.1(MJ11)
A. fischeri MJ11	2	ORTHOMCL6194	2	1	MJ11:2				ACH64287.1(MJ11) ACH64307.1(MJ11)
A. fischeri MJ11	2	ORTHOMCL6216	2	1	MJ11:2				ACH64028.1(MJ11) ACH64590.1(MJ11)
A. fischeri MJ11	2	ORTHOMCL6230	2	1	MJ11:2				ACH63877.1(MJ11) ACH64538.1(MJ11)
A. fischeri MJ11	2	ORTHOMCL6253	2	1	MJ11:2				ACH63513.1(MJ11) ACH63707.1(MJ11)
A. fischeri MJ11	2	ORTHOMCL6266	2	1	MJ11:2				ACH63394.1(MJ11) ACH64097.1(MJ11)
A. fischeri MJ11	3	ORTHOMCL4754	3	1	MJ11:3				ACH63608.1(MJ11) ACH63741.1(MJ11) ACH64607.1(MJ11)
A. fischeri MJ11	2	ORTHOMCL4682	3	2	MJ11:2;PPRO:1				ACH64686.1(MJ11) ACH66836.1(MJ11) CAG19301.1(Ppro)
A. fischeri MJ11	2	ORTHOMCL4756	3	2	MJ11:2;PPRO:1				ACH63594.1(MJ11) ACH64622.1(MJ11) CAG22939.1(Ppro)
A. fischeri MJ11	2	ORTHOMCL4945	3	2	VHAR:1;MJ11:2				ABU71539.1(Vhar) ACH63439.1(MJ11) ACH63825.1(MJ11)
A. fischeri MJ11	2	ORTHOMCL4052	4	3	ES114:1;MJ11:2;PPRO:1				ACH63810.1(MJ11) ACH63987.1(MJ11) CAG20369.1(Ppro) NT01VFA0650(ES114)
A. fischeri MJ11	2	ORTHOMCL3555	5	4	ES114:1;MJ11:2;VPAR:1;YJ016:1				ACH63789.1(MJ11) ACH64329.1(MJ11) NT01VFA0900(ES114) NT01VP1665(VPAR) NT02VVA0151(YJ016)
A. fischeri MJ11	2	ORTHOMCL3688	5	4	ES114:1;VHAR:1;MJ11:2;VPAR:1				ABU72809.1(Vhar) ACH64437.1(MJ11) ACH65813.1(MJ11) NT01VFA0205(ES114) NT01VPA0241(VPAR)
A. fischeri MJ11	2	ORTHOMCL3735	5	4	ES114:1;VHAR:1;MJ11:2;VPAR:1				ABU71387.1(Vhar) ACH66678.1(MJ11) ACH66958.1(MJ11) NT01VF1158(ES114) NT01VPA0285(VPAR)
A. fischeri MJ11	2	ORTHOMCL3185	6	5	ASAL:1;MJ11:2;PPRO:1;VSPL:1;YJ016:1				ACH66433.1(MJ11) ACH67236.1(MJ11) CAG22097.1(Ppro) CAQ79588.1(Asal) CAV26954.1(Vspl) NT02VV1132(YJ016)
A. fischeri MJ11	3	ORTHOMCL3092	7	5	CMCP6:1;VHAR:1;MJ11:3;PPRO:1;VSPL:1				ABU70101.1(Vhar) ACH64016.1(MJ11) ACH64086.1(MJ11) ACH64282.1(MJ11) CAG20115.1(Ppro) CAV27379.1(Vspl) NT01VV1941(CMCP6)
A. fischeri MJ11	2	ORTHOMCL2908	7	6	ASAL:1;CMCP6:1;ES114:1;MJ11:2;VSPL:1;YJ016:1				ACH63696.1(MJ11) ACH63761.1(MJ11) CAQ81105.1(Asal) CAV26050.1(Vspl) NT01VFA0853(ES114) NT01VVA0875(CMCP6) NT02VV1303(YJ016)
A. fischeri MJ11	2	ORTHOMCL2561	8	7	ASAL:1;N16961:1;ES114:1;MJ11:2;O395:1;VSPL:1;YJ016:1				ACH65355.1(MJ11) ACH66253.1(MJ11) CAQ80035.1(Asal) CAV19447.1(Vspl) NT01VF2026(ES114) NT02VVA0933(YJ016) VC0395_A0494(O395) VC0973(N16961)
A. fischeri MJ11	2	ORTHOMCL2375	9	8	ASAL:1;N16961:1;ES114:1;VHAR:1;MJ11:2;O395:1;VPAR:1;VSPL:1	S	COG3516	Uncharacterized protein conserved in bacteria	ABU73757.1(Vhar) ACH64309.1(MJ11) ACH65810.1(MJ11) CAQ78809.1(Asal) CAV26863.1(Vspl) NT01VF1089(ES114) NT01VP1332(VPAR) VC0395_0031(O395) VCA0107(N16961)
A. fischeri MJ11	2	ORTHOMCL2376	9	8	ASAL:1;N16961:1;ES114:1;VHAR:1;MJ11:2;O395:1;VPAR:1;VSPL:1	S	COG3518	Uncharacterized protein conserved in bacteria	ABU73755.1(Vhar) ACH63871.1(MJ11) ACH67306.1(MJ11) CAQ78807.1(Asal) CAV26861.1(Vspl) NT01VF1087(ES114) NT01VP1334(VPAR) VC0395_0029(O395) VCA0109(N16961)
A. fischeri MJ11	2	ORTHOMCL2377	9	8	ASAL:1;N16961:1;ES114:1;VHAR:1;MJ11:2;O395:1;VPAR:1;VSPL:1	S	COG3520	Uncharacterized protein conserved in bacteria	ABU73753.1(Vhar) ACH63606.1(MJ11) ACH67235.1(MJ11) CAQ78805.1(Asal) CAV26859.1(Vspl) NT01VF1085(ES114) NT01VP1336(VPAR) VC0395_0027(O395) VCA0111(N16961)
A. fischeri MJ11	2	ORTHOMCL2419	9	8	ASAL:1;CMCP6:1;ES114:1;VHAR:1;MJ11:2;VPAR:1;PPRO:1;YJ016:1				ABU72802.1(Vhar) ACH63568.1(MJ11) ACH63903.1(MJ11) CAG20066.1(Ppro) CAQ79156.1(Asal) NT01VFA0654(ES114) NT01VPA0235(VPAR) NT01VVA1661(CMCP6) NT02VV0481(YJ016)
A. fischeri MJ11	2	ORTHOMCL2239	10	9	N16961:1;CMCP6:1;ES114:1;VHAR:1;MJ11:2;O395:1;VPAR:1;VSPL:1;YJ016:1	M	COG3203	Outer membrane protein (porin)	ABU70247.1(Vhar) ACH66770.1(MJ11) ACH67232.1(MJ11) CAV19448.1(Vspl) NT01VF2027(ES114) NT01VP0717(VPAR) NT01VV0242(CMCP6) NT02VVA0897(YJ016) VC0395_A0493(O395) VC0972(N16961)
A. fischeri MJ11	2	ORTHOMCL1324	11	10	ASAL:1;N16961:1;CMCP6:1;ES114:1;VHAR:1;MJ11:2;O395:1;VPAR:1;VSPL:1;YJ016:1				ABU70252.1(Vhar) ACH64692.1(MJ11) ACH67190.1(MJ11) CAQ79027.1(Asal) CAV17776.1(Vspl) NT01VF1265(ES114) NT01VP0721(VPAR) NT01VV0239(CMCP6) NT02VVA0900(YJ016) VC0395_A1804(O395) VC2212(N16961)
A. salmonicida	2	ORTHOMCL5823	2	1	ASAL:2				CAQ81887.1(Asal) CAQ81925.1(Asal)
A. salmonicida	2	ORTHOMCL5829	2	1	ASAL:2				CAQ81559.1(Asal) CAQ81560.1(Asal)
A. salmonicida	2	ORTHOMCL5831	2	1	ASAL:2				CAQ81495.1(Asal) CAQ81498.1(Asal)
A. salmonicida	2	ORTHOMCL5832	2	1	ASAL:2				CAQ81384.1(Asal) CAQ81387.1(Asal)
A. salmonicida	2	ORTHOMCL5842	2	1	ASAL:2				CAQ80840.1(Asal) CAQ81168.1(Asal)
A. salmonicida	2	ORTHOMCL5852	2	1	ASAL:2				CAQ79081.1(Asal) CAQ81942.1(Asal)
A. salmonicida	2	ORTHOMCL5874	2	1	ASAL:2				CAQ78082.1(Asal) CAQ78083.1(Asal)
A. salmonicida	2	ORTHOMCL5875	2	1	ASAL:2				CAQ77718.1(Asal) CAQ81907.1(Asal)
A. salmonicida	2	ORTHOMCL5876	2	1	ASAL:2				CAQ77717.1(Asal) CAQ81906.1(Asal)
A. salmonicida	2	ORTHOMCL4463	3	2	ASAL:2;ES114:1				CAQ78465.1(Asal) CAQ79811.1(Asal) NT01VF2159(ES114)
A. salmonicida	2	ORTHOMCL4464	3	2	ASAL:2;YJ016:1				CAQ77859.1(Asal) CAQ77934.1(Asal) NT02VVA0291(YJ016)
A. salmonicida	2	ORTHOMCL4571	3	2	ASAL:2;PPRO:1				CAG17990.1(Ppro) CAQ81903.1(Asal) CAQ81934.1(Asal)
A. salmonicida	2	ORTHOMCL4654	3	2	ASAL:2;MJ11:1				ACH65661.1(MJ11) CAQ79809.1(Asal) CAQ81885.1(Asal)
A. salmonicida	2	ORTHOMCL4671	3	2	ASAL:2;MJ11:1				ACH65270.1(MJ11) CAQ79044.1(Asal) CAQ81896.1(Asal)
A. salmonicida	2	ORTHOMCL4681	3	2	ASAL:2;MJ11:1				ACH64738.1(MJ11) CAQ77705.1(Asal) CAQ81952.1(Asal)
A. salmonicida	2	ORTHOMCL4974	3	2	ASAL:2;VHAR:1				ABU70757.1(Vhar) CAQ81610.1(Asal) CAQ81693.1(Asal)
A. salmonicida	4	ORTHOMCL3889	4	1	ASAL:4				CAQ80816.1(Asal) CAQ81076.1(Asal) CAQ81077.1(Asal) CAQ81078.1(Asal)
A. salmonicida	3	ORTHOMCL4190	4	2	ASAL:3;VHAR:1				ABU72638.1(Vhar) CAQ77714.1(Asal) CAQ77724.1(Asal) CAQ80730.1(Asal)
A. salmonicida	2	ORTHOMCL3893	4	3	ASAL:2;VPAR:1;YJ016:1				CAQ77858.1(Asal) CAQ77935.1(Asal) NT01VP0202(VPAR) NT02VVA0292(YJ016)
A. salmonicida	2	ORTHOMCL4015	4	3	ASAL:2;MJ11:1;YJ016:1				ACH64837.1(MJ11) CAQ77850.1(Asal) CAQ77943.1(Asal) NT02VVA0306(YJ016)
A. salmonicida	2	ORTHOMCL4034	4	3	ASAL:2;MJ11:1;VSPL:1				ACH64292.1(MJ11) CAQ80842.1(Asal) CAQ81169.1(Asal) CAV27482.1(Vspl)
A. salmonicida	2	ORTHOMCL4053	4	3	ASAL:2;ES114:1;MJ11:1				ACH63788.1(MJ11) CAQ81712.1(Asal) CAQ81719.1(Asal) NT01VFA0933(ES114)
A. salmonicida	2	ORTHOMCL4270	4	3	ASAL:2;VHAR:1;VPAR:1				ABU69523.1(Vhar) CAQ81902.1(Asal) CAQ81940.1(Asal) NT01VP1760(VPAR)
A. salmonicida	2	ORTHOMCL3435	5	4	ASAL:2;ES114:1;VPAR:1;YJ016:1				CAQ77853.1(Asal) CAQ77940.1(Asal) NT01VF0152(ES114) NT01VP0195(VPAR) NT02VVA0299(YJ016)
A. salmonicida	2	ORTHOMCL3522	5	4	ASAL:2;MJ11:1;VPAR:1;YJ016:1				ACH65001.1(MJ11) CAQ77861.1(Asal) CAQ77932.1(Asal) NT01VP0186(VPAR) NT02VVA0285(YJ016)
A. salmonicida	2	ORTHOMCL3525	5	4	ASAL:2;MJ11:1;PPRO:1;VSPL:1				ACH64893.1(MJ11) CAG18657.1(Ppro) CAQ77845.1(Asal) CAQ77948.1(Asal) CAV27602.1(Vspl)
A. salmonicida	2	ORTHOMCL3550	5	4	ASAL:2;ES114:1;MJ11:1;PPRO:1				ACH63937.1(MJ11) CAG22803.1(Ppro) CAQ80780.1(Asal) CAQ81847.1(Asal) NT01VFA0282(ES114)
A. salmonicida	2	ORTHOMCL3569	5	4	ASAL:2;ES114:1;VHAR:1;PPRO:1				ABU75071.1(Vhar) CAG18004.1(Ppro) CAQ81927.1(Asal) CAQ81943.1(Asal) NT01VFA1144(ES114)
A. salmonicida	2	ORTHOMCL3680	5	4	ASAL:2;ES114:1;VHAR:1;O395:1				ABU72933.1(Vhar) CAQ78457.1(Asal) CAQ78712.1(Asal) NT01VF2155(ES114) VC0395_1056(O395)
A. salmonicida	2	ORTHOMCL3681	5	4	ASAL:2;ES114:1;VHAR:1;O395:1				ABU72932.1(Vhar) CAQ78458.1(Asal) CAQ78711.1(Asal) NT01VF2156(ES114) VC0395_1057(O395)
A. salmonicida	2	ORTHOMCL3685	5	4	ASAL:2;CMCP6:1;VHAR:1;O395:1				ABU72916.1(Vhar) CAQ78695.1(Asal) CAQ81260.1(Asal) NT01VVA0702(CMCP6) VC0395_1076(O395)
A. salmonicida	2	ORTHOMCL3768	5	4	ASAL:2;ES114:1;VHAR:1;PPRO:1				ABU69662.1(Vhar) CAG18655.1(Ppro) CAQ77870.1(Asal) CAQ77923.1(Asal) NT01VF0141(ES114)
A. salmonicida	2	ORTHOMCL3201	6	5	ASAL:2;CMCP6:1;ES114:1;MJ11:1;YJ016:1				ACH64986.1(MJ11) CAQ77842.1(Asal) CAQ77872.1(Asal) NT01VF0139(ES114) NT01VV0817(CMCP6) NT02VVA0277(YJ016)
A. salmonicida	2	ORTHOMCL2862	7	6	ASAL:2;CMCP6:1;VPAR:1;PPRO:1;VSPL:1;YJ016:1				CAG19667.1(Ppro) CAQ79170.1(Asal) CAQ79761.1(Asal) CAV19007.1(Vspl) NT01VPA1597(VPAR) NT01VVA1055(CMCP6) NT02VV1508(YJ016)
A. salmonicida	2	ORTHOMCL2894	7	6	ASAL:2;CMCP6:1;ES114:1;MJ11:1;PPRO:1;YJ016:1				ACH64468.1(MJ11) CAG19784.1(Ppro) CAQ80898.1(Asal) CAQ80901.1(Asal) NT01VFA0156(ES114) NT01VV1368(CMCP6) NT02VVA2781(YJ016)
A. salmonicida	2	ORTHOMCL3100	7	6	ASAL:2;CMCP6:1;ES114:1;VHAR:1;VPAR:1;YJ016:1				ABU69678.1(Vhar) CAQ77852.1(Asal) CAQ77941.1(Asal) NT01VF0153(ES114) NT01VP0196(VPAR) NT01VV0801(CMCP6) NT02VVA0300(YJ016)
A. salmonicida	2	ORTHOMCL3101	7	6	ASAL:2;CMCP6:1;ES114:1;VHAR:1;VPAR:1;YJ016:1				ABU69673.1(Vhar) CAQ77855.1(Asal) CAQ77938.1(Asal) NT01VF0150(ES114) NT01VP0193(VPAR) NT01VV0804(CMCP6) NT02VVA0297(YJ016)
A. salmonicida	2	ORTHOMCL3102	7	6	ASAL:2;CMCP6:1;ES114:1;VHAR:1;VPAR:1;YJ016:1				ABU69669.1(Vhar) CAQ77857.1(Asal) CAQ77936.1(Asal) NT01VF0148(ES114) NT01VP0191(VPAR) NT01VV0808(CMCP6) NT02VVA0295(YJ016)
A. salmonicida	3	ORTHOMCL2565	8	6	ASAL:3;ES114:1;MJ11:1;VPAR:1;VSPL:1;YJ016:1				ACH65183.1(MJ11) CAQ77865.1(Asal) CAQ77928.1(Asal) CAQ80702.1(Asal) CAV17258.1(Vspl) NT01VF0175(ES114) NT01VP0216(VPAR) NT02VVA0286(YJ016)
A. salmonicida	3	ORTHOMCL2567	8	6	ASAL:3;ES114:1;MJ11:1;VPAR:1;VSPL:1;YJ016:1				ACH64904.1(MJ11) CAQ77864.1(Asal) CAQ77929.1(Asal) CAQ80703.1(Asal) CAV17259.1(Vspl) NT01VF0176(ES114) NT01VP0217(VPAR) NT02VVA0287(YJ016)
A. salmonicida	3	ORTHOMCL2568	8	6	ASAL:3;ES114:1;MJ11:1;VPAR:1;VSPL:1;YJ016:1				ACH64852.1(MJ11) CAQ77862.1(Asal) CAQ77931.1(Asal) CAQ80705.1(Asal) CAV17260.1(Vspl) NT01VF0177(ES114) NT01VP0223(VPAR) NT02VVA0289(YJ016)
A. salmonicida	3	ORTHOMCL2261	10	8	ASAL:3;CMCP6:1;ES114:1;VHAR:1;MJ11:1;VPAR:1;PPRO:1;YJ016:1				ABU69672.1(Vhar) ACH64949.1(MJ11) CAG21085.1(Ppro) CAQ77854.1(Asal) CAQ77939.1(Asal) CAQ80695.1(Asal) NT01VF0151(ES114) NT01VP0194(VPAR) NT01VV0805(CMCP6) NT02VVA0298(YJ016)
A. salmonicida	2	ORTHOMCL972	11	10	ASAL:2;N16961:1;CMCP6:1;ES114:1;VHAR:1;MJ11:1;O395:1;VPAR:1;VSPL:1;YJ016:1	T	COG2199	FOG: GGDEF domain	ABU71345.1(Vhar) ACH66889.1(MJ11) CAQ80031.1(Asal) CAQ80032.1(Asal) CAV18553.1(Vspl) NT01VF2023(ES114) NT01VP1542(VPAR) NT01VV2644(CMCP6) NT02VVA1484(YJ016) VC0395_A0979(O395) VC1367(N16961)
A. salmonicida	2	ORTHOMCL1662	11	10	ASAL:2;N16961:1;CMCP6:1;ES114:1;VHAR:1;MJ11:1;O395:1;VPAR:1;VSPL:1;YJ016:1	M	COG0859	ADP-heptose:LPS heptosyltransferase	ABU69682.1(Vhar) ACH65023.1(MJ11) CAQ77846.1(Asal) CAQ77947.1(Asal) CAV17220.1(Vspl) NT01VF0147(ES114) NT01VP0206(VPAR) NT01VV0795(CMCP6) NT02VVA0309(YJ016) VC0236(N16961) VC0395_A2616(O395)
A. salmonicida	2	ORTHOMCL1663	11	10	ASAL:2;N16961:1;CMCP6:1;ES114:1;VHAR:1;MJ11:1;O395:1;VPAR:1;PPRO:1;YJ016:1	M	COG0399	Predicted pyridoxal phosphate-dependent enzyme apparently involved in regulation of cell wall biogenesis	ABU69670.1(Vhar) ACH64847.1(MJ11) CAG21088.1(Ppro) CAQ77856.1(Asal) CAQ77937.1(Asal) NT01VF0149(ES114) NT01VP0192(VPAR) NT01VV0807(CMCP6) NT02VVA0296(YJ016) VC0244(N16961) VC0395_A2624(O395)
A. salmonicida	2	ORTHOMCL1664	11	10	ASAL:2;N16961:1;CMCP6:1;ES114:1;VHAR:1;MJ11:1;O395:1;VPAR:1;PPRO:1;YJ016:1	M	COG0463	Glycosyltransferases involved in cell wall biogenesis	ABU69663.1(Vhar) ACH64913.1(MJ11) CAG18652.1(Ppro) CAQ77869.1(Asal) CAQ77924.1(Asal) NT01VF0142(ES114) NT01VP0187(VPAR) NT01VV0814(CMCP6) NT02VVA0280(YJ016) VC0224(N16961) VC0395_A2605(O395)
A. salmonicida	2	ORTHOMCL139	12	11	ASAL:2;N16961:1;CMCP6:1;ES114:1;VHAR:1;MJ11:1;O395:1;VPAR:1;PPRO:1;VSPL:1;YJ016:1	P	COG0861	Membrane protein TerC, possibly involved in tellurium resistance	ABU73805.1(Vhar) ACH64481.1(MJ11) CAG20405.1(Ppro) CAQ80781.1(Asal) CAQ81848.1(Asal) CAV26517.1(Vspl) NT01VFA0283(ES114) NT01VPA0799(VPAR) NT01VVA0240(CMCP6) NT02VV0738(YJ016) VC0395_0479(O395) VCA0546(N16961)
A. salmonicida	2	ORTHOMCL142	12	11	ASAL:2;N16961:1;CMCP6:1;ES114:1;VHAR:1;MJ11:1;O395:1;VPAR:1;PPRO:1;VSPL:1;YJ016:1	GER	COG0697	Permeases of the drug/metabolite transporter (DMT) superfamily	ABU73373.1(Vhar) ACH64046.1(MJ11) CAG22000.1(Ppro) CAQ79304.1(Asal) CAQ81417.1(Asal) CAV19269.1(Vspl) NT01VFA0116(ES114) NT01VPA0572(VPAR) NT01VVA1450(CMCP6) NT02VV0271(YJ016) VC0395_A1261(O395) VC1656(N16961)
A. salmonicida	2	ORTHOMCL148	12	11	ASAL:2;N16961:1;CMCP6:1;ES114:1;VHAR:1;MJ11:1;O395:1;VPAR:1;PPRO:1;VSPL:1;YJ016:1	R	COG0790	FOG: TPR repeat, SEL1 subfamily	ABU72738.1(Vhar) ACH63409.1(MJ11) CAG21939.1(Ppro) CAQ80782.1(Asal) CAQ81849.1(Asal) CAV25487.1(Vspl) NT01VFA0284(ES114) NT01VPA1539(VPAR) NT01VVA1229(CMCP6) NT02VV0054(YJ016) VC0395_0215(O395) VCA1026(N16961)
A. salmonicida	2	ORTHOMCL151	12	11	ASAL:2;N16961:1;CMCP6:1;ES114:1;VHAR:1;MJ11:1;O395:1;VPAR:1;PPRO:1;VSPL:1;YJ016:1	NU	COG2165	Type II secretory pathway, pseudopilin PulG	ABU72606.1(Vhar) ACH67060.1(MJ11) CAG21582.1(Ppro) CAQ78161.1(Asal) CAQ78162.1(Asal) CAV17344.1(Vspl) NT01VF0389(ES114) NT01VP2536(VPAR) NT01VV1390(CMCP6) NT02VVA2759(YJ016) VC0395_A2827(O395) VC0409(N16961)
A. salmonicida	2	ORTHOMCL174	12	11	ASAL:2;N16961:1;CMCP6:1;ES114:1;VHAR:1;MJ11:1;O395:1;VPAR:1;PPRO:1;VSPL:1;YJ016:1	S	COG0398	Uncharacterized conserved protein	ABU70549.1(Vhar) ACH65976.1(MJ11) CAG20511.1(Ppro) CAQ79215.1(Asal) CAQ79666.1(Asal) CAV18198.1(Vspl) NT01VF1356(ES114) NT01VP0966(VPAR) NT01VV2049(CMCP6) NT02VVA2145(YJ016) VC0395_A1326(O395) VC1723(N16961)
A. salmonicida	2	ORTHOMCL180	12	11	ASAL:2;N16961:1;CMCP6:1;ES114:1;VHAR:1;MJ11:1;O395:1;VPAR:1;PPRO:1;VSPL:1;YJ016:1	MG	COG0451	Nucleoside-diphosphate-sugar epimerases	ABU69684.1(Vhar) ACH64831.1(MJ11) CAG18659.1(Ppro) CAQ77844.1(Asal) CAQ77949.1(Asal) CAV17233.1(Vspl) NT01VF0160(ES114) NT01VP0208(VPAR) NT01VV0793(CMCP6) NT02VVA0311(YJ016) VC0240(N16961) VC0395_A2620(O395)
A. salmonicida	2	ORTHOMCL181	12	11	ASAL:2;N16961:1;CMCP6:1;ES114:1;VHAR:1;MJ11:1;O395:1;VPAR:1;PPRO:1;VSPL:1;YJ016:1	M	COG1519	3-deoxy-D-manno-octulosonic-acid transferase	ABU69681.1(Vhar) ACH64966.1(MJ11) CAG18650.1(Ppro) CAQ77847.1(Asal) CAQ77946.1(Asal) CAV17221.1(Vspl) NT01VF0146(ES114) NT01VP0205(VPAR) NT01VV0796(CMCP6) NT02VVA0308(YJ016) VC0233(N16961) VC0395_A2613(O395)
A. salmonicida	2	ORTHOMCL182	12	11	ASAL:2;N16961:1;CMCP6:1;ES114:1;VHAR:1;MJ11:1;O395:1;VPAR:1;PPRO:1;VSPL:1;YJ016:1	RTKL	COG0515	Serine/threonine protein kinase	ABU69666.1(Vhar) ACH65082.1(MJ11) CAG18649.1(Ppro) CAQ77867.1(Asal) CAQ77926.1(Asal) CAV17224.1(Vspl) NT01VF0144(ES114) NT01VP0190(VPAR) NT01VV0811(CMCP6) NT02VVA0283(YJ016) VC0227(N16961) VC0395_A2607(O395)
A. salmonicida	2	ORTHOMCL183	12	11	ASAL:2;N16961:1;CMCP6:1;ES114:1;VHAR:1;MJ11:1;O395:1;VPAR:1;PPRO:1;VSPL:1;YJ016:1	M	COG0859	ADP-heptose:LPS heptosyltransferase	ABU69664.1(Vhar) ACH65159.1(MJ11) CAG18648.1(Ppro) CAQ77868.1(Asal) CAQ77925.1(Asal) CAV17226.1(Vspl) NT01VF0143(ES114) NT01VP0188(VPAR) NT01VV0813(CMCP6) NT02VVA0281(YJ016) VC0225(N16961) VC0395_A2606(O395)
A. salmonicida	2	ORTHOMCL184	12	11	ASAL:2;N16961:1;CMCP6:1;ES114:1;VHAR:1;MJ11:1;O395:1;VPAR:1;PPRO:1;VSPL:1;YJ016:1	L	COG0266	Formamidopyrimidine-DNA glycosylase	ABU69659.1(Vhar) ACH64866.1(MJ11) CAG18645.1(Ppro) CAQ77843.1(Asal) CAQ77873.1(Asal) CAV17218.1(Vspl) NT01VF0138(ES114) NT01VP0183(VPAR) NT01VV0818(CMCP6) NT02VVA0276(YJ016) VC0221(N16961) VC0395_A2602(O395)
A. salmonicida	27	ORTHOMCL20	28	2	ASAL:27;PPRO:1				CAG22741.1(Ppro) CAQ78078.1(Asal) CAQ78142.1(Asal) CAQ78149.1(Asal) CAQ78994.1(Asal) CAQ79064.1(Asal) CAQ79111.1(Asal) CAQ79149.1(Asal) CAQ79162.1(Asal) CAQ79176.1(Asal) CAQ79301.1(Asal) CAQ79305.1(Asal) CAQ79317.1(Asal) CAQ79421.1(Asal) CAQ79596.1(Asal) CAQ79723.1(Asal) CAQ80132.1(Asal) CAQ80545.1(Asal) CAQ81030.1(Asal) CAQ81103.1(Asal) CAQ81436.1(Asal) CAQ81501.1(Asal) CAQ81557.1(Asal) CAQ81561…
A. salmonicida	45	ORTHOMCL6	45	1	ASAL:45				CAQ76623.1(Asal) CAQ77699.1(Asal) CAQ77704.1(Asal) CAQ77707.1(Asal) CAQ77720.1(Asal) CAQ77725.1(Asal) CAQ77735.1(Asal) CAQ77741.1(Asal) CAQ77816.1(Asal) CAQ78686.1(Asal) CAQ78851.1(Asal) CAQ79020.1(Asal) CAQ79115.1(Asal) CAQ79130.1(Asal) CAQ79368.1(Asal) CAQ79393.1(Asal) CAQ79405.1(Asal) CAQ80537.1(Asal) CAQ80653.1(Asal) CAQ80719.1(Asal) CAQ80723.1(Asal) CAQ80740.1(Asal) CAQ80771.1(Asal) CAQ80838…
A. salmonicida	57	ORTHOMCL5	57	1	ASAL:57				CAQ77723.1(Asal) CAQ77797.1(Asal) CAQ77886.1(Asal) CAQ77971.1(Asal) CAQ78002.1(Asal) CAQ78129.1(Asal) CAQ78429.1(Asal) CAQ78547.1(Asal) CAQ78602.1(Asal) CAQ78644.1(Asal) CAQ78657.1(Asal) CAQ78736.1(Asal) CAQ78894.1(Asal) CAQ78903.1(Asal) CAQ78961.1(Asal) CAQ79024.1(Asal) CAQ79033.1(Asal) CAQ79050.1(Asal) CAQ79095.1(Asal) CAQ79126.1(Asal) CAQ79144.1(Asal) CAQ79207.1(Asal) CAQ79286.1(Asal) CAQ79290…
Allivibrio	2+2+2	ORTHOMCL85	14	11	ASAL:2;N16961:1;CMCP6:1;ES114:2;VHAR:1;MJ11:2;O395:1;VPAR:1;PPRO:1;VSPL:1;YJ016:1	K	COG0583	Transcriptional regulator	ABU70366.1(Vhar) ACH66641.1(MJ11) ACH66922.1(MJ11) CAG19807.1(Ppro) CAQ78918.1(Asal) CAQ79271.1(Asal) CAV17895.1(Vspl) NT01VF1183(ES114) NT01VF1416(ES114) NT01VP0824(VPAR) NT01VV0126(CMCP6) NT02VVA1010(YJ016) VC0395_A1542(O395) VC1955(N16961)
P. profundum	2	ORTHOMCL5894	2	1	PPRO:2				CAG23563.1(Ppro) CAG23564.1(Ppro)
P. profundum	2	ORTHOMCL5898	2	1	PPRO:2				CAG23410.1(Ppro) CAG23411.1(Ppro)
P. profundum	2	ORTHOMCL5903	2	1	PPRO:2				CAG23175.1(Ppro) CAG23551.1(Ppro)
P. profundum	2	ORTHOMCL5904	2	1	PPRO:2				CAG23174.1(Ppro) CAG23550.1(Ppro)
P. profundum	2	ORTHOMCL5907	2	1	PPRO:2				CAG23075.1(Ppro) CAG23555.1(Ppro)
P. profundum	2	ORTHOMCL5917	2	1	PPRO:2				CAG22738.1(Ppro) CAG22940.1(Ppro)
P. profundum	2	ORTHOMCL5921	2	1	PPRO:2				CAG22718.1(Ppro) CAG23253.1(Ppro)
P. profundum	2	ORTHOMCL5932	2	1	PPRO:2				CAG22375.1(Ppro) CAG22887.1(Ppro)
P. profundum	2	ORTHOMCL5936	2	1	PPRO:2				CAG22338.1(Ppro) CAG22342.1(Ppro)
P. profundum	2	ORTHOMCL5937	2	1	PPRO:2				CAG22335.1(Ppro) CAG22349.1(Ppro)
P. profundum	2	ORTHOMCL5938	2	1	PPRO:2				CAG22334.1(Ppro) CAG22350.1(Ppro)
P. profundum	2	ORTHOMCL5939	2	1	PPRO:2				CAG22332.1(Ppro) CAG23425.1(Ppro)
P. profundum	2	ORTHOMCL5940	2	1	PPRO:2				CAG22308.1(Ppro) CAG22310.1(Ppro)
P. profundum	2	ORTHOMCL5949	2	1	PPRO:2				CAG22086.1(Ppro) CAG22087.1(Ppro)
P. profundum	2	ORTHOMCL5950	2	1	PPRO:2				CAG22070.1(Ppro) CAG23012.1(Ppro)
P. profundum	2	ORTHOMCL5960	2	1	PPRO:2				CAG21921.1(Ppro) CAG21949.1(Ppro)
P. profundum	2	ORTHOMCL5961	2	1	PPRO:2				CAG21911.1(Ppro) CAG23506.1(Ppro)
P. profundum	2	ORTHOMCL5962	2	1	PPRO:2				CAG21891.1(Ppro) CAG22131.1(Ppro)
P. profundum	2	ORTHOMCL5963	2	1	PPRO:2				CAG21875.1(Ppro) CAG23138.1(Ppro)
P. profundum	2	ORTHOMCL5966	2	1	PPRO:2				CAG21147.1(Ppro) CAG21160.1(Ppro)
P. profundum	2	ORTHOMCL5967	2	1	PPRO:2				CAG21146.1(Ppro) CAG21158.1(Ppro)
P. profundum	2	ORTHOMCL5968	2	1	PPRO:2				CAG21145.1(Ppro) CAG21157.1(Ppro)
P. profundum	2	ORTHOMCL5969	2	1	PPRO:2				CAG21144.1(Ppro) CAG21156.1(Ppro)
P. profundum	2	ORTHOMCL5971	2	1	PPRO:2				CAG21104.1(Ppro) CAG22154.1(Ppro)
P. profundum	2	ORTHOMCL5972	2	1	PPRO:2				CAG21103.1(Ppro) CAG22153.1(Ppro)
P. profundum	2	ORTHOMCL5973	2	1	PPRO:2				CAG21079.1(Ppro) CAG21083.1(Ppro)
P. profundum	2	ORTHOMCL5974	2	1	PPRO:2				CAG21063.1(Ppro) CAG21081.1(Ppro)
P. profundum	2	ORTHOMCL5975	2	1	PPRO:2				CAG20971.1(Ppro) CAG23407.1(Ppro)
P. profundum	2	ORTHOMCL5977	2	1	PPRO:2				CAG20910.1(Ppro) CAG21959.1(Ppro)
P. profundum	2	ORTHOMCL5980	2	1	PPRO:2				CAG20616.1(Ppro) CAG20742.1(Ppro)
P. profundum	2	ORTHOMCL5992	2	1	PPRO:2				CAG20445.1(Ppro) CAG22163.1(Ppro)
P. profundum	2	ORTHOMCL5993	2	1	PPRO:2				CAG20416.1(Ppro) CAG20607.1(Ppro)
P. profundum	2	ORTHOMCL5994	2	1	PPRO:2				CAG20388.1(Ppro) CAG20631.1(Ppro)
P. profundum	2	ORTHOMCL5995	2	1	PPRO:2				CAG20387.1(Ppro) CAG22360.1(Ppro)
P. profundum	2	ORTHOMCL5999	2	1	PPRO:2				CAG20335.1(Ppro) CAG20652.1(Ppro)
P. profundum	2	ORTHOMCL6001	2	1	PPRO:2				CAG20274.1(Ppro) CAG20609.1(Ppro)
P. profundum	2	ORTHOMCL6002	2	1	PPRO:2				CAG20250.1(Ppro) CAG23163.1(Ppro)
P. profundum	2	ORTHOMCL6011	2	1	PPRO:2				CAG20113.1(Ppro) CAG22705.1(Ppro)
P. profundum	2	ORTHOMCL6012	2	1	PPRO:2				CAG20093.1(Ppro) CAG22612.1(Ppro)
P. profundum	2	ORTHOMCL6013	2	1	PPRO:2				CAG20087.1(Ppro) CAG22899.1(Ppro)
P. profundum	2	ORTHOMCL6016	2	1	PPRO:2				CAG20044.1(Ppro) CAG20357.1(Ppro)
P. profundum	2	ORTHOMCL6017	2	1	PPRO:2				CAG19996.1(Ppro) CAG20005.1(Ppro)
P. profundum	2	ORTHOMCL6018	2	1	PPRO:2				CAG19995.1(Ppro) CAG20004.1(Ppro)
P. profundum	2	ORTHOMCL6026	2	1	PPRO:2				CAG19884.1(Ppro) CAG19948.1(Ppro)
P. profundum	2	ORTHOMCL6037	2	1	PPRO:2				CAG19770.1(Ppro) CAG23154.1(Ppro)
P. profundum	2	ORTHOMCL6038	2	1	PPRO:2				CAG19769.1(Ppro) CAG23155.1(Ppro)
P. profundum	2	ORTHOMCL6039	2	1	PPRO:2				CAG19768.1(Ppro) CAG23157.1(Ppro)
P. profundum	2	ORTHOMCL6040	2	1	PPRO:2				CAG19767.1(Ppro) CAG23158.1(Ppro)
P. profundum	2	ORTHOMCL6041	2	1	PPRO:2				CAG19766.1(Ppro) CAG23159.1(Ppro)
P. profundum	2	ORTHOMCL6042	2	1	PPRO:2				CAG19765.1(Ppro) CAG23160.1(Ppro)
P. profundum	2	ORTHOMCL6043	2	1	PPRO:2				CAG19764.1(Ppro) CAG23161.1(Ppro)
P. profundum	2	ORTHOMCL6046	2	1	PPRO:2				CAG19741.1(Ppro) CAG23171.1(Ppro)
P. profundum	2	ORTHOMCL6047	2	1	PPRO:2				CAG19739.1(Ppro) CAG19771.1(Ppro)
P. profundum	2	ORTHOMCL6049	2	1	PPRO:2				CAG19732.1(Ppro) CAG19738.1(Ppro)
P. profundum	2	ORTHOMCL6050	2	1	PPRO:2				CAG19721.1(Ppro) CAG23183.1(Ppro)
P. profundum	2	ORTHOMCL6051	2	1	PPRO:2				CAG19720.1(Ppro) CAG23184.1(Ppro)
P. profundum	2	ORTHOMCL6052	2	1	PPRO:2				CAG19719.1(Ppro) CAG23185.1(Ppro)
P. profundum	2	ORTHOMCL6054	2	1	PPRO:2				CAG19699.1(Ppro) CAG23262.1(Ppro)
P. profundum	2	ORTHOMCL6057	2	1	PPRO:2				CAG19408.1(Ppro) CAG20139.1(Ppro)
P. profundum	2	ORTHOMCL6058	2	1	PPRO:2				CAG19407.1(Ppro) CAG20138.1(Ppro)
P. profundum	2	ORTHOMCL6060	2	1	PPRO:2				CAG19108.1(Ppro) CAG20202.1(Ppro)
P. profundum	2	ORTHOMCL6061	2	1	PPRO:2				CAG18918.1(Ppro) CAG23352.1(Ppro)
P. profundum	2	ORTHOMCL6063	2	1	PPRO:2				CAG18891.1(Ppro) CAG18897.1(Ppro)
P. profundum	2	ORTHOMCL6072	2	1	PPRO:2				CAG17986.1(Ppro) CAG19290.1(Ppro)
P. profundum	3	ORTHOMCL4512	3	1	PPRO:3				CAG22059.1(Ppro) CAG22066.1(Ppro) CAG22709.1(Ppro)
P. profundum	3	ORTHOMCL4535	3	1	PPRO:3				CAG20479.1(Ppro) CAG21899.1(Ppro) CAG21901.1(Ppro)
P. profundum	3	ORTHOMCL4539	3	1	PPRO:3				CAG20336.1(Ppro) CAG20345.1(Ppro) CAG20630.1(Ppro)
P. profundum	3	ORTHOMCL4541	3	1	PPRO:3				CAG20262.1(Ppro) CAG21858.1(Ppro) CAG22626.1(Ppro)
P. profundum	3	ORTHOMCL4543	3	1	PPRO:3				CAG20118.1(Ppro) CAG20120.1(Ppro) CAG21631.1(Ppro)
P. profundum	3	ORTHOMCL4546	3	1	PPRO:3				CAG20036.1(Ppro) CAG20040.1(Ppro) CAG23259.1(Ppro)
P. profundum	3	ORTHOMCL4550	3	1	PPRO:3				CAG19829.1(Ppro) CAG19831.1(Ppro) CAG21172.1(Ppro)
P. profundum	3	ORTHOMCL4555	3	1	PPRO:3				CAG19754.1(Ppro) CAG19763.1(Ppro) CAG23162.1(Ppro)
P. profundum	3	ORTHOMCL4556	3	1	PPRO:3				CAG19733.1(Ppro) CAG19740.1(Ppro) CAG23172.1(Ppro)
P. profundum	3	ORTHOMCL4557	3	1	PPRO:3				CAG19718.1(Ppro) CAG22434.1(Ppro) CAG23186.1(Ppro)
P. profundum	3	ORTHOMCL4568	3	1	PPRO:3				CAG18978.1(Ppro) CAG20721.1(Ppro) CAG23223.1(Ppro)
P. profundum	2	ORTHOMCL4504	3	2	PPRO:2;YJ016:1				CAG22340.1(Ppro) CAG22344.1(Ppro) NT02VVA2085(YJ016)
P. profundum	2	ORTHOMCL4514	3	2	VPAR:1;PPRO:2				CAG21897.1(Ppro) CAG21903.1(Ppro) NT01VP1263(VPAR)
P. profundum	2	ORTHOMCL4544	3	2	PPRO:2;VSPL:1				CAG20117.1(Ppro) CAG21632.1(Ppro) CAV27484.1(Vspl)
P. profundum	2	ORTHOMCL4567	3	2	ES114:1;PPRO:2				CAG19110.1(Ppro) CAG20201.1(Ppro) NT01VFA0556(ES114)
P. profundum	2	ORTHOMCL4570	3	2	ASAL:1;PPRO:2				CAG18737.1(Ppro) CAG22195.1(Ppro) CAQ78991.1(Asal)
P. profundum	4	ORTHOMCL3936	4	1	PPRO:4				CAG21061.1(Ppro) CAG21078.1(Ppro) CAG21080.1(Ppro) CAG21090.1(Ppro)
P. profundum	4	ORTHOMCL3942	4	1	PPRO:4				CAG20337.1(Ppro) CAG20343.1(Ppro) CAG20344.1(Ppro) CAG20629.1(Ppro)
P. profundum	4	ORTHOMCL3948	4	1	PPRO:4				CAG19866.1(Ppro) CAG20283.1(Ppro) CAG20284.1(Ppro) CAG20612.1(Ppro)
P. profundum	4	ORTHOMCL3949	4	1	PPRO:4				CAG19828.1(Ppro) CAG19830.1(Ppro) CAG21173.1(Ppro) CAG21174.1(Ppro)
P. profundum	3	ORTHOMCL3944	4	2	O395:1;PPRO:3				CAG19998.1(Ppro) CAG20037.1(Ppro) CAG23071.1(Ppro) VC0395_A2635(O395)
P. profundum	2	ORTHOMCL3912	4	3	VPAR:1;PPRO:2;VSPL:1				CAG23107.1(Ppro) CAG23271.1(Ppro) CAV18923.1(Vspl) NT01VPA0724(VPAR)
P. profundum	2	ORTHOMCL3922	4	3	PPRO:2;VSPL:1;YJ016:1				CAG22597.1(Ppro) CAG23653.1(Ppro) CAV27466.1(Vspl) NT02VVA1532(YJ016)
P. profundum	2	ORTHOMCL3925	4	3	N16961:1;O395:1;PPRO:2	G	COG0524	Sugar kinases, ribokinase family	CAG22337.1(Ppro) CAG22348.1(Ppro) VC0395_0600(O395) VCA0656(N16961)
P. profundum	2	ORTHOMCL3943	4	3	CMCP6:1;PPRO:2;YJ016:1				CAG20249.1(Ppro) CAG23164.1(Ppro) NT01VVA0484(CMCP6) NT02VV1003(YJ016)
P. profundum	2	ORTHOMCL4045	4	3	ES114:1;MJ11:1;PPRO:2				ACH63940.1(MJ11) CAG20086.1(Ppro) CAG23715.1(Ppro) NT01VFA0020(ES114)
P. profundum	2	ORTHOMCL4100	4	3	VHAR:1;VPAR:1;PPRO:2				ABU74459.1(Vhar) CAG23096.1(Ppro) CAG23660.1(Ppro) NT01VPA0300(VPAR)
P. profundum	2	ORTHOMCL4111	4	3	VHAR:1;VPAR:1;PPRO:2				ABU74312.1(Vhar) CAG23056.1(Ppro) CAG23246.1(Ppro) NT01VPA1223(VPAR)
P. profundum	2	ORTHOMCL4123	4	3	VHAR:1;VPAR:1;PPRO:2				ABU74033.1(Vhar) CAG21071.1(Ppro) CAG22193.1(Ppro) NT01VPA1017(VPAR)
P. profundum	2	ORTHOMCL4169	4	3	VHAR:1;PPRO:2;VSPL:1				ABU73160.1(Vhar) CAG19640.1(Ppro) CAG20516.1(Ppro) CAV27029.1(Vspl)
P. profundum	5	ORTHOMCL3473	5	1	PPRO:5				CAG20470.1(Ppro) CAG22495.1(Ppro) CAG22496.1(Ppro) CAG22497.1(Ppro) CAG22498.1(Ppro)
P. profundum	5	ORTHOMCL3481	5	1	PPRO:5				CAG19582.1(Ppro) CAG19958.1(Ppro) CAG21698.1(Ppro) CAG22865.1(Ppro) CAG23076.1(Ppro)
P. profundum	5	ORTHOMCL3485	5	1	PPRO:5				CAG19399.1(Ppro) CAG22256.1(Ppro) CAG22400.1(Ppro) CAG22946.1(Ppro) CAG23434.1(Ppro)
P. profundum	2	ORTHOMCL3454	5	4	CMCP6:1;VPAR:1;PPRO:2;YJ016:1				CAG22520.1(Ppro) CAG22522.1(Ppro) NT01VPA1395(VPAR) NT01VV2626(CMCP6) NT02VVA1501(YJ016)
P. profundum	2	ORTHOMCL3472	5	4	N16961:1;O395:1;PPRO:2;VSPL:1	K	COG1309	Transcriptional regulator	CAG20523.1(Ppro) CAG22365.1(Ppro) CAV19280.1(Vspl) VC0395_A1019(O395) VC1408(N16961)
P. profundum	2	ORTHOMCL3483	5	4	CMCP6:1;VPAR:1;PPRO:2;YJ016:1				CAG19479.1(Ppro) CAG19480.1(Ppro) NT01VP0590(VPAR) NT01VV2811(CMCP6) NT02VVA1321(YJ016)
P. profundum	2	ORTHOMCL3490	5	4	CMCP6:1;VPAR:1;PPRO:2;YJ016:1				CAG19099.1(Ppro) CAG19101.1(Ppro) NT01VP1434(VPAR) NT01VVA0425(CMCP6) NT02VV0947(YJ016)
P. profundum	2	ORTHOMCL3523	5	4	ASAL:1;MJ11:1;VPAR:1;PPRO:2				ACH64961.1(MJ11) CAG18646.1(Ppro) CAG21054.1(Ppro) CAQ80713.1(Asal) NT01VP1886(VPAR)
P. profundum	2	ORTHOMCL3553	5	4	ES114:1;MJ11:1;PPRO:2;VSPL:1				ACH63839.1(MJ11) CAG18907.1(Ppro) CAG23766.1(Ppro) CAV20222.1(Vspl) NT01VFA1161(ES114)
P. profundum	2	ORTHOMCL3693	5	4	VHAR:1;VPAR:1;PPRO:2;YJ016:1				ABU72722.1(Vhar) CAG19288.1(Ppro) CAG20537.1(Ppro) NT01VPA0158(VPAR) NT02VV0096(YJ016)
P. profundum	2	ORTHOMCL3725	5	4	VHAR:1;VPAR:1;PPRO:2;YJ016:1				ABU71545.1(Vhar) CAG21876.1(Ppro) CAG23239.1(Ppro) NT01VP1877(VPAR) NT02VVA2060(YJ016)
P. profundum	2	ORTHOMCL3760	5	4	CMCP6:1;VHAR:1;VPAR:1;PPRO:2				ABU70290.1(Vhar) CAG19281.1(Ppro) CAG19285.1(Ppro) NT01VP0753(VPAR) NT01VV0206(CMCP6)
P. profundum	6	ORTHOMCL3161	6	1	PPRO:6				CAG18797.1(Ppro) CAG20168.1(Ppro) CAG20169.1(Ppro) CAG21818.1(Ppro) CAG23245.1(Ppro) CAG23258.1(Ppro)
P. profundum	4	ORTHOMCL3371	6	3	VHAR:1;PPRO:4;YJ016:1				ABU70477.1(Vhar) CAG19747.1(Ppro) CAG22743.1(Ppro) CAG23263.1(Ppro) CAG23552.1(Ppro) NT02VV1509(YJ016)
P. profundum	3	ORTHOMCL3180	6	4	ES114:1;MJ11:1;PPRO:3;VSPL:1				ACH66466.1(MJ11) CAG20192.1(Ppro) CAG23204.1(Ppro) CAG23742.1(Ppro) CAV26261.1(Vspl) NT01VF1538(ES114)
P. profundum	2	ORTHOMCL3139	6	5	CMCP6:1;VPAR:1;PPRO:2;VSPL:1;YJ016:1				CAG22481.1(Ppro) CAG22483.1(Ppro) CAV19602.1(Vspl) NT01VP2267(VPAR) NT01VV1675(CMCP6) NT02VVA2491(YJ016)
P. profundum	2	ORTHOMCL3156	6	5	N16961:1;CMCP6:1;O395:1;PPRO:2;YJ016:1	O	COG5640	Secreted trypsin-like serine protease	CAG19154.1(Ppro) CAG22747.1(Ppro) NT01VV2301(CMCP6) NT02VVA1810(YJ016) VC0395_A1254(O395) VC1649(N16961)
P. profundum	2	ORTHOMCL3160	6	5	CMCP6:1;VPAR:1;PPRO:2;VSPL:1;YJ016:1				CAG19073.1(Ppro) CAG20752.1(Ppro) CAV26985.1(Vspl) NT01VPA0375(VPAR) NT01VV2197(CMCP6) NT02VVA1913(YJ016)
P. profundum	2	ORTHOMCL3162	6	5	ASAL:1;ES114:1;MJ11:1;PPRO:2;VSPL:1				ACH67194.1(MJ11) CAG19852.1(Ppro) CAG20054.1(Ppro) CAQ79078.1(Asal) CAV18748.1(Vspl) NT01VF1504(ES114)
P. profundum	2	ORTHOMCL3173	6	5	ASAL:1;ES114:1;MJ11:1;VPAR:1;PPRO:2				ACH66712.1(MJ11) CAG22088.1(Ppro) CAG22952.1(Ppro) CAQ79212.1(Asal) NT01VF1353(ES114) NT01VPA1468(VPAR)
P. profundum	2	ORTHOMCL3204	6	5	CMCP6:1;ES114:1;MJ11:1;PPRO:2;YJ016:1				ACH64507.1(MJ11) CAG22020.1(Ppro) CAG22914.1(Ppro) NT01VFA1007(ES114) NT01VVA1016(CMCP6) NT02VV1451(YJ016)
P. profundum	2	ORTHOMCL3209	6	5	CMCP6:1;ES114:1;MJ11:1;PPRO:2;YJ016:1				ACH64264.1(MJ11) CAG22030.1(Ppro) CAG22915.1(Ppro) NT01VFA0997(ES114) NT01VVA1015(CMCP6) NT02VV1450(YJ016)
P. profundum	2	ORTHOMCL3210	6	5	CMCP6:1;ES114:1;MJ11:1;PPRO:2;YJ016:1				ACH64185.1(MJ11) CAG22013.1(Ppro) CAG22908.1(Ppro) NT01VFA1015(ES114) NT01VVA1023(CMCP6) NT02VV1458(YJ016)
P. profundum	2	ORTHOMCL3212	6	5	CMCP6:1;ES114:1;MJ11:1;PPRO:2;YJ016:1				ACH63830.1(MJ11) CAG22014.1(Ppro) CAG22909.1(Ppro) NT01VFA1014(ES114) NT01VVA1022(CMCP6) NT02VV1457(YJ016)
P. profundum	2	ORTHOMCL3215	6	5	CMCP6:1;ES114:1;MJ11:1;PPRO:2;YJ016:1				ACH63679.1(MJ11) CAG22016.1(Ppro) CAG22910.1(Ppro) NT01VFA1012(ES114) NT01VVA1020(CMCP6) NT02VV1455(YJ016)
P. profundum	2	ORTHOMCL3324	6	5	N16961:1;VHAR:1;O395:1;VPAR:1;PPRO:2	S	COG2990	Uncharacterized protein conserved in bacteria	ABU72794.1(Vhar) CAG22953.1(Ppro) CAG23197.1(Ppro) NT01VPA0230(VPAR) VC0395_A0935(O395) VC1317(N16961)
P. profundum	2	ORTHOMCL3362	6	5	N16961:1;VHAR:1;O395:1;PPRO:2;VSPL:1	I	COG0657	Esterase/lipase	ABU71149.1(Vhar) CAG20282.1(Ppro) CAG20908.1(Ppro) CAV25586.1(Vspl) VC0395_0755(O395) VCA0490(N16961)
P. profundum	3	ORTHOMCL3006	7	5	CMCP6:1;VHAR:1;VPAR:1;PPRO:3;YJ016:1				ABU73176.1(Vhar) CAG22222.1(Ppro) CAG22668.1(Ppro) CAG23773.1(Ppro) NT01VPA0432(VPAR) NT01VVA1432(CMCP6) NT02VV0259(YJ016)
P. profundum	2	ORTHOMCL2857	7	6	N16961:1;CMCP6:1;O395:1;PPRO:2;VSPL:1;YJ016:1	NT	COG0840	Methyl-accepting chemotaxis protein	CAG22077.1(Ppro) CAG22254.1(Ppro) CAV27261.1(Vspl) NT01VVA0042(CMCP6) NT02VV0548(YJ016) VC0395_0962(O395) VCA0268(N16961)
P. profundum	2	ORTHOMCL2877	7	6	ASAL:1;N16961:1;ES114:1;MJ11:1;O395:1;PPRO:2				ACH66203.1(MJ11) CAG20472.1(Ppro) CAG22491.1(Ppro) CAQ79428.1(Asal) NT01VF1320(ES114) VC0395_0114(O395) VCA0019(N16961)
P. profundum	2	ORTHOMCL2913	7	6	CMCP6:1;ES114:1;MJ11:1;VPAR:1;PPRO:2;YJ016:1				ACH63586.1(MJ11) CAG22022.1(Ppro) CAG23597.1(Ppro) NT01VFA1005(ES114) NT01VPA0071(VPAR) NT01VVA0906(CMCP6) NT02VV1350(YJ016)
P. profundum	2	ORTHOMCL2944	7	6	ASAL:1;ES114:1;VHAR:1;MJ11:1;VPAR:1;PPRO:2				ABU74605.1(Vhar) ACH63571.1(MJ11) CAG21708.1(Ppro) CAG23329.1(Ppro) CAQ81753.1(Asal) NT01VFA0371(ES114) NT01VPA0175(VPAR)
P. profundum	2	ORTHOMCL3058	7	6	CMCP6:1;VHAR:1;VPAR:1;PPRO:2;VSPL:1;YJ016:1				ABU71518.1(Vhar) CAG23377.1(Ppro) CAG23590.1(Ppro) CAV25428.1(Vspl) NT01VPA1601(VPAR) NT01VVA1065(CMCP6) NT02VV1526(YJ016)
P. profundum	2	ORTHOMCL3084	7	6	CMCP6:1;VHAR:1;VPAR:1;PPRO:2;VSPL:1;YJ016:1				ABU70729.1(Vhar) CAG18909.1(Ppro) CAG21117.1(Ppro) CAV20220.1(Vspl) NT01VPA0953(VPAR) NT01VVA0051(CMCP6) NT02VV0557(YJ016)
P. profundum	2	ORTHOMCL3110	7	6	CMCP6:1;VHAR:1;VPAR:1;PPRO:2;VSPL:1;YJ016:1				ABU69373.1(Vhar) CAG21785.1(Ppro) CAG21786.1(Ppro) CAV20352.1(Vspl) NT01VP2836(VPAR) NT01VV0942(CMCP6) NT02VVA3008(YJ016)
P. profundum	8	ORTHOMCL2533	8	1	PPRO:8				CAG21888.1(Ppro) CAG22527.1(Ppro) CAG22528.1(Ppro) CAG23235.1(Ppro) CAG23516.1(Ppro) CAG23522.1(Ppro) CAG23626.1(Ppro) CAG23774.1(Ppro)
P. profundum	8	ORTHOMCL2536	8	1	PPRO:8				CAG19716.1(Ppro) CAG19717.1(Ppro) CAG20497.1(Ppro) CAG21853.1(Ppro) CAG21854.1(Ppro) CAG22433.1(Ppro) CAG23187.1(Ppro) CAG23188.1(Ppro)
P. profundum	5	ORTHOMCL2535	8	4	ASAL:1;PPRO:5;VSPL:1;YJ016:1				CAG19746.1(Ppro) CAG20104.1(Ppro) CAG22744.1(Ppro) CAG23264.1(Ppro) CAG23553.1(Ppro) CAQ81311.1(Asal) CAV18728.1(Vspl) NT02VV1510(YJ016)
P. profundum	2	ORTHOMCL2532	8	7	N16961:1;CMCP6:1;O395:1;VPAR:1;PPRO:2;VSPL:1;YJ016:1	P	COG3221	ABC-type phosphate/phosphonate transport system, periplasmic component	CAG22647.1(Ppro) CAG22882.1(Ppro) CAV27307.1(Vspl) NT01VPA1067(VPAR) NT01VV2588(CMCP6) NT02VVA1568(YJ016) VC0395_A0608(O395) VC1089(N16961)
P. profundum	2	ORTHOMCL2701	8	7	CMCP6:1;ES114:1;VHAR:1;MJ11:1;VPAR:1;PPRO:2;YJ016:1				ABU72713.1(Vhar) ACH63501.1(MJ11) CAG22031.1(Ppro) CAG23731.1(Ppro) NT01VFA0996(ES114) NT01VPA1606(VPAR) NT01VVA1070(CMCP6) NT02VV1531(YJ016)
P. profundum	9	ORTHOMCL2308	9	1	PPRO:9				CAG19785.1(Ppro) CAG20109.1(Ppro) CAG22468.1(Ppro) CAG22703.1(Ppro) CAG22713.1(Ppro) CAG23277.1(Ppro) CAG23320.1(Ppro) CAG23354.1(Ppro) CAG23385.1(Ppro)
P. profundum	9	ORTHOMCL2309	9	1	PPRO:9				CAG19330.1(Ppro) CAG20809.1(Ppro) CAG20979.1(Ppro) CAG21106.1(Ppro) CAG21730.1(Ppro) CAG21942.1(Ppro) CAG21972.1(Ppro) CAG22711.1(Ppro) CAG23636.1(Ppro)
P. profundum	3	ORTHOMCL2323	9	7	CMCP6:1;ES114:1;MJ11:1;VPAR:1;PPRO:3;VSPL:1;YJ016:1				ACH63912.1(MJ11) CAG19687.1(Ppro) CAG22032.1(Ppro) CAG23732.1(Ppro) CAV25246.1(Vspl) NT01VFA0995(ES114) NT01VPA1607(VPAR) NT01VVA1071(CMCP6) NT02VV1532(YJ016)
P. profundum	3	ORTHOMCL2420	9	7	N16961:1;CMCP6:1;VHAR:1;O395:1;PPRO:3;VSPL:1;YJ016:1				ABU72795.1(Vhar) CAG19410.1(Ppro) CAG22379.1(Ppro) CAG23520.1(Ppro) CAV27334.1(Vspl) NT01VVA0979(CMCP6) NT02VV1417(YJ016) VC0395_1138(O395) VCA0139(N16961)
P. profundum	2	ORTHOMCL2322	9	8	N16961:1;CMCP6:1;ES114:1;MJ11:1;O395:1;VPAR:1;PPRO:2;YJ016:1	T	COG3851	Signal transduction histidine kinase, glucose-6-phosphate specific	ACH64072.1(MJ11) CAG20731.1(Ppro) CAG22250.1(Ppro) NT01VFA0039(ES114) NT01VPA0906(VPAR) NT01VVA0510(CMCP6) NT02VV1029(YJ016) VC0395_0623(O395) VCA0683(N16961)
P. profundum	2	ORTHOMCL2324	9	8	N16961:1;CMCP6:1;ES114:1;MJ11:1;O395:1;VPAR:1;PPRO:2;YJ016:1	G	COG2271	Sugar phosphate permease	ACH63560.1(MJ11) CAG20730.1(Ppro) CAG22249.1(Ppro) NT01VFA0038(ES114) NT01VPA0907(VPAR) NT01VVA0511(CMCP6) NT02VV1030(YJ016) VC0395_0624(O395) VCA0684(N16961)
P. profundum	2	ORTHOMCL2325	9	8	N16961:1;CMCP6:1;ES114:1;MJ11:1;O395:1;VPAR:1;PPRO:2;YJ016:1	TK	COG2197	Response regulator containing a CheY-like receiver domain and an HTH DNA-binding domain	ACH63499.1(MJ11) CAG20732.1(Ppro) CAG22251.1(Ppro) NT01VFA0040(ES114) NT01VPA0905(VPAR) NT01VVA0509(CMCP6) NT02VV1028(YJ016) VC0395_0622(O395) VCA0682(N16961)
P. profundum	2	ORTHOMCL2330	9	8	ASAL:1;CMCP6:1;ES114:1;VHAR:1;MJ11:1;VPAR:1;PPRO:2;YJ016:1				ABU74906.1(Vhar) ACH63836.1(MJ11) CAG23211.1(Ppro) CAG23296.1(Ppro) CAQ81608.1(Asal) NT01VFA0751(ES114) NT01VP1852(VPAR) NT01VVA0991(CMCP6) NT02VV1429(YJ016)
P. profundum	2	ORTHOMCL2338	9	8	N16961:1;CMCP6:1;VHAR:1;O395:1;VPAR:1;PPRO:2;VSPL:1;YJ016:1	E	COG3033	Tryptophanase	ABU74593.1(Vhar) CAG20912.1(Ppro) CAG22255.1(Ppro) CAV18401.1(Vspl) NT01VPA0181(VPAR) NT01VVA0847(CMCP6) NT02VV1278(YJ016) VC0395_1117(O395) VCA0161(N16961)
P. profundum	2	ORTHOMCL2393	9	8	N16961:1;CMCP6:1;VHAR:1;O395:1;VPAR:1;PPRO:2;VSPL:1;YJ016:1	I	COG3243	Poly(3-hydroxyalkanoate) synthetase	ABU73273.1(Vhar) CAG22225.1(Ppro) CAG23688.1(Ppro) CAV26190.1(Vspl) NT01VPA1135(VPAR) NT01VVA0732(CMCP6) NT02VV1164(YJ016) VC0395_0628(O395) VCA0688(N16961)
P. profundum	2	ORTHOMCL2394	9	8	N16961:1;CMCP6:1;VHAR:1;O395:1;VPAR:1;PPRO:2;VSPL:1;YJ016:1				ABU73272.1(Vhar) CAG22224.1(Ppro) CAG23689.1(Ppro) CAV26188.1(Vspl) NT01VPA1136(VPAR) NT01VVA0733(CMCP6) NT02VV1165(YJ016) VC0395_0629(O395) VCA0689(N16961)
P. profundum	2	ORTHOMCL2395	9	8	N16961:1;CMCP6:1;VHAR:1;O395:1;VPAR:1;PPRO:2;VSPL:1;YJ016:1	IQR	COG1028	Dehydrogenases with different specificities (related to short-chain alcohol dehydrogenases)	ABU73270.1(Vhar) CAG22223.1(Ppro) CAG23691.1(Ppro) CAV26184.1(Vspl) NT01VPA1138(VPAR) NT01VVA0735(CMCP6) NT02VV1167(YJ016) VC0395_0631(O395) VCA0691(N16961)
P. profundum	2	ORTHOMCL2459	9	8	N16961:1;CMCP6:1;VHAR:1;O395:1;VPAR:1;PPRO:2;VSPL:1;YJ016:1	Q	COG4663	TRAP-type mannitol/chloroaromatic compound transport system, periplasmic component	ABU71663.1(Vhar) CAG19234.1(Ppro) CAG19813.1(Ppro) CAV19097.1(Vspl) NT01VP1778(VPAR) NT01VV2147(CMCP6) NT02VVA1961(YJ016) VC0395_A0892(O395) VC1273(N16961)
P. profundum	2	ORTHOMCL2468	9	8	N16961:1;CMCP6:1;VHAR:1;O395:1;VPAR:1;PPRO:2;VSPL:1;YJ016:1	C	COG0372	Citrate synthase	ABU71358.1(Vhar) CAG19658.1(Ppro) CAG22109.1(Ppro) CAV18496.1(Vspl) NT01VP1552(VPAR) NT01VV2657(CMCP6) NT02VVA1473(YJ016) VC0395_A0953(O395) VC1337(N16961)
P. profundum	2	ORTHOMCL2526	9	8	N16961:1;CMCP6:1;VHAR:1;O395:1;VPAR:1;PPRO:2;VSPL:1;YJ016:1	K	COG1695	Predicted transcriptional regulators	ABU69106.1(Vhar) CAG18703.1(Ppro) CAG21900.1(Ppro) CAV20188.1(Vspl) NT01VP2597(VPAR) NT01VV1324(CMCP6) NT02VVA2823(YJ016) VC0395_A2223(O395) VC2647(N16961)
P. profundum	10	ORTHOMCL1996	10	1	PPRO:10				CAG20562.1(Ppro) CAG21175.1(Ppro) CAG21424.1(Ppro) CAG21819.1(Ppro) CAG21895.1(Ppro) CAG22104.1(Ppro) CAG22220.1(Ppro) CAG22543.1(Ppro) CAG23580.1(Ppro) CAG23828.1(Ppro)
P. profundum	9	ORTHOMCL1995	10	2	PPRO:9;YJ016:1				CAG21177.1(Ppro) CAG21820.1(Ppro) CAG21896.1(Ppro) CAG22105.1(Ppro) CAG22219.1(Ppro) CAG22544.1(Ppro) CAG23020.1(Ppro) CAG23579.1(Ppro) CAG23829.1(Ppro) NT02VVA2069(YJ016)
P. profundum	2	ORTHOMCL2031	10	9	ASAL:1;CMCP6:1;ES114:1;VHAR:1;MJ11:1;VPAR:1;PPRO:2;VSPL:1;YJ016:1				ABU74781.1(Vhar) ACH67167.1(MJ11) CAG21998.1(Ppro) CAG22829.1(Ppro) CAQ79275.1(Asal) CAV25288.1(Vspl) NT01VF1419(ES114) NT01VPA0089(VPAR) NT01VVA0974(CMCP6) NT02VV1412(YJ016)
P. profundum	2	ORTHOMCL2057	10	9	N16961:1;CMCP6:1;ES114:1;VHAR:1;O395:1;VPAR:1;PPRO:2;VSPL:1;YJ016:1	T	COG2202	FOG: PAS/PAC domain	ABU74150.1(Vhar) CAG22093.1(Ppro) CAG22381.1(Ppro) CAV26922.1(Vspl) NT01VFA1082(ES114) NT01VPA1115(VPAR) NT01VVA0554(CMCP6) NT02VV1071(YJ016) VC0395_0602(O395) VCA0658(N16961)
P. profundum	2	ORTHOMCL2112	10	9	ASAL:1;CMCP6:1;ES114:1;VHAR:1;MJ11:1;VPAR:1;PPRO:2;VSPL:1;YJ016:1				ABU72748.1(Vhar) ACH63939.1(MJ11) CAG20196.1(Ppro) CAG22258.1(Ppro) CAQ80933.1(Asal) CAV25493.1(Vspl) NT01VFA0016(ES114) NT01VPA1532(VPAR) NT01VVA1238(CMCP6) NT02VV0063(YJ016)
P. profundum	2	ORTHOMCL2260	10	9	N16961:1;CMCP6:1;ES114:1;VHAR:1;MJ11:1;O395:1;VPAR:1;PPRO:2;YJ016:1	M	COG1004	Predicted UDP-glucose 6-dehydrogenase	ABU69708.1(Vhar) ACH64823.1(MJ11) CAG21035.1(Ppro) CAG21053.1(Ppro) NT01VF0209(ES114) NT01VP0230(VPAR) NT01VV0767(CMCP6) NT02VVA0345(YJ016) VC0395_0720(O395) VCA0780(N16961)
P. profundum	4	ORTHOMCL258	11	8	N16961:1;CMCP6:1;VHAR:1;O395:1;VPAR:1;PPRO:4;VSPL:1;YJ016:1				ABU74021.1(Vhar) CAG22458.1(Ppro) CAG22459.1(Ppro) CAG22460.1(Ppro) CAG22463.1(Ppro) CAV18376.1(Vspl) NT01VPA0621(VPAR) NT01VVA1502(CMCP6) NT02VV0327(YJ016) VC0395_0388(O395) VCA0849(N16961)
P. profundum	3	ORTHOMCL195	11	9	ASAL:1;N16961:1;CMCP6:1;ES114:1;MJ11:1;O395:1;PPRO:3;VSPL:1;YJ016:1	R	COG1342	Predicted DNA-binding proteins	ACH65952.1(MJ11) CAG21429.1(Ppro) CAG23110.1(Ppro) CAG23272.1(Ppro) CAQ78438.1(Asal) CAV18924.1(Vspl) NT01VF1532(ES114) NT01VVA0937(CMCP6) NT02VV1380(YJ016) VC0395_0048(O395) VCA0091(N16961)
P. profundum	2	ORTHOMCL264	11	10	N16961:1;CMCP6:1;ES114:1;VHAR:1;MJ11:1;O395:1;VPAR:1;PPRO:2;VSPL:1;YJ016:1				ABU74010.1(Vhar) ACH64173.1(MJ11) CAG22542.1(Ppro) CAG22545.1(Ppro) CAV26918.1(Vspl) NT01VFA0625(ES114) NT01VPA0630(VPAR) NT01VVA0126(CMCP6) NT02VV0632(YJ016) VC0395_0485(O395) VCA0552(N16961)
P. profundum	2	ORTHOMCL348	11	10	N16961:1;CMCP6:1;ES114:1;VHAR:1;MJ11:1;O395:1;VPAR:1;PPRO:2;VSPL:1;YJ016:1	C	COG0243	Anaerobic dehydrogenases, typically selenocysteine-containing	ABU73282.1(Vhar) ACH65259.1(MJ11) CAG19266.1(Ppro) CAG20433.1(Ppro) CAV26209.1(Vspl) NT01VF2042(ES114) NT01VPA1132(VPAR) NT01VVA0715(CMCP6) NT02VV1149(YJ016) VC0395_0617(O395) VCA0678(N16961)
P. profundum	2	ORTHOMCL416	11	10	N16961:1;CMCP6:1;ES114:1;VHAR:1;MJ11:1;O395:1;VPAR:1;PPRO:2;VSPL:1;YJ016:1				ABU72731.1(Vhar) ACH66338.1(MJ11) CAG20642.1(Ppro) CAG22287.1(Ppro) CAV25459.1(Vspl) NT01VF2442(ES114) NT01VPA1544(VPAR) NT01VVA1225(CMCP6) NT02VV0050(YJ016) VC0395_0214(O395) VCA1027(N16961)
P. profundum	2	ORTHOMCL474	11	10	ASAL:1;N16961:1;CMCP6:1;ES114:1;VHAR:1;MJ11:1;O395:1;VPAR:1;PPRO:2;YJ016:1	G	COG1440	Phosphotransferase system cellobiose-specific component IIB	ABU72540.1(Vhar) ACH67277.1(MJ11) CAG21148.1(Ppro) CAG23853.1(Ppro) CAQ78389.1(Asal) NT01VF0660(ES114) NT01VP2475(VPAR) NT01VV1428(CMCP6) NT02VVA2722(YJ016) VC0395_A0900(O395) VC1281(N16961)
P. profundum	2	ORTHOMCL475	11	10	ASAL:1;N16961:1;CMCP6:1;ES114:1;VHAR:1;MJ11:1;O395:1;VPAR:1;PPRO:2;YJ016:1	G	COG1455	Phosphotransferase system cellobiose-specific component IIC	ABU72539.1(Vhar) ACH66654.1(MJ11) CAG18926.1(Ppro) CAG21149.1(Ppro) CAQ78388.1(Asal) NT01VF0659(ES114) NT01VP2474(VPAR) NT01VV1429(CMCP6) NT02VVA2721(YJ016) VC0395_A0901(O395) VC1282(N16961)
P. profundum	2	ORTHOMCL544	11	10	ASAL:1;N16961:1;CMCP6:1;VHAR:1;MJ11:1;O395:1;VPAR:1;PPRO:2;VSPL:1;YJ016:1	CR	COG0604	NADPH:quinone reductase and related Zn-dependent oxidoreductases	ABU72434.1(Vhar) ACH66010.1(MJ11) CAG22094.1(Ppro) CAG22951.1(Ppro) CAQ80909.1(Asal) CAV19753.1(Vspl) NT01VP2385(VPAR) NT01VV1532(CMCP6) NT02VVA2625(YJ016) VC0395_A0087(O395) VC0552(N16961)
P. profundum	2	ORTHOMCL968	11	10	ASAL:1;N16961:1;CMCP6:1;VHAR:1;MJ11:1;O395:1;VPAR:1;PPRO:2;VSPL:1;YJ016:1	S	COG3333	Uncharacterized protein conserved in bacteria	ABU71378.1(Vhar) ACH65747.1(MJ11) CAG21128.1(Ppro) CAG21130.1(Ppro) CAQ79875.1(Asal) CAV18451.1(Vspl) NT01VP1558(VPAR) NT01VV2665(CMCP6) NT02VVA1465(YJ016) VC0395_A0948(O395) VC1332(N16961)
P. profundum	2	ORTHOMCL1441	11	10	ASAL:1;N16961:1;CMCP6:1;ES114:1;VHAR:1;MJ11:1;O395:1;VPAR:1;PPRO:2;YJ016:1	C	COG2225	Malate synthase	ABU70034.1(Vhar) ACH67187.1(MJ11) CAG19150.1(Ppro) CAG20662.1(Ppro) CAQ80123.1(Asal) NT01VF2112(ES114) NT01VP0550(VPAR) NT01VV0451(CMCP6) NT02VVA0705(YJ016) VC0395_A0266(O395) VC0734(N16961)
P. profundum	2	ORTHOMCL136	12	11	ASAL:1;N16961:1;CMCP6:1;ES114:1;VHAR:1;MJ11:1;O395:1;VPAR:1;PPRO:2;VSPL:1;YJ016:1	M	COG0739	Membrane proteins related to metalloendopeptidases	ABU74197.1(Vhar) ACH65280.1(MJ11) CAG19468.1(Ppro) CAG20750.1(Ppro) CAQ78538.1(Asal) CAV25709.1(Vspl) NT01VF0908(ES114) NT01VPA0484(VPAR) NT01VVA1618(CMCP6) NT02VV0439(YJ016) VC0395_0060(O395) VCA0079(N16961)
P. profundum	2	ORTHOMCL143	12	11	ASAL:1;N16961:1;CMCP6:1;ES114:1;VHAR:1;MJ11:1;O395:1;VPAR:1;PPRO:2;VSPL:1;YJ016:1	C	COG3005	Nitrate/TMAO reductases, membrane-bound tetraheme cytochrome c subunit	ABU73356.1(Vhar) ACH64365.1(MJ11) CAG19879.1(Ppro) CAG19907.1(Ppro) CAQ81527.1(Asal) CAV19181.1(Vspl) NT01VFA0303(ES114) NT01VP1093(VPAR) NT01VV2813(CMCP6) NT02VVA1319(YJ016) VC0395_A1297(O395) VC1693(N16961)
P. profundum	2	ORTHOMCL150	12	11	ASAL:1;N16961:1;CMCP6:1;ES114:1;VHAR:1;MJ11:1;O395:1;VPAR:1;PPRO:2;VSPL:1;YJ016:1	M	COG1210	UDP-glucose pyrophosphorylase	ABU72621.1(Vhar) ACH66424.1(MJ11) CAG21020.1(Ppro) CAG21052.1(Ppro) CAQ78133.1(Asal) CAV17330.1(Vspl) NT01VF0364(ES114) NT01VP2549(VPAR) NT01VV1375(CMCP6) NT02VVA2773(YJ016) VC0395(N16961) VC0395_A2813(O395)
P. profundum	2	ORTHOMCL155	12	11	ASAL:1;N16961:1;CMCP6:1;ES114:1;VHAR:1;MJ11:1;O395:1;VPAR:1;PPRO:2;VSPL:1;YJ016:1	M	COG0744	Membrane carboxypeptidase (penicillin-binding protein)	ABU72388.1(Vhar) ACH66451.1(MJ11) CAG21473.1(Ppro) CAG22489.1(Ppro) CAQ80286.1(Asal) CAV19681.1(Vspl) NT01VF2331(ES114) NT01VP2344(VPAR) NT01VV1577(CMCP6) NT02VVA2585(YJ016) VC0395_A0131(O395) VC0602(N16961)
P. profundum	2	ORTHOMCL165	12	11	ASAL:1;N16961:1;CMCP6:1;ES114:1;VHAR:1;MJ11:1;O395:1;VPAR:1;PPRO:2;VSPL:1;YJ016:1				ABU71614.1(Vhar) ACH66370.1(MJ11) CAG19957.1(Ppro) CAG19960.1(Ppro) CAQ79705.1(Asal) CAV19034.1(Vspl) NT01VF0961(ES114) NT01VP1146(VPAR) NT01VV2763(CMCP6) NT02VVA1370(YJ016) VC0395_A1239(O395) VC1633(N16961)
P. profundum	2	ORTHOMCL167	12	11	ASAL:1;N16961:1;CMCP6:1;ES114:1;VHAR:1;MJ11:1;O395:1;VPAR:1;PPRO:2;VSPL:1;YJ016:1	KR	COG0454	Histone acetyltransferase HPA2 and related acetyltransferases	ABU71354.1(Vhar) ACH65769.1(MJ11) CAG19954.1(Ppro) CAG23558.1(Ppro) CAQ79731.1(Asal) CAV18504.1(Vspl) NT01VF1645(ES114) NT01VP1548(VPAR) NT01VV2652(CMCP6) NT02VVA1477(YJ016) VC0395_A0957(O395) VC1341(N16961)
P. profundum	2	ORTHOMCL171	12	11	ASAL:1;N16961:1;CMCP6:1;ES114:1;VHAR:1;MJ11:1;O395:1;VPAR:1;PPRO:2;VSPL:1;YJ016:1				ABU71078.1(Vhar) ACH66404.1(MJ11) CAG22301.1(Ppro) CAG22303.1(Ppro) CAQ78539.1(Asal) CAV18904.1(Vspl) NT01VF1855(ES114) NT01VP1224(VPAR) NT01VV2289(CMCP6) NT02VVA1821(YJ016) VC0395_A0847(O395) VC1224(N16961)
P. profundum	2	ORTHOMCL186	12	11	ASAL:1;N16961:1;CMCP6:1;ES114:1;VHAR:1;MJ11:1;O395:1;VPAR:1;PPRO:2;VSPL:1;YJ016:1	M	COG0845	Membrane-fusion protein	ABU69489.1(Vhar) ACH67339.1(MJ11) CAG18533.1(Ppro) CAG18534.1(Ppro) CAQ77775.1(Asal) CAV17105.1(Vspl) NT01VF2733(ES114) NT01VP0036(VPAR) NT01VV1062(CMCP6) NT02VVA0033(YJ016) VC0165(N16961) VC0395_A2553(O395)
P. profundum	2	ORTHOMCL187	12	11	ASAL:1;N16961:1;CMCP6:1;ES114:1;VHAR:1;MJ11:1;O395:1;VPAR:1;PPRO:2;VSPL:1;YJ016:1	O	COG0071	Molecular chaperone (small heat shock protein)	ABU69461.1(Vhar) ACH65136.1(MJ11) CAG18508.1(Ppro) CAG19896.1(Ppro) CAQ80645.1(Asal) CAV17071.1(Vspl) NT01VF0014(ES114) NT01VP0016(VPAR) NT01VV0986(CMCP6) NT02VVA0013(YJ016) VC0018(N16961) VC0395_A2501(O395)
P. profundum	13	ORTHOMCL95	13	1	PPRO:13				CAG19247.1(Ppro) CAG19391.1(Ppro) CAG19680.1(Ppro) CAG20051.1(Ppro) CAG20110.1(Ppro) CAG20339.1(Ppro) CAG20399.1(Ppro) CAG21946.1(Ppro) CAG22698.1(Ppro) CAG22736.1(Ppro) CAG23388.1(Ppro) CAG23573.1(Ppro) CAG23584.1(Ppro)
P. profundum	37	ORTHOMCL9	38	2	PPRO:37;YJ016:1				CAG19630.1(Ppro) CAG19798.1(Ppro) CAG19901.1(Ppro) CAG19979.1(Ppro) CAG20108.1(Ppro) CAG20162.1(Ppro) CAG20224.1(Ppro) CAG20289.1(Ppro) CAG20341.1(Ppro) CAG20360.1(Ppro) CAG20376.1(Ppro) CAG21040.1(Ppro) CAG21178.1(Ppro) CAG21796.1(Ppro) CAG21822.1(Ppro) CAG22061.1(Ppro) CAG22190.1(Ppro) CAG22216.1(Ppro) CAG22324.1(Ppro) CAG22405.1(Ppro) CAG22407.1(Ppro) CAG22493.1(Ppro) CAG22605.1(Ppro) CAG22606…
P. profundum	67	ORTHOMCL4	67	1	PPRO:67				CAG18543.1(Ppro) CAG18684.1(Ppro) CAG18937.1(Ppro) CAG19109.1(Ppro) CAG19736.1(Ppro) CAG19744.1(Ppro) CAG19797.1(Ppro) CAG19799.1(Ppro) CAG19848.1(Ppro) CAG19899.1(Ppro) CAG19902.1(Ppro) CAG19980.1(Ppro) CAG19991.1(Ppro) CAG19992.1(Ppro) CAG20038.1(Ppro) CAG20048.1(Ppro) CAG20052.1(Ppro) CAG20116.1(Ppro) CAG20191.1(Ppro) CAG20195.1(Ppro) CAG20216.1(Ppro) CAG20304.1(Ppro) CAG20359.1(Ppro) CAG20361…
V. cholerae N16961	2	ORTHOMCL5004	2	1	N16961:2				VCA0404(N16961) VCA0456(N16961)
V. cholerae N16961	2	ORTHOMCL5005	2	1	N16961:2				VCA0393(N16961) VCA0437(N16961)
V. cholerae N16961	2	ORTHOMCL5006	2	1	N16961:2				VCA0325(N16961) VCA0375(N16961)
V. cholerae N16961	2	ORTHOMCL5007	2	1	N16961:2	R	COG3313	Predicted Fe-S protein	VCA0314(N16961) VCA0426(N16961)
V. cholerae N16961	2	ORTHOMCL5008	2	1	N16961:2				VCA0303(N16961) VCA0465(N16961)
V. cholerae N16961	2	ORTHOMCL5009	2	1	N16961:2				VC1466(N16961) VC1472(N16961)
V. cholerae N16961	2	ORTHOMCL5010	2	1	N16961:2				VC0712(N16961) VC2496(N16961)
V. cholerae N16961	2	ORTHOMCL5336	2	1	N16961:2				VC0314(N16961) VC0713(N16961)
V. cholerae N16961	2	ORTHOMCL5337	2	1	N16961:2				VC0313(N16961) VC0387(N16961)
V. cholerae N16961	3	ORTHOMCL4276	3	1	N16961:3				VCA0296(N16961) VCA0335(N16961) VCA0352(N16961)
V. cholerae N16961	2	ORTHOMCL4277	3	2	N16961:2;O395:1				VC0395_A1385(O395) VC1788(N16961) VCA0370(N16961)
V. cholerae N16961	2	ORTHOMCL4280	3	2	N16961:2;O395:1				VC0395_1010(O395) VC0588(N16961) VC0729(N16961)
V. cholerae N16961	2	ORTHOMCL4284	3	2	N16961:2;O395:1				VC0395_0820(O395) VCA0428(N16961) VCA0448(N16961)
V. cholerae N16961	2	ORTHOMCL4345	3	2	N16961:2;VPAR:1				NT01VP1731(VPAR) VCA0320(N16961) VCA0499(N16961)
V. cholerae N16961	2	ORTHOMCL4503	3	2	N16961:2;PPRO:1	J	COG1670	Acetyltransferases, including N-acetylases of ribosomal proteins	CAG22403.1(Ppro) VCA0316(N16961) VCA0417(N16961)
V. cholerae N16961	4	ORTHOMCL3779	4	1	N16961:4				VCA0315(N16961) VCA0427(N16961) VCA0466(N16961) VCA0467(N16961)
V. cholerae N16961	2	ORTHOMCL3409	5	4	N16961:2;CMCP6:1;O395:1;YJ016:1				NT01VVA0889(CMCP6) NT02VV1316(YJ016) VC0395_A1135(O395) VC1528(N16961) VC1529(N16961)
V. cholerae N16961	2	ORTHOMCL3533	5	4	N16961:2;MJ11:1;PPRO:1;YJ016:1				ACH64511.1(MJ11) CAG20043.1(Ppro) NT02VVA1780(YJ016) VCA0376(N16961) VCA0379(N16961)
V. cholerae N16961	3	ORTHOMCL3230	6	4	N16961:3;VHAR:1;O395:1;VSPL:1				ABU74768.1(Vhar) CAV19077.1(Vspl) VC0395_0869(O395) VCA0298(N16961) VCA0329(N16961) VCA0343(N16961)
V. cholerae N16961	2	ORTHOMCL3219	6	5	N16961:2;VHAR:1;O395:1;PPRO:1;YJ016:1	R	COG3668	Plasmid stabilization system protein	ABU75094.1(Vhar) CAG18001.1(Ppro) NT02VVA1748(YJ016) VC0395_0937(O395) VCA0311(N16961) VCA0385(N16961)
V. cholerae N16961	2	ORTHOMCL3220	6	5	N16961:2;VHAR:1;O395:1;PPRO:1;YJ016:1				ABU75093.1(Vhar) CAG18000.1(Ppro) NT02VVA1747(YJ016) VC0395_0936(O395) VCA0312(N16961) VCA0386(N16961)
V. cholerae N16961	2	ORTHOMCL3231	6	5	ASAL:1;N16961:2;VHAR:1;O395:1;VSPL:1				ABU74747.1(Vhar) CAQ79278.1(Asal) CAV27424.1(Vspl) VC0395_0836(O395) VCA0420(N16961) VCA0431(N16961)
V. cholerae N16961	2	ORTHOMCL2860	7	6	ASAL:1;N16961:2;CMCP6:1;VPAR:1;PPRO:1;YJ016:1	R	COG3668	Plasmid stabilization system protein	CAG19917.1(Ppro) CAQ81912.1(Asal) NT01VP1721(VPAR) NT01VVA1485(CMCP6) NT02VV0305(YJ016) VCA0348(N16961) VCA0503(N16961)
V. cholerae N16961	2	ORTHOMCL2076	10	9	N16961:2;CMCP6:1;ES114:1;VHAR:1;MJ11:1;O395:1;VPAR:1;VSPL:1;YJ016:1	M	COG3040	Bacterial lipocalin	ABU73567.1(Vhar) ACH64168.1(MJ11) CAV19284.1(Vspl) NT01VFA0852(ES114) NT01VPA0957(VPAR) NT01VVA1489(CMCP6) NT02VV0312(YJ016) VC0395_0868(O395) VCA0317(N16961) VCA0406(N16961)
V. cholerae N16961	2	ORTHOMCL400	11	10	ASAL:1;N16961:2;CMCP6:1;ES114:1;VHAR:1;MJ11:1;O395:1;VPAR:1;VSPL:1;YJ016:1	T	COG2199	FOG: GGDEF domain	ABU73021.1(Vhar) ACH64561.1(MJ11) CAQ81206.1(Asal) CAV25521.1(Vspl) NT01VFA0403(ES114) NT01VPA1387(VPAR) NT01VVA1526(CMCP6) NT02VV0349(YJ016) VC0395_0086(O395) VCA0049(N16961) VCA0050(N16961)
V. cholerae N16961	3	ORTHOMCL172	12	10	ASAL:1;N16961:3;CMCP6:1;ES114:1;VHAR:1;MJ11:1;O395:1;PPRO:1;VSPL:1;YJ016:1	E	COG0346	Lactoylglutathione lyase and related lyases	ABU71053.1(Vhar) ACH65377.1(MJ11) CAG19761.1(Ppro) CAQ79213.1(Asal) CAV26620.1(Vspl) NT01VF1354(ES114) NT01VV2204(CMCP6) NT02VVA1906(YJ016) VC0395_0872(O395) VCA0328(N16961) VCA0341(N16961) VCA0463(N16961)
V. cholerae N16961	2	ORTHOMCL135	12	11	ASAL:1;N16961:2;CMCP6:1;ES114:1;VHAR:1;MJ11:1;O395:1;VPAR:1;PPRO:1;VSPL:1;YJ016:1	P	COG4454	Uncharacterized copper-binding protein	ABU74258.1(Vhar) ACH64012.1(MJ11) CAG19413.1(Ppro) CAQ81467.1(Asal) CAV26071.1(Vspl) NT01VFA0458(ES114) NT01VPA0448(VPAR) NT01VVA0846(CMCP6) NT02VV1273(YJ016) VC0395_0969(O395) VCA0260(N16961) VCA0261(N16961)
V. cholerae N16961 / O395	2+2	ORTHOMCL3781	4	2	N16961:2;O395:2				VC0395_A0455(O395) VC0395_A1478(O395) VC0930(N16961) VC1888(N16961)
V. cholerae N16961 / O395	2+2	ORTHOMCL3782	4	2	N16961:2;O395:2				VC0395_0830(O395) VC0395_0928(O395) VCA0394(N16961) VCA0438(N16961)
V. cholerae N16961 / O395	4+3	ORTHOMCL2838	7	2	N16961:4;O395:3				VC0160(N16961) VC0388(N16961) VC0395_A2077(O395) VC0395_A2539(O395) VC0395_A2798(O395) VC2495(N16961) VC2752(N16961)
V. cholerae N16961 / O395	2+2	ORTHOMCL2988	7	5	CMCP6:1;VHAR:1;VPAR:2;PPRO:2;YJ016:1				ABU73383.1(Vhar) CAG22987.1(Ppro) CAG22988.1(Ppro) NT01VPA0576(VPAR) NT01VPA1062(VPAR) NT01VVA0494(CMCP6) NT02VV1013(YJ016)
V. cholerae N16961 / O395	2+2	ORTHOMCL2993	7	5	N16961:2;CMCP6:1;VHAR:1;O395:2;YJ016:1	V	COG1619	Uncharacterized proteins, homologs of microcin C7 resistance protein MccF	ABU73315.1(Vhar) NT01VVA0015(CMCP6) NT02VV0522(YJ016) VC0395_0829(O395) VC0395_0886(O395) VCA0337(N16961) VCA0439(N16961)
V. cholerae N16961 / O395	2+2	ORTHOMCL1997	10	8	ASAL:1;N16961:2;CMCP6:1;ES114:1;MJ11:1;O395:2;VSPL:1;YJ016:1	KR	COG0454	Histone acetyltransferase HPA2 and related acetyltransferases	ACH67264.1(MJ11) CAQ79109.1(Asal) CAV27533.1(Vspl) NT01VF1480(ES114) NT01VV2473(CMCP6) NT02VVA1675(YJ016) VC0395_0793(O395) VC0395_0921(O395) VCA0400(N16961) VCA0479(N16961)
V. cholerae N16961 / O395	4+3	ORTHOMCL55	15	9	ASAL:1;N16961:4;ES114:1;VHAR:1;MJ11:2;O395:3;VPAR:1;PPRO:1;VSPL:1	E	COG0346	Lactoylglutathione lyase and related lyases	ABU74508.1(Vhar) ACH63534.1(MJ11) ACH63689.1(MJ11) CAG20322.1(Ppro) CAQ79089.1(Asal) CAV18752.1(Vspl) NT01VFA0651(ES114) NT01VP1734(VPAR) VC0395_0740(O395) VC0395_0796(O395) VC0395_0920(O395) VCA0347(N16961) VCA0401(N16961) VCA0476(N16961) VCA0506(N16961)
V. cholerae O395	2	ORTHOMCL5104	2	1	O395:2				VC0395_A0697(O395) VC0395_A0740(O395)
V. cholerae O395	2	ORTHOMCL5105	2	1	O395:2				VC0395_A0692(O395) VC0395_A0745(O395)
V. cholerae O395	2	ORTHOMCL5106	2	1	O395:2				VC0395_A0690(O395) VC0395_A0747(O395)
V. cholerae O395	2	ORTHOMCL5107	2	1	O395:2				VC0395_A0689(O395) VC0395_A0748(O395)
V. cholerae O395	2	ORTHOMCL5108	2	1	O395:2				VC0395_A0687(O395) VC0395_A0750(O395)
V. cholerae O395	2	ORTHOMCL5109	2	1	O395:2				VC0395_A0686(O395) VC0395_A0751(O395)
V. cholerae O395	2	ORTHOMCL5110	2	1	O395:2				VC0395_A0685(O395) VC0395_A0752(O395)
V. cholerae O395	2	ORTHOMCL5111	2	1	O395:2				VC0395_A0684(O395) VC0395_A0753(O395)
V. cholerae O395	2	ORTHOMCL5112	2	1	O395:2				VC0395_A0683(O395) VC0395_A0754(O395)
V. cholerae O395	2	ORTHOMCL5113	2	1	O395:2				VC0395_A0682(O395) VC0395_A0755(O395)
V. cholerae O395	2	ORTHOMCL5114	2	1	O395:2				VC0395_A0681(O395) VC0395_A0756(O395)
V. cholerae O395	2	ORTHOMCL5115	2	1	O395:2				VC0395_A0680(O395) VC0395_A0757(O395)
V. cholerae O395	2	ORTHOMCL5116	2	1	O395:2				VC0395_A0679(O395) VC0395_A0758(O395)
V. cholerae O395	2	ORTHOMCL5117	2	1	O395:2				VC0395_A0678(O395) VC0395_A0759(O395)
V. cholerae O395	2	ORTHOMCL5118	2	1	O395:2				VC0395_A0677(O395) VC0395_A0760(O395)
V. cholerae O395	2	ORTHOMCL5119	2	1	O395:2				VC0395_A0676(O395) VC0395_A0761(O395)
V. cholerae O395	2	ORTHOMCL5120	2	1	O395:2				VC0395_A0675(O395) VC0395_A0762(O395)
V. cholerae O395	2	ORTHOMCL5121	2	1	O395:2				VC0395_A0674(O395) VC0395_A0763(O395)
V. cholerae O395	2	ORTHOMCL5122	2	1	O395:2				VC0395_A0673(O395) VC0395_A0764(O395)
V. cholerae O395	2	ORTHOMCL5123	2	1	O395:2				VC0395_A0672(O395) VC0395_A0765(O395)
V. cholerae O395	2	ORTHOMCL5124	2	1	O395:2				VC0395_A0671(O395) VC0395_A0766(O395)
V. cholerae O395	2	ORTHOMCL5125	2	1	O395:2				VC0395_A0670(O395) VC0395_A0767(O395)
V. cholerae O395	2	ORTHOMCL5126	2	1	O395:2				VC0395_A0669(O395) VC0395_A0768(O395)
V. cholerae O395	2	ORTHOMCL5127	2	1	O395:2				VC0395_A0668(O395) VC0395_A0769(O395)
V. cholerae O395	2	ORTHOMCL5128	2	1	O395:2				VC0395_A0667(O395) VC0395_A0770(O395)
V. cholerae O395	2	ORTHOMCL5129	2	1	O395:2				VC0395_A0664(O395) VC0395_A0773(O395)
V. cholerae O395	2	ORTHOMCL5130	2	1	O395:2				VC0395_A0663(O395) VC0395_A0774(O395)
V. cholerae O395	2	ORTHOMCL5131	2	1	O395:2				VC0395_A0662(O395) VC0395_A0775(O395)
V. cholerae O395	2	ORTHOMCL5132	2	1	O395:2				VC0395_A0661(O395) VC0395_A0776(O395)
V. cholerae O395	2	ORTHOMCL5133	2	1	O395:2				VC0395_A0660(O395) VC0395_A0777(O395)
V. cholerae O395	2	ORTHOMCL5134	2	1	O395:2				VC0395_A0659(O395) VC0395_A0778(O395)
V. cholerae O395	2	ORTHOMCL5135	2	1	O395:2				VC0395_A0658(O395) VC0395_A0779(O395)
V. cholerae O395	2	ORTHOMCL5136	2	1	O395:2				VC0395_A0657(O395) VC0395_A0780(O395)
V. cholerae O395	2	ORTHOMCL5137	2	1	O395:2				VC0395_A0656(O395) VC0395_A0781(O395)
V. cholerae O395	2	ORTHOMCL5138	2	1	O395:2				VC0395_A0655(O395) VC0395_A0782(O395)
V. cholerae O395	2	ORTHOMCL5139	2	1	O395:2				VC0395_A0654(O395) VC0395_A0783(O395)
V. cholerae O395	2	ORTHOMCL5140	2	1	O395:2				VC0395_A0651(O395) VC0395_A0786(O395)
V. cholerae O395	2	ORTHOMCL5141	2	1	O395:2				VC0395_A0650(O395) VC0395_A0787(O395)
V. cholerae O395	2	ORTHOMCL5142	2	1	O395:2				VC0395_A0649(O395) VC0395_A0788(O395)
V. cholerae O395	2	ORTHOMCL5198	2	1	O395:2				VC0395_1116(O395) VC0395_A2017(O395)
V. cholerae O395	2	ORTHOMCL5229	2	1	O395:2				VC0395_0885(O395) VC0395_0908(O395)
V. cholerae O395	2	ORTHOMCL5237	2	1	O395:2				VC0395_0852(O395) VC0395_0924(O395)
V. cholerae O395	2	ORTHOMCL5245	2	1	O395:2				VC0395_0825(O395) VC0395_0879(O395)
V. cholerae O395	2	ORTHOMCL5249	2	1	O395:2				VC0395_0812(O395) VC0395_0917(O395)
V. cholerae O395	2	ORTHOMCL5251	2	1	O395:2				VC0395_0808(O395) VC0395_0863(O395)
V. cholerae O395	2	ORTHOMCL5284	2	1	O395:2				VC0395_0504(O395) VC0395_A1072(O395)
V. cholerae O395	3	ORTHOMCL4279	3	1	O395:3				VC0395_1036(O395) VC0395_A0699(O395) VC0395_A0738(O395)
V. cholerae O395	3	ORTHOMCL4283	3	1	O395:3				VC0395_0837(O395) VC0395_0912(O395) VC0395_0933(O395)
V. cholerae O395	2	ORTHOMCL4278	3	2	N16961:1;O395:2				VC0395_A1077(O395) VC0395_A1082(O395) VC1471(N16961)
V. cholerae O395	2	ORTHOMCL4281	3	2	N16961:1;O395:2				VC0395_0891(O395) VC0395_0894(O395) VCA0293(N16961)
V. cholerae O395	2	ORTHOMCL4282	3	2	N16961:1;O395:2				VC0395_0851(O395) VC0395_0923(O395) VCA0398(N16961)
V. cholerae O395	2	ORTHOMCL4285	3	2	N16961:1;O395:2				VC0395_0512(O395) VC0395_A1060(O395) VC1457(N16961)
V. cholerae O395	2	ORTHOMCL4286	3	2	N16961:1;O395:2				VC0395_0508(O395) VC0395_A1064(O395) VC1461(N16961)
V. cholerae O395	2	ORTHOMCL4297	3	2	O395:2;YJ016:1				NT02VV0832(YJ016) VC0395_A0666(O395) VC0395_A0771(O395)
V. cholerae O395	2	ORTHOMCL4313	3	2	CMCP6:1;O395:2				NT01VV0089(CMCP6) VC0395_A0691(O395) VC0395_A0746(O395)
V. cholerae O395	2	ORTHOMCL4373	3	2	ES114:1;O395:2				NT01VF2169(ES114) VC0395_A0693(O395) VC0395_A0744(O395)
V. cholerae O395	2	ORTHOMCL4374	3	2	ES114:1;O395:2				NT01VF2167(ES114) VC0395_A0695(O395) VC0395_A0742(O395)
V. cholerae O395	2	ORTHOMCL4375	3	2	ES114:1;O395:2				NT01VF2166(ES114) VC0395_A0696(O395) VC0395_A0741(O395)
V. cholerae O395	2	ORTHOMCL4376	3	2	ES114:1;O395:2				NT01VF2149(ES114) VC0395_A0688(O395) VC0395_A0749(O395)
V. cholerae O395	2	ORTHOMCL4672	3	2	MJ11:1;O395:2				ACH65255.1(MJ11) VC0395_0897(O395) VC0395_0903(O395)
V. cholerae O395	4	ORTHOMCL3780	4	1	O395:4				VC0395_A0652(O395) VC0395_A0653(O395) VC0395_A0784(O395) VC0395_A0785(O395)
V. cholerae O395	2	ORTHOMCL3799	4	3	N16961:1;CMCP6:1;O395:2	L	COG2801	Transposase and inactivated derivatives	NT01VVA1149(CMCP6) VC0395_0520(O395) VC0395_A0341(O395) VC0817(N16961)
V. cholerae O395	2	ORTHOMCL3813	4	3	N16961:1;CMCP6:1;O395:2	P	COG4150	ABC-type sulfate transport system, periplasmic component	NT01VVA0678(CMCP6) VC0395_0814(O395) VC0395_A0065(O395) VC0538(N16961)
V. cholerae O395	2	ORTHOMCL3857	4	3	N16961:1;ES114:1;O395:2				NT01VFA0591(ES114) VC0395_0509(O395) VC0395_A1063(O395) VC1460(N16961)
V. cholerae O395	2	ORTHOMCL3858	4	3	N16961:1;ES114:1;O395:2				NT01VFA0590(ES114) VC0395_0510(O395) VC0395_A1062(O395) VC1459(N16961)
V. cholerae O395	2	ORTHOMCL3859	4	3	N16961:1;ES114:1;O395:2	R	COG4128	Zonula occludens toxin	NT01VFA0589(ES114) VC0395_0511(O395) VC0395_A1061(O395) VC1458(N16961)
V. cholerae O395	2	ORTHOMCL3934	4	3	O395:2;PPRO:1;YJ016:1				CAG21963.1(Ppro) NT02VVA2004(YJ016) VC0395_A0665(O395) VC0395_A0772(O395)
V. cholerae O395	2	ORTHOMCL4179	4	3	ES114:1;VHAR:1;O395:2				ABU72956.1(Vhar) NT01VF2168(ES114) VC0395_A0694(O395) VC0395_A0743(O395)
V. cholerae O395	3	ORTHOMCL3425	5	3	N16961:1;ES114:1;O395:3				NT01VFA0594(ES114) VC0395_0507(O395) VC0395_A1065(O395) VC0395_A1068(O395) VC1462(N16961)
V. cholerae O395	2	ORTHOMCL3434	5	4	ASAL:1;N16961:1;O395:2;VSPL:1				CAQ79285.1(Asal) CAV19076.1(Vspl) VC0395_0901(O395) VC0395_0913(O395) VCA0414(N16961)
V. cholerae O395	2	ORTHOMCL3570	5	4	ASAL:1;VHAR:1;O395:2;PPRO:1				ABU75067.1(Vhar) CAG21962.1(Ppro) CAQ81944.1(Asal) VC0395_A0648(O395) VC0395_A0789(O395)
V. cholerae O395	2	ORTHOMCL160	12	11	ASAL:1;N16961:1;CMCP6:1;ES114:1;VHAR:1;MJ11:1;O395:2;VPAR:1;PPRO:1;VSPL:1;YJ016:1	J	COG0042	tRNA-dihydrouridine synthase	ABU71886.1(Vhar) ACH67152.1(MJ11) CAG20992.1(Ppro) CAQ79837.1(Asal) CAV18052.1(Vspl) NT01VF1757(ES114) NT01VP1937(VPAR) NT01VV2140(CMCP6) NT02VVA1977(YJ016) VC0395_A0623(O395) VC0395_A0624(O395) VC1105(N16961)
V. cholerae O395	2	ORTHOMCL189	12	11	ASAL:1;N16961:1;CMCP6:1;ES114:1;VHAR:1;MJ11:1;O395:2;VPAR:1;PPRO:1;VSPL:1;YJ016:1				ABU69357.1(Vhar) ACH64921.1(MJ11) CAG21810.1(Ppro) CAQ77834.1(Asal) CAV20337.1(Vspl) NT01VF0063(ES114) NT01VP2823(VPAR) NT01VV0929(CMCP6) NT02VVA2996(YJ016) VC0308(N16961) VC0395_A2700(O395) VC0395_A2701(O395)
V. cholerae O395	2	ORTHOMCL567	11	10	ASAL:1;CMCP6:1;ES114:1;VHAR:1;MJ11:1;O395:2;VPAR:1;PPRO:1;VSPL:1;YJ016:1				ABU72404.1(Vhar) ACH67208.1(MJ11) CAG21487.1(Ppro) CAQ80303.1(Asal) CAV19699.1(Vspl) NT01VF2347(ES114) NT01VP2359(VPAR) NT01VV1561(CMCP6) NT02VVA2599(YJ016) VC0395_A0115(O395) VC0395_A0116(O395)
V. cholerae O395 / N16961	3+2	ORTHOMCL3404	5	2	N16961:2;O395:3				VC0395_A1076(O395) VC0395_A1081(O395) VC0395_A1086(O395) VC1470(N16961) VC1476(N16961)
V. cholerae O395 / N16961	3+2	ORTHOMCL3405	5	2	N16961:2;O395:3				VC0395_A1075(O395) VC0395_A1080(O395) VC0395_A1085(O395) VC1469(N16961) VC1475(N16961)
V. cholerae O395 / N16961	3+2	ORTHOMCL3406	5	2	N16961:2;O395:3				VC0395_A1074(O395) VC0395_A1079(O395) VC0395_A1084(O395) VC1468(N16961) VC1474(N16961)
V. cholerae O395 / N16961	3+2	ORTHOMCL3407	5	2	N16961:2;O395:3				VC0395_A1073(O395) VC0395_A1078(O395) VC0395_A1083(O395) VC1467(N16961) VC1473(N16961)
V. cholerae O395 / N16961	2+3	ORTHOMCL3408	5	2	N16961:3;O395:2				VC0395_0884(O395) VC0395_0907(O395) VCA0297(N16961) VCA0336(N16961) VCA0353(N16961)
V. harveyi	2	ORTHOMCL6270	2	1	VHAR:2				ABU75104.1(Vhar) ABU75122.1(Vhar)
V. harveyi	2	ORTHOMCL6276	2	1	VHAR:2				ABU75011.1(Vhar) ABU75014.1(Vhar)
V. harveyi	2	ORTHOMCL6279	2	1	VHAR:2				ABU74987.1(Vhar) ABU74988.1(Vhar)
V. harveyi	2	ORTHOMCL6342	2	1	VHAR:2				ABU73960.1(Vhar) ABU73962.1(Vhar)
V. harveyi	2	ORTHOMCL6343	2	1	VHAR:2				ABU73950.1(Vhar) ABU74837.1(Vhar)
V. harveyi	2	ORTHOMCL6350	2	1	VHAR:2				ABU73881.1(Vhar) ABU73894.1(Vhar)
V. harveyi	2	ORTHOMCL6351	2	1	VHAR:2				ABU73878.1(Vhar) ABU73890.1(Vhar)
V. harveyi	2	ORTHOMCL6352	2	1	VHAR:2				ABU73873.1(Vhar) ABU74998.1(Vhar)
V. harveyi	2	ORTHOMCL6396	2	1	VHAR:2				ABU73118.1(Vhar) ABU74479.1(Vhar)
V. harveyi	2	ORTHOMCL6397	2	1	VHAR:2				ABU73114.1(Vhar) ABU74480.1(Vhar)
V. harveyi	2	ORTHOMCL6410	2	1	VHAR:2				ABU72901.1(Vhar) ABU73184.1(Vhar)
V. harveyi	2	ORTHOMCL6435	2	1	VHAR:2				ABU72741.1(Vhar) ABU72755.1(Vhar)
V. harveyi	2	ORTHOMCL6442	2	1	VHAR:2				ABU72674.1(Vhar) ABU75079.1(Vhar)
V. harveyi	2	ORTHOMCL6443	2	1	VHAR:2				ABU72666.1(Vhar) ABU72667.1(Vhar)
V. harveyi	2	ORTHOMCL6446	2	1	VHAR:2				ABU72643.1(Vhar) ABU73797.1(Vhar)
V. harveyi	2	ORTHOMCL6447	2	1	VHAR:2				ABU72640.1(Vhar) ABU73798.1(Vhar)
V. harveyi	2	ORTHOMCL6448	2	1	VHAR:2				ABU72637.1(Vhar) ABU73721.1(Vhar)
V. harveyi	2	ORTHOMCL6449	2	1	VHAR:2				ABU72636.1(Vhar) ABU73722.1(Vhar)
V. harveyi	2	ORTHOMCL6450	2	1	VHAR:2				ABU72635.1(Vhar) ABU73723.1(Vhar)
V. harveyi	2	ORTHOMCL6451	2	1	VHAR:2				ABU72634.1(Vhar) ABU73724.1(Vhar)
V. harveyi	2	ORTHOMCL6452	2	1	VHAR:2				ABU72633.1(Vhar) ABU73725.1(Vhar)
V. harveyi	2	ORTHOMCL6460	2	1	VHAR:2				ABU72299.1(Vhar) ABU74087.1(Vhar)
V. harveyi	2	ORTHOMCL6462	2	1	VHAR:2				ABU72019.1(Vhar) ABU74698.1(Vhar)
V. harveyi	2	ORTHOMCL6467	2	1	VHAR:2				ABU71962.1(Vhar) ABU75021.1(Vhar)
V. harveyi	2	ORTHOMCL6468	2	1	VHAR:2				ABU71951.1(Vhar) ABU75061.1(Vhar)
V. harveyi	2	ORTHOMCL6469	2	1	VHAR:2				ABU71950.1(Vhar) ABU75062.1(Vhar)
V. harveyi	2	ORTHOMCL6470	2	1	VHAR:2				ABU71947.1(Vhar) ABU75066.1(Vhar)
V. harveyi	2	ORTHOMCL6471	2	1	VHAR:2				ABU71931.1(Vhar) ABU73650.1(Vhar)
V. harveyi	2	ORTHOMCL6472	2	1	VHAR:2				ABU71927.1(Vhar) ABU71936.1(Vhar)
V. harveyi	2	ORTHOMCL6473	2	1	VHAR:2				ABU71922.1(Vhar) ABU74884.1(Vhar)
V. harveyi	2	ORTHOMCL6474	2	1	VHAR:2				ABU71838.1(Vhar) ABU75023.1(Vhar)
V. harveyi	2	ORTHOMCL6478	2	1	VHAR:2				ABU71782.1(Vhar) ABU74685.1(Vhar)
V. harveyi	2	ORTHOMCL6479	2	1	VHAR:2				ABU71781.1(Vhar) ABU74684.1(Vhar)
V. harveyi	2	ORTHOMCL6480	2	1	VHAR:2				ABU71780.1(Vhar) ABU74683.1(Vhar)
V. harveyi	2	ORTHOMCL6481	2	1	VHAR:2				ABU71776.1(Vhar) ABU75102.1(Vhar)
V. harveyi	2	ORTHOMCL6486	2	1	VHAR:2				ABU71629.1(Vhar) ABU72740.1(Vhar)
V. harveyi	2	ORTHOMCL6489	2	1	VHAR:2				ABU71601.1(Vhar) ABU72866.1(Vhar)
V. harveyi	2	ORTHOMCL6491	2	1	VHAR:2				ABU71549.1(Vhar) ABU73778.1(Vhar)
V. harveyi	2	ORTHOMCL6510	2	1	VHAR:2				ABU71277.1(Vhar) ABU73667.1(Vhar)
V. harveyi	2	ORTHOMCL6527	2	1	VHAR:2				ABU71036.1(Vhar) ABU72977.1(Vhar)
V. harveyi	2	ORTHOMCL6532	2	1	VHAR:2				ABU71005.1(Vhar) ABU74941.1(Vhar)
V. harveyi	2	ORTHOMCL6534	2	1	VHAR:2				ABU70979.1(Vhar) ABU75119.1(Vhar)
V. harveyi	2	ORTHOMCL6537	2	1	VHAR:2				ABU70959.1(Vhar) ABU72953.1(Vhar)
V. harveyi	2	ORTHOMCL6538	2	1	VHAR:2				ABU70958.1(Vhar) ABU72952.1(Vhar)
V. harveyi	2	ORTHOMCL6539	2	1	VHAR:2				ABU70932.1(Vhar) ABU74379.1(Vhar)
V. harveyi	2	ORTHOMCL6572	2	1	VHAR:2				ABU70679.1(Vhar) ABU74572.1(Vhar)
V. harveyi	2	ORTHOMCL6593	2	1	VHAR:2				ABU70612.1(Vhar) ABU70626.1(Vhar)
V. harveyi	2	ORTHOMCL6594	2	1	VHAR:2				ABU70609.1(Vhar) ABU70638.1(Vhar)
V. harveyi	2	ORTHOMCL6595	2	1	VHAR:2				ABU70606.1(Vhar) ABU71575.1(Vhar)
V. harveyi	2	ORTHOMCL6598	2	1	VHAR:2				ABU70448.1(Vhar) ABU71537.1(Vhar)
V. harveyi	2	ORTHOMCL6600	2	1	VHAR:2				ABU70373.1(Vhar) ABU70378.1(Vhar)
V. harveyi	2	ORTHOMCL6602	2	1	VHAR:2				ABU70323.1(Vhar) ABU72405.1(Vhar)
V. harveyi	2	ORTHOMCL6609	2	1	VHAR:2				ABU69844.1(Vhar) ABU70903.1(Vhar)
V. harveyi	2	ORTHOMCL6619	2	1	VHAR:2				ABU69626.1(Vhar) ABU74788.1(Vhar)
V. harveyi	2	ORTHOMCL6621	2	1	VHAR:2				ABU69553.1(Vhar) ABU73794.1(Vhar)
V. harveyi	2	ORTHOMCL6622	2	1	VHAR:2				ABU69552.1(Vhar) ABU73793.1(Vhar)
V. harveyi	3	ORTHOMCL4797	3	1	VHAR:3				ABU74347.1(Vhar) ABU74485.1(Vhar) ABU74679.1(Vhar)
V. harveyi	3	ORTHOMCL4798	3	1	VHAR:3				ABU74336.1(Vhar) ABU74337.1(Vhar) ABU74339.1(Vhar)
V. harveyi	3	ORTHOMCL4813	3	1	VHAR:3				ABU74057.1(Vhar) ABU74634.1(Vhar) ABU74743.1(Vhar)
V. harveyi	3	ORTHOMCL4832	3	1	VHAR:3				ABU73733.1(Vhar) ABU73889.1(Vhar) ABU74999.1(Vhar)
V. harveyi	3	ORTHOMCL4942	3	1	VHAR:3				ABU71928.1(Vhar) ABU74098.1(Vhar) ABU74112.1(Vhar)
V. harveyi	3	ORTHOMCL4966	3	1	VHAR:3				ABU71114.1(Vhar) ABU72617.1(Vhar) ABU73177.1(Vhar)
V. harveyi	3	ORTHOMCL4969	3	1	VHAR:3				ABU70934.1(Vhar) ABU74690.1(Vhar) ABU75087.1(Vhar)
V. harveyi	3	ORTHOMCL4973	3	1	VHAR:3				ABU70829.1(Vhar) ABU71606.1(Vhar) ABU72124.1(Vhar)
V. harveyi	3	ORTHOMCL4979	3	1	VHAR:3				ABU70683.1(Vhar) ABU71120.1(Vhar) ABU74845.1(Vhar)
V. harveyi	3	ORTHOMCL4982	3	1	VHAR:3				ABU70634.1(Vhar) ABU70635.1(Vhar) ABU74456.1(Vhar)
V. harveyi	3	ORTHOMCL4985	3	1	VHAR:3				ABU70468.1(Vhar) ABU71542.1(Vhar) ABU75046.1(Vhar)
V. harveyi	3	ORTHOMCL4986	3	1	VHAR:3				ABU70467.1(Vhar) ABU71543.1(Vhar) ABU75045.1(Vhar)
V. harveyi	3	ORTHOMCL4989	3	1	VHAR:3				ABU70446.1(Vhar) ABU71551.1(Vhar) ABU71558.1(Vhar)
V. harveyi	3	ORTHOMCL5002	3	1	VHAR:3				ABU69551.1(Vhar) ABU73559.1(Vhar) ABU73792.1(Vhar)
V. harveyi	3	ORTHOMCL5003	3	1	VHAR:3				ABU69472.1(Vhar) ABU69500.1(Vhar) ABU73178.1(Vhar)
V. harveyi	2	ORTHOMCL4861	3	2	VHAR:2;YJ016:1				ABU72969.1(Vhar) ABU72971.1(Vhar) NT02VVA2067(YJ016)
V. harveyi	2	ORTHOMCL4925	3	2	VHAR:2;VPAR:1				ABU72675.1(Vhar) ABU75078.1(Vhar) NT01VP1755(VPAR)
V. harveyi	2	ORTHOMCL4932	3	2	VHAR:2;PPRO:1				ABU72308.1(Vhar) ABU74092.1(Vhar) CAG20875.1(Ppro)
V. harveyi	2	ORTHOMCL4940	3	2	VHAR:2;PPRO:1				ABU71952.1(Vhar) ABU75060.1(Vhar) CAG23460.1(Ppro)
V. harveyi	2	ORTHOMCL4941	3	2	ASAL:1;VHAR:2				ABU71948.1(Vhar) ABU75065.1(Vhar) CAQ81945.1(Asal)
V. harveyi	2	ORTHOMCL4951	3	2	VHAR:2;PPRO:1				ABU71434.1(Vhar) ABU71436.1(Vhar) CAG23788.1(Ppro)
V. harveyi	2	ORTHOMCL4957	3	2	VHAR:2;VPAR:1				ABU71280.1(Vhar) ABU73664.1(Vhar) NT01VP1471(VPAR)
V. harveyi	2	ORTHOMCL4958	3	2	VHAR:2;VPAR:1				ABU71279.1(Vhar) ABU73665.1(Vhar) NT01VP1470(VPAR)
V. harveyi	2	ORTHOMCL4959	3	2	VHAR:2;VPAR:1				ABU71278.1(Vhar) ABU73666.1(Vhar) NT01VP1469(VPAR)
V. harveyi	2	ORTHOMCL4960	3	2	VHAR:2;VPAR:1				ABU71275.1(Vhar) ABU73669.1(Vhar) NT01VP1467(VPAR)
V. harveyi	2	ORTHOMCL4961	3	2	VHAR:2;VPAR:1				ABU71274.1(Vhar) ABU73670.1(Vhar) NT01VP1466(VPAR)
V. harveyi	2	ORTHOMCL4962	3	2	VHAR:2;VPAR:1				ABU71271.1(Vhar) ABU73673.1(Vhar) NT01VP1463(VPAR)
V. harveyi	2	ORTHOMCL4980	3	2	ASAL:1;VHAR:2				ABU70643.1(Vhar) ABU70716.1(Vhar) CAQ81741.1(Asal)
V. harveyi	4	ORTHOMCL4141	4	1	VHAR:4				ABU73727.1(Vhar) ABU73870.1(Vhar) ABU73884.1(Vhar) ABU75004.1(Vhar)
V. harveyi	4	ORTHOMCL4178	4	1	VHAR:4				ABU72963.1(Vhar) ABU73127.1(Vhar) ABU74660.1(Vhar) ABU74668.1(Vhar)
V. harveyi	4	ORTHOMCL4234	4	1	VHAR:4				ABU70684.1(Vhar) ABU73796.1(Vhar) ABU73975.1(Vhar) ABU74844.1(Vhar)
V. harveyi	4	ORTHOMCL4235	4	1	VHAR:4				ABU70622.1(Vhar) ABU73729.1(Vhar) ABU73886.1(Vhar) ABU75002.1(Vhar)
V. harveyi	4	ORTHOMCL4236	4	1	VHAR:4				ABU70620.1(Vhar) ABU73732.1(Vhar) ABU73888.1(Vhar) ABU75000.1(Vhar)
V. harveyi	3	ORTHOMCL4197	4	2	VHAR:3;PPRO:1				ABU71949.1(Vhar) ABU75063.1(Vhar) ABU75064.1(Vhar) CAG23481.1(Ppro)
V. harveyi	2	ORTHOMCL4131	4	3	VHAR:2;MJ11:1;VSPL:1				ABU73768.1(Vhar) ABU73769.1(Vhar) ACH64456.1(MJ11) CAV26876.1(Vspl)
V. harveyi	2	ORTHOMCL4248	4	3	VHAR:2;VPAR:1;VSPL:1				ABU70119.1(Vhar) ABU75086.1(Vhar) CAV18760.1(Vspl) NT01VPA0708(VPAR)
V. harveyi	5	ORTHOMCL3754	5	1	VHAR:5				ABU70623.1(Vhar) ABU73728.1(Vhar) ABU73872.1(Vhar) ABU73885.1(Vhar) ABU75003.1(Vhar)
V. harveyi	5	ORTHOMCL3755	5	1	VHAR:5				ABU70621.1(Vhar) ABU73730.1(Vhar) ABU73731.1(Vhar) ABU73887.1(Vhar) ABU75001.1(Vhar)
V. harveyi	5	ORTHOMCL3761	5	1	VHAR:5				ABU70136.1(Vhar) ABU70982.1(Vhar) ABU73278.1(Vhar) ABU73415.1(Vhar) ABU73952.1(Vhar)
V. harveyi	5	ORTHOMCL3774	5	1	VHAR:5				ABU69316.1(Vhar) ABU69504.1(Vhar) ABU70176.1(Vhar) ABU70738.1(Vhar) ABU71573.1(Vhar)
V. harveyi	4	ORTHOMCL3775	5	2	VHAR:4;YJ016:1				ABU69231.1(Vhar) ABU70901.1(Vhar) ABU73949.1(Vhar) ABU74836.1(Vhar) NT02VVA0348(YJ016)
V. harveyi	4	ORTHOMCL3776	5	2	VHAR:4;YJ016:1				ABU69230.1(Vhar) ABU70900.1(Vhar) ABU73951.1(Vhar) ABU74838.1(Vhar) NT02VVA0347(YJ016)
V. harveyi	2	ORTHOMCL3616	5	4	VHAR:2;MJ11:1;VPAR:1;PPRO:1				ABU74111.1(Vhar) ABU74114.1(Vhar) ACH65919.1(MJ11) CAG19390.1(Ppro) NT01VPA1302(VPAR)
V. harveyi	2	ORTHOMCL3744	5	4	CMCP6:1;VHAR:2;MJ11:1;YJ016:1				ABU71017.1(Vhar) ABU74953.1(Vhar) ACH65430.1(MJ11) NT01VVA1220(CMCP6) NT02VV0172(YJ016)
V. harveyi	6	ORTHOMCL3245	6	1	VHAR:6				ABU74484.1(Vhar) ABU74488.1(Vhar) ABU74489.1(Vhar) ABU74490.1(Vhar) ABU74492.1(Vhar) ABU74493.1(Vhar)
V. harveyi	6	ORTHOMCL3372	6	1	VHAR:6				ABU70432.1(Vhar) ABU70598.1(Vhar) ABU70905.1(Vhar) ABU70992.1(Vhar) ABU72984.1(Vhar) ABU75123.1(Vhar)
V. harveyi	5	ORTHOMCL3366	6	2	VHAR:5;PPRO:1				ABU70610.1(Vhar) ABU72632.1(Vhar) ABU73726.1(Vhar) ABU73869.1(Vhar) ABU73883.1(Vhar) CAG19758.1(Ppro)
V. harveyi	2	ORTHOMCL3303	6	5	CMCP6:1;ES114:1;VHAR:2;VPAR:1;YJ016:1				ABU73339.1(Vhar) ABU74169.1(Vhar) NT01VFA0672(ES114) NT01VPA0498(VPAR) NT01VVA0567(CMCP6) NT02VV1083(YJ016)
V. harveyi	2	ORTHOMCL3331	6	5	ASAL:1;VHAR:2;MJ11:1;PPRO:1;VSPL:1				ABU72306.1(Vhar) ABU74090.1(Vhar) ACH65319.1(MJ11) CAG20876.1(Ppro) CAQ81121.1(Asal) CAV17074.1(Vspl)
V. harveyi	2	ORTHOMCL3332	6	5	ASAL:1;ES114:1;VHAR:2;MJ11:1;PPRO:1				ABU72291.1(Vhar) ABU74080.1(Vhar) ACH64450.1(MJ11) CAG20885.1(Ppro) CAQ81131.1(Asal) NT01VFA0231(ES114)
V. harveyi	2	ORTHOMCL3333	6	5	ASAL:1;ES114:1;VHAR:2;MJ11:1;PPRO:1				ABU72290.1(Vhar) ABU74079.1(Vhar) ACH63737.1(MJ11) CAG20886.1(Ppro) CAQ81132.1(Asal) NT01VFA0233(ES114)
V. harveyi	2	ORTHOMCL3348	6	5	VHAR:2;MJ11:1;PPRO:1;VSPL:1;YJ016:1				ABU71520.1(Vhar) ABU72841.1(Vhar) ACH63768.1(MJ11) CAG23380.1(Ppro) CAV25269.1(Vspl) NT02VV1515(YJ016)
V. harveyi	2	ORTHOMCL3357	6	5	CMCP6:1;VHAR:2;MJ11:1;O395:1;PPRO:1				ABU71220.1(Vhar) ABU74095.1(Vhar) ACH67076.1(MJ11) CAG17981.1(Ppro) NT01VV0379(CMCP6) VC0395_A2354(O395)
V. harveyi	2	ORTHOMCL3361	6	5	ASAL:1;ES114:1;VHAR:2;VPAR:1;YJ016:1				ABU71169.1(Vhar) ABU74059.1(Vhar) CAQ81147.1(Asal) NT01VFA0240(ES114) NT01VPA1037(VPAR) NT02VVA0135(YJ016)
V. harveyi	2	ORTHOMCL3390	6	5	N16961:1;VHAR:2;O395:1;VSPL:1;YJ016:1				ABU69542.1(Vhar) ABU72023.1(Vhar) CAV18550.1(Vspl) NT02VVA0127(YJ016) VC0183(N16961) VC0395_A2364(O395)
V. harveyi	2	ORTHOMCL3395	6	5	ASAL:1;ES114:2;VHAR:1;MJ11:1;YJ016:1				ABU69423.1(Vhar) ACH64186.1(MJ11) CAQ81146.1(Asal) NT01VFA0245(ES114) NT01VFA0246(ES114) NT02VVA2072(YJ016)
V. harveyi	7	ORTHOMCL3045	7	1	VHAR:7				ABU71779.1(Vhar) ABU71831.1(Vhar) ABU72018.1(Vhar) ABU74465.1(Vhar) ABU74682.1(Vhar) ABU74696.1(Vhar) ABU74697.1(Vhar)
V. harveyi	7	ORTHOMCL3082	7	1	VHAR:7				ABU70978.1(Vhar) ABU71210.1(Vhar) ABU74348.1(Vhar) ABU74486.1(Vhar) ABU74680.1(Vhar) ABU75034.1(Vhar) ABU75120.1(Vhar)
V. harveyi	2	ORTHOMCL2922	7	6	CMCP6:1;VHAR:2;VPAR:1;PPRO:1;VSPL:1;YJ016:1				ABU74914.1(Vhar) ABU74915.1(Vhar) CAG23327.1(Ppro) CAV27742.1(Vspl) NT01VPA0006(VPAR) NT01VVA1176(CMCP6) NT02VV0006(YJ016)
V. harveyi	2	ORTHOMCL3011	7	6	CMCP6:1;ES114:1;VHAR:2;MJ11:1;VPAR:1;YJ016:1				ABU73072.1(Vhar) ABU73074.1(Vhar) ACH63603.1(MJ11) NT01VFA0714(ES114) NT01VPA1338(VPAR) NT01VVA0801(CMCP6) NT02VV1229(YJ016)
V. harveyi	2	ORTHOMCL3068	7	6	ASAL:1;CMCP6:1;VHAR:2;O395:1;VSPL:1;YJ016:1				ABU71362.1(Vhar) ABU71368.1(Vhar) CAQ81182.1(Asal) CAV18493.1(Vspl) NT01VV2660(CMCP6) NT02VVA1470(YJ016) VC0395_0342(O395)
V. harveyi	2	ORTHOMCL3090	7	6	N16961:1;CMCP6:1;VHAR:2;O395:1;PPRO:1;YJ016:1	Q	COG3433	Aryl carrier domain	ABU70376.1(Vhar) ABU71062.1(Vhar) CAG23680.1(Ppro) NT01VVA0830(CMCP6) NT02VV1257(YJ016) VC0395_A0300(O395) VC0771(N16961)
V. harveyi	2	ORTHOMCL2746	8	7	N16961:1;ES114:1;VHAR:2;MJ11:1;O395:1;PPRO:1;YJ016:1	ER	COG0591	Na+/proline symporter	ABU71525.1(Vhar) ABU72725.1(Vhar) ACH65311.1(MJ11) CAG20669.1(Ppro) NT01VF0728(ES114) NT02VV0099(YJ016) VC0395_0609(O395) VCA0667(N16961)
V. harveyi	2	ORTHOMCL2767	8	7	N16961:1;CMCP6:1;ES114:1;VHAR:2;O395:1;PPRO:1;YJ016:1				ABU71132.1(Vhar) ABU71157.1(Vhar) CAG20674.1(Ppro) NT01VFA0089(ES114) NT01VVA0859(CMCP6) NT02VV1289(YJ016) VC0395_1129(O395) VCA0148(N16961)
V. harveyi	2	ORTHOMCL2797	8	7	CMCP6:1;VHAR:2;MJ11:1;VPAR:1;PPRO:1;VSPL:1;YJ016:1				ABU70107.1(Vhar) ABU73517.1(Vhar) ACH65729.1(MJ11) CAG20207.1(Ppro) CAV18542.1(Vspl) NT01VP0370(VPAR) NT01VV1946(CMCP6) NT02VVA0770(YJ016)
V. harveyi	9	ORTHOMCL2417	9	1	VHAR:9				ABU72868.1(Vhar) ABU72902.1(Vhar) ABU73183.1(Vhar) ABU73203.1(Vhar) ABU73338.1(Vhar) ABU73402.1(Vhar) ABU73985.1(Vhar) ABU74440.1(Vhar) ABU74789.1(Vhar)
V. harveyi	9	ORTHOMCL2422	9	1	VHAR:9				ABU72708.1(Vhar) ABU73366.1(Vhar) ABU73810.1(Vhar) ABU74209.1(Vhar) ABU74225.1(Vhar) ABU74273.1(Vhar) ABU74501.1(Vhar) ABU74654.1(Vhar) ABU74871.1(Vhar)
V. harveyi	9	ORTHOMCL2423	9	1	VHAR:9				ABU72707.1(Vhar) ABU73365.1(Vhar) ABU73811.1(Vhar) ABU74210.1(Vhar) ABU74226.1(Vhar) ABU74274.1(Vhar) ABU74502.1(Vhar) ABU74655.1(Vhar) ABU74872.1(Vhar)
V. harveyi	4	ORTHOMCL2494	9	6	ASAL:1;ES114:1;VHAR:4;MJ11:1;PPRO:1;VSPL:1				ABU70469.1(Vhar) ABU71541.1(Vhar) ABU73173.1(Vhar) ABU75047.1(Vhar) ACH63745.1(MJ11) CAG23375.1(Ppro) CAQ80837.1(Asal) CAV27248.1(Vspl) NT01VFA0176(ES114)
V. harveyi	2	ORTHOMCL2381	9	8	ASAL:1;N16961:1;ES114:1;VHAR:2;MJ11:1;O395:1;PPRO:1;YJ016:1	V	COG0286	Type I restriction-modification system methyltransferase subunit	ABU73516.1(Vhar) ABU74692.1(Vhar) ACH64723.1(MJ11) CAG19294.1(Ppro) CAQ79477.1(Asal) NT01VFA0548(ES114) NT02VVA2048(YJ016) VC0395_A1367(O395) VC1769(N16961)
V. harveyi	2	ORTHOMCL2418	9	8	N16961:1;CMCP6:1;VHAR:2;O395:1;VPAR:1;PPRO:1;VSPL:1;YJ016:1				ABU72833.1(Vhar) ABU74029.1(Vhar) CAG19691.1(Ppro) CAV27297.1(Vspl) NT01VPA0264(VPAR) NT01VVA0507(CMCP6) NT02VV1026(YJ016) VC0395_0012(O395) VCA0125(N16961)
V. harveyi	2	ORTHOMCL2429	9	8	ASAL:1;CMCP6:1;ES114:1;VHAR:2;MJ11:1;VPAR:1;VSPL:1;YJ016:1				ABU72292.1(Vhar) ABU74081.1(Vhar) ACH64419.1(MJ11) CAQ81130.1(Asal) CAV26004.1(Vspl) NT01VFA0230(ES114) NT01VPA0679(VPAR) NT01VVA0093(CMCP6) NT02VV0598(YJ016)
V. harveyi	2	ORTHOMCL2448	9	8	ASAL:1;CMCP6:1;ES114:1;VHAR:2;MJ11:1;VPAR:1;VSPL:1;YJ016:1				ABU71738.1(Vhar) ABU72032.1(Vhar) ACH66339.1(MJ11) CAQ78427.1(Asal) CAV27235.1(Vspl) NT01VF0700(ES114) NT01VP2029(VPAR) NT01VV0166(CMCP6) NT02VVA0972(YJ016)
V. harveyi	2	ORTHOMCL2509	9	8	ASAL:1;CMCP6:1;ES114:1;VHAR:2;MJ11:1;PPRO:1;VSPL:1;YJ016:1				ABU69648.1(Vhar) ABU73086.1(Vhar) ACH64963.1(MJ11) CAG22045.1(Ppro) CAQ80182.1(Asal) CAV27462.1(Vspl) NT01VF0115(ES114) NT01VV0830(CMCP6) NT02VVA0247(YJ016)
V. harveyi	10	ORTHOMCL2298	10	1	VHAR:10				ABU69062.1(Vhar) ABU69242.1(Vhar) ABU69244.1(Vhar) ABU69283.1(Vhar) ABU69353.1(Vhar) ABU69394.1(Vhar) ABU69479.1(Vhar) ABU70007.1(Vhar) ABU72533.1(Vhar) ABU72631.1(Vhar)
V. harveyi	2	ORTHOMCL2087	10	9	CMCP6:1;ES114:1;VHAR:2;MJ11:1;O395:1;VPAR:1;PPRO:1;VSPL:1;YJ016:1				ABU73161.1(Vhar) ABU74757.1(Vhar) ACH63998.1(MJ11) CAG19857.1(Ppro) CAV19300.1(Vspl) NT01VFA0798(ES114) NT01VPA0102(VPAR) NT01VVA1270(CMCP6) NT02VV0101(YJ016) VC0395_0696(O395)
V. harveyi	2	ORTHOMCL2101	10	9	N16961:1;CMCP6:1;ES114:1;VHAR:2;MJ11:1;O395:1;VPAR:1;PPRO:1;YJ016:1	O	COG4935	Regulatory P domain of the subtilisin-like proprotein convertases and other proteases	ABU73037.1(Vhar) ABU73038.1(Vhar) ACH63510.1(MJ11) CAG22849.1(Ppro) NT01VFA0336(ES114) NT01VPA1374(VPAR) NT01VVA1538(CMCP6) NT02VV0361(YJ016) VC0395_0073(O395) VCA0065(N16961)
V. harveyi	2	ORTHOMCL2116	10	9	ASAL:1;CMCP6:1;ES114:1;VHAR:2;MJ11:1;VPAR:1;PPRO:1;VSPL:1;YJ016:1				ABU72654.1(Vhar) ABU74362.1(Vhar) ACH64556.1(MJ11) CAG21953.1(Ppro) CAQ80831.1(Asal) CAV27526.1(Vspl) NT01VFA0860(ES114) NT01VPA0374(VPAR) NT01VVA1647(CMCP6) NT02VV0468(YJ016)
V. harveyi	2	ORTHOMCL2137	10	9	ASAL:1;CMCP6:1;ES114:1;VHAR:2;MJ11:1;VPAR:1;PPRO:1;VSPL:1;YJ016:1				ABU72293.1(Vhar) ABU74082.1(Vhar) ACH63850.1(MJ11) CAG20884.1(Ppro) CAQ81129.1(Asal) CAV26002.1(Vspl) NT01VFA0229(ES114) NT01VPA0678(VPAR) NT01VVA0092(CMCP6) NT02VV0597(YJ016)
V. harveyi	11	ORTHOMCL1407	11	1	VHAR:11				ABU70088.1(Vhar) ABU71122.1(Vhar) ABU71775.1(Vhar) ABU71847.1(Vhar) ABU72644.1(Vhar) ABU72992.1(Vhar) ABU73736.1(Vhar) ABU73789.1(Vhar) ABU73879.1(Vhar) ABU73891.1(Vhar) ABU73979.1(Vhar)
V. harveyi	11	ORTHOMCL1725	11	1	VHAR:11				ABU69548.1(Vhar) ABU70442.1(Vhar) ABU70892.1(Vhar) ABU70970.1(Vhar) ABU71763.1(Vhar) ABU71772.1(Vhar) ABU73126.1(Vhar) ABU74331.1(Vhar) ABU74659.1(Vhar) ABU74667.1(Vhar) ABU75038.1(Vhar)
V. harveyi	11	ORTHOMCL1839	11	1	VHAR:11				ABU69317.1(Vhar) ABU69503.1(Vhar) ABU69505.1(Vhar) ABU69560.1(Vhar) ABU70142.1(Vhar) ABU70177.1(Vhar) ABU70739.1(Vhar) ABU71457.1(Vhar) ABU71458.1(Vhar) ABU71574.1(Vhar) ABU71577.1(Vhar)
V. harveyi	9	ORTHOMCL1408	11	3	VHAR:9;O395:1;YJ016:1				ABU70081.1(Vhar) ABU70987.1(Vhar) ABU71425.1(Vhar) ABU71509.1(Vhar) ABU71566.1(Vhar) ABU72987.1(Vhar) ABU73786.1(Vhar) ABU73937.1(Vhar) ABU74279.1(Vhar) NT02VVA0144(YJ016) VC0395_A2345(O395)
V. harveyi	2	ORTHOMCL134	12	11	ASAL:1;N16961:1;CMCP6:1;ES114:1;VHAR:2;MJ11:1;O395:1;VPAR:1;PPRO:1;VSPL:1;YJ016:1	C	COG0584	Glycerophosphoryl diester phosphodiesterase	ABU74286.1(Vhar) ABU74648.1(Vhar) ACH64118.1(MJ11) CAG22877.1(Ppro) CAQ81091.1(Asal) CAV27213.1(Vspl) NT01VFA0967(ES114) NT01VPA0137(VPAR) NT01VV2680(CMCP6) NT02VVA1449(YJ016) VC0395_A1160(O395) VC1554(N16961)
V. harveyi	2	ORTHOMCL145	12	11	ASAL:1;N16961:1;CMCP6:1;ES114:1;VHAR:2;MJ11:1;O395:1;VPAR:1;PPRO:1;VSPL:1;YJ016:1	R	COG4221	Short-chain alcohol dehydrogenase of unknown specificity	ABU73162.1(Vhar) ABU73209.1(Vhar) ACH63725.1(MJ11) CAG18582.1(Ppro) CAQ79169.1(Asal) CAV27290.1(Vspl) NT01VFA0052(ES114) NT01VPA1203(VPAR) NT01VVA1421(CMCP6) NT02VV0248(YJ016) VC0395_0184(O395) VCA1057(N16961)
V. harveyi	2	ORTHOMCL147	12	11	ASAL:1;N16961:1;CMCP6:1;ES114:1;VHAR:2;MJ11:1;O395:1;VPAR:1;PPRO:1;VSPL:1;YJ016:1	GEPR	COG0477	Permeases of the major facilitator superfamily	ABU72989.1(Vhar) ABU73991.1(Vhar) ACH63442.1(MJ11) CAG23763.1(Ppro) CAQ81352.1(Asal) CAV26916.1(Vspl) NT01VFA0624(ES114) NT01VPA0654(VPAR) NT01VVA0168(CMCP6) NT02VV0669(YJ016) VC0395_0486(O395) VCA0554(N16961)
V. harveyi	2	ORTHOMCL190	12	11	ASAL:1;N16961:1;CMCP6:1;ES114:1;VHAR:2;MJ11:1;O395:1;VPAR:1;PPRO:1;VSPL:1;YJ016:1	K	COG0640	Predicted transcriptional regulators	ABU69325.1(Vhar) ABU73010.1(Vhar) ACH66015.1(MJ11) CAG20606.1(Ppro) CAQ80503.1(Asal) CAV20312.1(Vspl) NT01VF2541(ES114) NT01VP2798(VPAR) NT01VV1120(CMCP6) NT02VVA0094(YJ016) VC0395_A0586(O395) VC1068(N16961)
V. harveyi	2	ORTHOMCL193	12	11	ASAL:1;N16961:1;CMCP6:1;ES114:1;VHAR:2;MJ11:1;O395:1;VPAR:1;PPRO:1;VSPL:1;YJ016:1	I	COG0365	Acyl-coenzyme A synthetases/AMP-(fatty) acid ligases	ABU69217.1(Vhar) ABU70604.1(Vhar) ACH67305.1(MJ11) CAG21687.1(Ppro) CAQ80517.1(Asal) CAV20238.1(Vspl) NT01VF2564(ES114) NT01VP2710(VPAR) NT01VV1199(CMCP6) NT02VVA2950(YJ016) VC0298(N16961) VC0395_A2691(O395)
V. harveyi	13	ORTHOMCL125	13	1	VHAR:13				ABU70090.1(Vhar) ABU71121.1(Vhar) ABU71774.1(Vhar) ABU71848.1(Vhar) ABU72645.1(Vhar) ABU72646.1(Vhar) ABU72991.1(Vhar) ABU73735.1(Vhar) ABU73788.1(Vhar) ABU73880.1(Vhar) ABU73892.1(Vhar) ABU73965.1(Vhar) ABU73977.1(Vhar)
V. harveyi	14	ORTHOMCL66	15	2	VHAR:14;VSPL:1				ABU70082.1(Vhar) ABU70977.1(Vhar) ABU71211.1(Vhar) ABU71544.1(Vhar) ABU71938.1(Vhar) ABU74058.1(Vhar) ABU74349.1(Vhar) ABU74351.1(Vhar) ABU74487.1(Vhar) ABU74635.1(Vhar) ABU74681.1(Vhar) ABU74744.1(Vhar) ABU75105.1(Vhar) ABU75121.1(Vhar) CAV27426.1(Vspl)
V. harveyi	19	ORTHOMCL37	19	1	VHAR:19				ABU70429.1(Vhar) ABU71337.1(Vhar) ABU72980.1(Vhar) ABU73167.1(Vhar) ABU73276.1(Vhar) ABU73361.1(Vhar) ABU73417.1(Vhar) ABU73424.1(Vhar) ABU73718.1(Vhar) ABU73801.1(Vhar) ABU73954.1(Vhar) ABU74295.1(Vhar) ABU74334.1(Vhar) ABU74377.1(Vhar) ABU74671.1(Vhar) ABU74703.1(Vhar) ABU74755.1(Vhar) ABU74848.1(Vhar) ABU74858.1(Vhar)
V. harveyi	20	ORTHOMCL33	21	2	VHAR:20;VSPL:1				ABU69514.1(Vhar) ABU69713.1(Vhar) ABU69718.1(Vhar) ABU69719.1(Vhar) ABU69971.1(Vhar) ABU70198.1(Vhar) ABU70199.1(Vhar) ABU70240.1(Vhar) ABU70326.1(Vhar) ABU70358.1(Vhar) ABU70359.1(Vhar) ABU70744.1(Vhar) ABU70759.1(Vhar) ABU71753.1(Vhar) ABU71868.1(Vhar) ABU72278.1(Vhar) ABU72384.1(Vhar) ABU72420.1(Vhar) ABU73454.1(Vhar) ABU73464.1(Vhar) CAV26315.1(Vspl)
V. harveyi	22	ORTHOMCL30	22	1	VHAR:22				ABU70085.1(Vhar) ABU70472.1(Vhar) ABU70636.1(Vhar) ABU70830.1(Vhar) ABU70912.1(Vhar) ABU71112.1(Vhar) ABU71288.1(Vhar) ABU71375.1(Vhar) ABU71401.1(Vhar) ABU71768.1(Vhar) ABU71840.1(Vhar) ABU73523.1(Vhar) ABU73552.1(Vhar) ABU73562.1(Vhar) ABU73635.1(Vhar) ABU73645.1(Vhar) ABU73908.1(Vhar) ABU73974.1(Vhar) ABU74074.1(Vhar) ABU74451.1(Vhar) ABU75029.1(Vhar) ABU75033.1(Vhar)
V. harveyi	22	ORTHOMCL31	22	1	VHAR:22				ABU69549.1(Vhar) ABU70433.1(Vhar) ABU70434.1(Vhar) ABU70443.1(Vhar) ABU70444.1(Vhar) ABU70891.1(Vhar) ABU70971.1(Vhar) ABU70986.1(Vhar) ABU71565.1(Vhar) ABU71761.1(Vhar) ABU71762.1(Vhar) ABU71769.1(Vhar) ABU71771.1(Vhar) ABU72965.1(Vhar) ABU72966.1(Vhar) ABU73125.1(Vhar) ABU74329.1(Vhar) ABU74330.1(Vhar) ABU74658.1(Vhar) ABU74664.1(Vhar) ABU74666.1(Vhar) ABU75039.1(Vhar)
V. harveyi	25	ORTHOMCL23	25	1	VHAR:25				ABU69701.1(Vhar) ABU70084.1(Vhar) ABU70473.1(Vhar) ABU70637.1(Vhar) ABU70831.1(Vhar) ABU70911.1(Vhar) ABU71113.1(Vhar) ABU71289.1(Vhar) ABU71374.1(Vhar) ABU71400.1(Vhar) ABU71767.1(Vhar) ABU71839.1(Vhar) ABU72008.1(Vhar) ABU73524.1(Vhar) ABU73553.1(Vhar) ABU73561.1(Vhar) ABU73636.1(Vhar) ABU73644.1(Vhar) ABU73907.1(Vhar) ABU73973.1(Vhar) ABU74075.1(Vhar) ABU74452.1(Vhar) ABU75024.1(Vhar) ABU75028…
V. harveyi	38	ORTHOMCL7	41	4	ASAL:1;VHAR:38;PPRO:1;YJ016:1				ABU69189.1(Vhar) ABU69288.1(Vhar) ABU69298.1(Vhar) ABU69299.1(Vhar) ABU69362.1(Vhar) ABU69363.1(Vhar) ABU69371.1(Vhar) ABU69760.1(Vhar) ABU70076.1(Vhar) ABU70273.1(Vhar) ABU70280.1(Vhar) ABU70282.1(Vhar) ABU70780.1(Vhar) ABU70812.1(Vhar) ABU70814.1(Vhar) ABU71388.1(Vhar) ABU71452.1(Vhar) ABU71613.1(Vhar) ABU71926.1(Vhar) ABU71968.1(Vhar) ABU71980.1(Vhar) ABU72068.1(Vhar) ABU72214.1(Vhar) ABU72421…
V. harveyi	76	ORTHOMCL3	76	1	VHAR:76				ABU69195.1(Vhar) ABU69280.1(Vhar) ABU69550.1(Vhar) ABU69554.1(Vhar) ABU69589.1(Vhar) ABU69841.1(Vhar) ABU70137.1(Vhar) ABU70213.1(Vhar) ABU70214.1(Vhar) ABU70450.1(Vhar) ABU70613.1(Vhar) ABU70647.1(Vhar) ABU70648.1(Vhar) ABU70813.1(Vhar) ABU70975.1(Vhar) ABU70976.1(Vhar) ABU70985.1(Vhar) ABU71116.1(Vhar) ABU71133.1(Vhar) ABU71148.1(Vhar) ABU71305.1(Vhar) ABU71370.1(Vhar) ABU71442.1(Vhar) ABU71473…
V. harveyi / P. pro		ORTHOMCL3737	5	2	VHAR:3;PPRO:2				ABU71285.1(Vhar) ABU73653.1(Vhar) ABU73656.1(Vhar) CAG19722.1(Ppro) CAG19912.1(Ppro)
V. harveyi / V. vulnificus YJ016		ORTHOMCL3738	5	3	VHAR:2;VPAR:1;YJ016:2				ABU71273.1(Vhar) ABU73671.1(Vhar) NT01VP1465(VPAR) NT02VV0783(YJ016) NT02VV0788(YJ016)
V. parahaemolyticus	2	ORTHOMCL5703	2	1	VPAR:2				NT01VPA1414(VPAR) NT01VPA1415(VPAR)
V. parahaemolyticus	2	ORTHOMCL5704	2	1	VPAR:2				NT01VPA1249(VPAR) NT01VPA1289(VPAR)
V. parahaemolyticus	2	ORTHOMCL5705	2	1	VPAR:2				NT01VPA1241(VPAR) NT01VPA1252(VPAR)
V. parahaemolyticus	2	ORTHOMCL5706	2	1	VPAR:2				NT01VPA1188(VPAR) NT01VPA1244(VPAR)
V. parahaemolyticus	2	ORTHOMCL5707	2	1	VPAR:2				NT01VPA0931(VPAR) NT01VPA0933(VPAR)
V. parahaemolyticus	2	ORTHOMCL5715	2	1	VPAR:2				NT01VP1705(VPAR) NT01VP1728(VPAR)
V. parahaemolyticus	2	ORTHOMCL5717	2	1	VPAR:2				NT01VP1582(VPAR) NT01VP1583(VPAR)
V. parahaemolyticus	2	ORTHOMCL5718	2	1	VPAR:2				NT01VP1497(VPAR) NT01VPA0855(VPAR)
V. parahaemolyticus	2	ORTHOMCL5719	2	1	VPAR:2				NT01VP1496(VPAR) NT01VPA0854(VPAR)
V. parahaemolyticus	2	ORTHOMCL5720	2	1	VPAR:2				NT01VP1494(VPAR) NT01VPA0852(VPAR)
V. parahaemolyticus	2	ORTHOMCL5721	2	1	VPAR:2				NT01VP1493(VPAR) NT01VPA0851(VPAR)
V. parahaemolyticus	2	ORTHOMCL5722	2	1	VPAR:2				NT01VP1492(VPAR) NT01VPA0850(VPAR)
V. parahaemolyticus	2	ORTHOMCL5723	2	1	VPAR:2				NT01VP1489(VPAR) NT01VPA0848(VPAR)
V. parahaemolyticus	2	ORTHOMCL5724	2	1	VPAR:2				NT01VP1487(VPAR) NT01VPA0846(VPAR)
V. parahaemolyticus	2	ORTHOMCL5725	2	1	VPAR:2				NT01VP1485(VPAR) NT01VPA0845(VPAR)
V. parahaemolyticus	2	ORTHOMCL5726	2	1	VPAR:2				NT01VP1481(VPAR) NT01VPA0841(VPAR)
V. parahaemolyticus	2	ORTHOMCL5727	2	1	VPAR:2				NT01VP1479(VPAR) NT01VPA0839(VPAR)
V. parahaemolyticus	2	ORTHOMCL5728	2	1	VPAR:2				NT01VP1478(VPAR) NT01VPA0838(VPAR)
V. parahaemolyticus	2	ORTHOMCL5729	2	1	VPAR:2				NT01VP1436(VPAR) NT01VP1437(VPAR)
V. parahaemolyticus	2	ORTHOMCL5734	2	1	VPAR:2				NT01VP0605(VPAR) NT01VPA0409(VPAR)
V. parahaemolyticus	2	ORTHOMCL5735	2	1	VPAR:2				NT01VP0604(VPAR) NT01VPA0408(VPAR)
V. parahaemolyticus	2	ORTHOMCL5736	2	1	VPAR:2				NT01VP0531(VPAR) NT01VP2558(VPAR)
V. parahaemolyticus	2	ORTHOMCL5737	2	1	VPAR:2				NT01VP0381(VPAR) NT01VPA1186(VPAR)
V. parahaemolyticus	3	ORTHOMCL4316	3	1	VPAR:3				NT01VPA1262(VPAR) NT01VPA1277(VPAR) NT01VPA1278(VPAR)
V. parahaemolyticus	2	ORTHOMCL4968	3	2	VHAR:1;VPAR:2				ABU71051.1(Vhar) NT01VP1712(VPAR) NT01VP1713(VPAR)
V. parahaemolyticus	2	ORTHOMCL3856	4	3	CMCP6:1;VPAR:2;YJ016:1				NT01VP0080(VPAR) NT01VPA0647(VPAR) NT01VV2202(CMCP6) NT02VVA1908(YJ016)
V. parahaemolyticus	2	ORTHOMCL3915	4	3	CMCP6:1;VPAR:2;PPRO:1				CAG22817.1(Ppro) NT01VP1488(VPAR) NT01VPA0847(VPAR) NT01VVA0298(CMCP6)
V. parahaemolyticus	2	ORTHOMCL3916	4	3	CMCP6:1;VPAR:2;PPRO:1				CAG22815.1(Ppro) NT01VP1484(VPAR) NT01VPA0844(VPAR) NT01VVA0294(CMCP6)
V. parahaemolyticus	2	ORTHOMCL3917	4	3	CMCP6:1;VPAR:2;PPRO:1				CAG22812.1(Ppro) NT01VP1483(VPAR) NT01VPA0843(VPAR) NT01VVA0293(CMCP6)
V. parahaemolyticus	2	ORTHOMCL3918	4	3	CMCP6:1;VPAR:2;PPRO:1				CAG22811.1(Ppro) NT01VP1482(VPAR) NT01VPA0842(VPAR) NT01VVA0292(CMCP6)
V. parahaemolyticus	2	ORTHOMCL3426	5	4	N16961:1;ES114:1;VPAR:2;YJ016:1	L	COG0328	Ribonuclease HI	NT01VFA0537(ES114) NT01VP0606(VPAR) NT01VPA0410(VPAR) NT02VVA0486(YJ016) VC0498(N16961)
V. parahaemolyticus	2	ORTHOMCL3449	5	4	CMCP6:1;ES114:1;VPAR:2;PPRO:1				CAG22809.1(Ppro) NT01VFA1153(ES114) NT01VP1480(VPAR) NT01VPA0840(VPAR) NT01VVA0290(CMCP6)
V. parahaemolyticus	2	ORTHOMCL3641	5	4	VHAR:1;MJ11:1;VPAR:2;VSPL:1				ABU73527.1(Vhar) ACH64371.1(MJ11) CAV26889.1(Vspl) NT01VP1315(VPAR) NT01VP1316(VPAR)
V. parahaemolyticus	2	ORTHOMCL3192	6	5	CMCP6:1;ES114:1;MJ11:1;VPAR:2;YJ016:1				ACH65761.1(MJ11) NT01VF1200(ES114) NT01VP0586(VPAR) NT01VPA0650(VPAR) NT01VV1663(CMCP6) NT02VVA2501(YJ016)
V. parahaemolyticus	2	ORTHOMCL3213	6	5	ES114:1;MJ11:1;VPAR:2;PPRO:1;YJ016:1				ACH63748.1(MJ11) CAG21880.1(Ppro) NT01VFA0101(ES114) NT01VP1132(VPAR) NT01VP1874(VPAR) NT02VVA2063(YJ016)
V. parahaemolyticus	2	ORTHOMCL3289	6	5	CMCP6:1;VHAR:1;VPAR:2;PPRO:1;VSPL:1				ABU73652.1(Vhar) CAG22806.1(Ppro) CAV18609.1(Vspl) NT01VP1476(VPAR) NT01VPA0836(VPAR) NT01VVA0284(CMCP6)
V. parahaemolyticus	2	ORTHOMCL3295	6	5	CMCP6:1;VHAR:1;VPAR:2;PPRO:1;YJ016:1				ABU73450.1(Vhar) CAG22971.1(Ppro) NT01VPA0601(VPAR) NT01VPA1088(VPAR) NT01VVA0472(CMCP6) NT02VV0993(YJ016)
V. parahaemolyticus	2	ORTHOMCL3297	6	5	CMCP6:1;VHAR:1;VPAR:2;PPRO:1;YJ016:1				ABU73387.1(Vhar) CAG22983.1(Ppro) NT01VPA0581(VPAR) NT01VPA1058(VPAR) NT01VVA0490(CMCP6) NT02VV1009(YJ016)
V. parahaemolyticus	2	ORTHOMCL3298	6	5	CMCP6:1;VHAR:1;VPAR:2;PPRO:1;YJ016:1				ABU73382.1(Vhar) CAG22990.1(Ppro) NT01VPA0575(VPAR) NT01VPA1063(VPAR) NT01VVA0495(CMCP6) NT02VV1014(YJ016)
V. parahaemolyticus	2	ORTHOMCL3315	6	5	VHAR:1;VPAR:2;PPRO:1;VSPL:1;YJ016:1				ABU73193.1(Vhar) CAG22885.1(Ppro) CAV26248.1(Vspl) NT01VP1856(VPAR) NT01VPA0668(VPAR) NT02VV1520(YJ016)
V. parahaemolyticus	2	ORTHOMCL3013	7	6	ASAL:1;CMCP6:1;VHAR:1;O395:1;VPAR:2;YJ016:1				ABU72923.1(Vhar) CAQ78705.1(Asal) NT01VP1495(VPAR) NT01VPA0853(VPAR) NT01VV2386(CMCP6) NT02VVA1688(YJ016) VC0395_1066(O395)
V. parahaemolyticus	2	ORTHOMCL3024	7	6	ASAL:1;CMCP6:1;VHAR:1;VPAR:2;VSPL:1;YJ016:1				ABU72664.1(Vhar) CAQ80179.1(Asal) CAV27024.1(Vspl) NT01VPA0366(VPAR) NT01VPA1586(VPAR) NT01VVA0607(CMCP6) NT02VV1121(YJ016)
V. parahaemolyticus	2	ORTHOMCL3054	7	6	ES114:1;VHAR:1;MJ11:1;VPAR:2;PPRO:1;YJ016:1				ABU71633.1(Vhar) ACH64315.1(MJ11) CAG21881.1(Ppro) NT01VFA0102(ES114) NT01VP1133(VPAR) NT01VP1873(VPAR) NT02VVA2064(YJ016)
V. parahaemolyticus	2	ORTHOMCL3083	7	6	N16961:1;CMCP6:1;VHAR:1;O395:1;VPAR:2;YJ016:1	P	COG0376	Catalase (peroxidase I)	ABU70742.1(Vhar) NT01VPA0422(VPAR) NT01VPA0717(VPAR) NT01VV2681(CMCP6) NT02VVA1448(YJ016) VC0395_A1166(O395) VC1560(N16961)
V. parahaemolyticus	2	ORTHOMCL2386	9	8	N16961:1;CMCP6:1;VHAR:1;O395:1;VPAR:2;PPRO:1;VSPL:1;YJ016:1	I	COG0365	Acyl-coenzyme A synthetases/AMP-(fatty) acid ligases	ABU73325.1(Vhar) CAG23040.1(Ppro) CAV27713.1(Vspl) NT01VPA0538(VPAR) NT01VPA1091(VPAR) NT01VVA0454(CMCP6) NT02VV0975(YJ016) VC0395_0406(O395) VCA0829(N16961)
V. parahaemolyticus	2	ORTHOMCL2484	9	8	ASAL:1;CMCP6:1;ES114:1;VHAR:1;MJ11:1;VPAR:2;PPRO:1;YJ016:1				ABU71001.1(Vhar) ACH67282.1(MJ11) CAG19712.1(Ppro) CAQ79680.1(Asal) NT01VF1659(ES114) NT01VP1187(VPAR) NT01VPA0735(VPAR) NT01VV2724(CMCP6) NT02VVA1408(YJ016)
V. parahaemolyticus	2	ORTHOMCL2512	9	8	N16961:1;CMCP6:1;VHAR:1;O395:1;VPAR:2;PPRO:1;VSPL:1;YJ016:1	T	COG2200	FOG: EAL domain	ABU69562.1(Vhar) CAG20489.1(Ppro) CAV25617.1(Vspl) NT01VP0088(VPAR) NT01VP1654(VPAR) NT01VV1645(CMCP6) NT02VVA2518(YJ016) VC0395_A0188(O395) VC0658(N16961)
V. parahaemolyticus	2	ORTHOMCL2110	10	9	ASAL:1;N16961:1;CMCP6:1;ES114:1;VHAR:1;MJ11:1;O395:1;VPAR:2;YJ016:1	G	COG0366	Glycosidases	ABU72766.1(Vhar) ACH64918.1(MJ11) CAQ80650.1(Asal) NT01VF0019(ES114) NT01VP0018(VPAR) NT01VPA1520(VPAR) NT01VVA0895(CMCP6) NT02VV1326(YJ016) VC0395_0377(O395) VCA0860(N16961)
V. parahaemolyticus	2	ORTHOMCL2217	10	9	ASAL:1;CMCP6:1;ES114:1;VHAR:1;MJ11:1;VPAR:2;PPRO:1;VSPL:1;YJ016:1				ABU70724.1(Vhar) ACH63444.1(MJ11) CAG22745.1(Ppro) CAQ80769.1(Asal) CAV27071.1(Vspl) NT01VFA1167(ES114) NT01VP1023(VPAR) NT01VPA1123(VPAR) NT01VVA0529(CMCP6) NT02VV1048(YJ016)
V. parahaemolyticus	2	ORTHOMCL2231	10	9	ASAL:1;CMCP6:1;ES114:1;VHAR:1;MJ11:1;VPAR:2;PPRO:1;VSPL:1;YJ016:1				ABU70384.1(Vhar) ACH64083.1(MJ11) CAG22198.1(Ppro) CAQ81213.1(Asal) CAV25859.1(Vspl) NT01VFA0409(ES114) NT01VP0852(VPAR) NT01VPA1339(VPAR) NT01VV3042(CMCP6) NT02VVA1111(YJ016)
V. parahaemolyticus	2	ORTHOMCL2232	10	9	ASAL:1;CMCP6:1;ES114:1;VHAR:1;MJ11:1;VPAR:2;PPRO:1;VSPL:1;YJ016:1				ABU70383.1(Vhar) ACH63418.1(MJ11) CAG22199.1(Ppro) CAQ81212.1(Asal) CAV25858.1(Vspl) NT01VFA0408(ES114) NT01VP0851(VPAR) NT01VPA1340(VPAR) NT01VV3041(CMCP6) NT02VVA1112(YJ016)
V. parahaemolyticus	2	ORTHOMCL1571	11	10	ASAL:1;N16961:1;CMCP6:1;ES114:1;VHAR:1;MJ11:1;O395:1;VPAR:2;PPRO:1;YJ016:1	G	COG4668	Mannitol/fructose-specific phosphotransferase system, IIA domain	ABU69835.1(Vhar) ACH64429.1(MJ11) CAG22236.1(Ppro) CAQ80497.1(Asal) NT01VFA0061(ES114) NT01VP0355(VPAR) NT01VPA0469(VPAR) NT01VV0634(CMCP6) NT02VVA0477(YJ016) VC0395_0196(O395) VCA1045(N16961)
V. parahaemolyticus	2	ORTHOMCL141	12	11	ASAL:1;N16961:1;CMCP6:1;ES114:1;VHAR:1;MJ11:1;O395:1;VPAR:2;PPRO:1;VSPL:1;YJ016:1	R	COG1994	Zn-dependent proteases	ABU73710.1(Vhar) ACH65462.1(MJ11) CAG20435.1(Ppro) CAQ79447.1(Asal) CAV26505.1(Vspl) NT01VF1299(ES114) NT01VPA0804(VPAR) NT01VPA0805(VPAR) NT01VVA0250(CMCP6) NT02VV0746(YJ016) VC0395_0483(O395) VCA0550(N16961)
V. parahaemolyticus	2	ORTHOMCL179	12	11	ASAL:1;N16961:1;CMCP6:1;ES114:1;VHAR:1;MJ11:1;O395:1;VPAR:2;PPRO:1;VSPL:1;YJ016:1	R	COG3054	Predicted transcriptional regulator	ABU69777.1(Vhar) ACH65064.1(MJ11) CAG18808.1(Ppro) CAQ78115.1(Asal) CAV20062.1(Vspl) NT01VF0342(ES114) NT01VP0293(VPAR) NT01VPA0207(VPAR) NT01VV0712(CMCP6) NT02VVA0399(YJ016) VC0395_A2128(O395) VC2550(N16961)
V. splendidus LGP32	2	ORTHOMCL3442	5	4	VPAR:1;PPRO:1;VSPL:2;YJ016:1				CAG23583.1(Ppro) CAV18377.1(Vspl) CAV18395.1(Vspl) NT01VPA0081(VPAR) NT02VV1328(YJ016)
V. splendidus LGP32	2	ORTHOMCL3539	5	4	ASAL:1;ES114:2;MJ11:1;YJ016:1				ACH64208.1(MJ11) CAQ81429.1(Asal) NT01VFA0493(ES114) NT01VFA1084(ES114) NT02VVA2071(YJ016)
V. splendidus LGP32	2	ORTHOMCL3547	5	4	MJ11:1;PPRO:1;VSPL:2;YJ016:1				ACH64058.1(MJ11) CAG19883.1(Ppro) CAV19285.1(Vspl) CAV26792.1(Vspl) NT02VV0483(YJ016)
V. splendidus LGP32	2	ORTHOMCL3566	5	4	MJ11:1;PPRO:1;VSPL:2;YJ016:1				ACH63374.1(MJ11) CAG21842.1(Ppro) CAV18387.1(Vspl) CAV18388.1(Vspl) NT02VV1511(YJ016)
V. splendidus LGP32	2	ORTHOMCL3670	5	4	ES114:1;VHAR:1;MJ11:1;VSPL:2				ABU73165.1(Vhar) ACH66650.1(MJ11) CAV26787.1(Vspl) CAV26791.1(Vspl) NT01VF1576(ES114)
V. splendidus LGP32	2	ORTHOMCL3720	5	4	VHAR:1;VPAR:1;PPRO:1;VSPL:2				ABU71745.1(Vhar) CAG22622.1(Ppro) CAV18264.1(Vspl) CAV19591.1(Vspl) NT01VP1885(VPAR)
V. splendidus LGP32	2	ORTHOMCL3745	5	4	VHAR:1;VPAR:1;PPRO:1;VSPL:2				ABU70931.1(Vhar) CAG19920.1(Ppro) CAV26991.1(Vspl) CAV27004.1(Vspl) NT01VP0450(VPAR)
V. splendidus LGP32	4	ORTHOMCL3218	6	3	MJ11:1;VPAR:1;VSPL:4				ACH63391.1(MJ11) CAV26834.1(Vspl) CAV26838.1(Vspl) CAV26842.1(Vspl) CAV26850.1(Vspl) NT01VP1344(VPAR)
V. splendidus LGP32	2	ORTHOMCL3128	6	5	N16961:1;CMCP6:1;O395:1;VSPL:2;YJ016:1	KT	COG3437	Response regulator containing a CheY-like receiver domain and an HD-GYP domain	CAV18456.1(Vspl) CAV26934.1(Vspl) NT01VVA0978(CMCP6) NT02VV1416(YJ016) VC0395_A0963(O395) VC1348(N16961)
V. splendidus LGP32	2	ORTHOMCL3175	6	5	CMCP6:1;ES114:1;MJ11:1;VSPL:2;YJ016:1				ACH66569.1(MJ11) CAV18824.1(Vspl) CAV26694.1(Vspl) NT01VF1529(ES114) NT01VVA0150(CMCP6) NT02VV0653(YJ016)
V. splendidus LGP32	2	ORTHOMCL3178	6	5	CMCP6:1;ES114:1;MJ11:1;VSPL:2;YJ016:1				ACH66519.1(MJ11) CAV18043.1(Vspl) CAV20156.1(Vspl) NT01VF1070(ES114) NT01VV2124(CMCP6) NT02VVA1994(YJ016)
V. splendidus LGP32	2	ORTHOMCL3248	6	5	CMCP6:1;VHAR:1;VPAR:1;VSPL:2;YJ016:1				ABU74436.1(Vhar) CAV26197.1(Vspl) CAV26903.1(Vspl) NT01VPA0322(VPAR) NT01VVA0918(CMCP6) NT02VV1363(YJ016)
V. splendidus LGP32	2	ORTHOMCL3250	6	5	ASAL:1;VHAR:1;VPAR:1;PPRO:1;VSPL:2				ABU74387.1(Vhar) CAG22918.1(Ppro) CAQ81668.1(Asal) CAV25353.1(Vspl) CAV27658.1(Vspl) NT01VP2717(VPAR)
V. splendidus LGP32	2	ORTHOMCL3287	6	5	ASAL:1;VHAR:1;MJ11:1;VPAR:1;VSPL:2				ABU73748.1(Vhar) ACH64494.1(MJ11) CAQ78864.1(Asal) CAV18462.1(Vspl) CAV26854.1(Vspl) NT01VP1340(VPAR)
V. splendidus LGP32	2	ORTHOMCL3300	6	5	ASAL:1;ES114:1;VHAR:1;MJ11:1;VSPL:2				ABU73377.1(Vhar) ACH65215.1(MJ11) CAQ78909.1(Asal) CAV19161.1(Vspl) CAV26804.1(Vspl) NT01VF1174(ES114)
V. splendidus LGP32	2	ORTHOMCL3356	6	5	ASAL:1;VHAR:1;VPAR:1;PPRO:1;VSPL:2				ABU71340.1(Vhar) CAG23614.1(Ppro) CAQ80808.1(Asal) CAV26650.1(Vspl) CAV26652.1(Vspl) NT01VP1538(VPAR)
V. splendidus LGP32	6	ORTHOMCL2849	7	2	PPRO:1;VSPL:6				CAG23337.1(Ppro) CAV18718.1(Vspl) CAV18722.1(Vspl) CAV25317.1(Vspl) CAV25320.1(Vspl) CAV25836.1(Vspl) CAV25847.1(Vspl)
V. splendidus LGP32	2	ORTHOMCL2870	7	6	CMCP6:1;ES114:1;MJ11:1;VPAR:1;VSPL:2;YJ016:1				ACH66885.1(MJ11) CAV17085.1(Vspl) CAV26007.1(Vspl) NT01VF0562(ES114) NT01VPA0681(VPAR) NT01VVA0095(CMCP6) NT02VV0600(YJ016)
V. splendidus LGP32	2	ORTHOMCL2887	7	6	CMCP6:1;ES114:1;MJ11:1;VPAR:1;VSPL:2;YJ016:1				ACH65378.1(MJ11) CAV17084.1(Vspl) CAV26005.1(Vspl) NT01VF0561(ES114) NT01VPA0680(VPAR) NT01VVA0094(CMCP6) NT02VV0599(YJ016)
V. splendidus LGP32	2	ORTHOMCL2946	7	6	ASAL:1;VHAR:1;MJ11:1;PPRO:1;VSPL:2;YJ016:1				ABU74568.1(Vhar) ACH66777.1(MJ11) CAG23717.1(Ppro) CAQ79587.1(Asal) CAV19292.1(Vspl) CAV26957.1(Vspl) NT02VV0484(YJ016)
V. splendidus LGP32	2	ORTHOMCL2953	7	6	ES114:1;VHAR:1;MJ11:1;VPAR:1;PPRO:1;VSPL:2				ABU74455.1(Vhar) ACH67197.1(MJ11) CAG23647.1(Ppro) CAV18305.1(Vspl) CAV18694.1(Vspl) NT01VF0864(ES114) NT01VP1628(VPAR)
V. splendidus LGP32	2	ORTHOMCL2954	7	6	ES114:1;VHAR:1;MJ11:1;VPAR:1;PPRO:1;VSPL:2				ABU74454.1(Vhar) ACH65702.1(MJ11) CAG23648.1(Ppro) CAV18306.1(Vspl) CAV18693.1(Vspl) NT01VF0863(ES114) NT01VP1629(VPAR)
V. splendidus LGP32	2	ORTHOMCL2961	7	6	ASAL:1;CMCP6:1;VHAR:1;VPAR:1;VSPL:2;YJ016:1				ABU74200.1(Vhar) CAQ79196.1(Asal) CAV25704.1(Vspl) CAV26603.1(Vspl) NT01VPA0482(VPAR) NT01VVA1616(CMCP6) NT02VV0437(YJ016)
V. splendidus LGP32	2	ORTHOMCL2983	7	6	CMCP6:1;VHAR:1;VPAR:1;PPRO:1;VSPL:2;YJ016:1				ABU73485.1(Vhar) CAG20907.1(Ppro) CAV26819.1(Vspl) CAV26892.1(Vspl) NT01VPA1001(VPAR) NT01VVA0397(CMCP6) NT02VV0928(YJ016)
V. splendidus LGP32	2	ORTHOMCL3113	7	6	ES114:1;VHAR:1;MJ11:1;VPAR:1;PPRO:1;VSPL:2				ABU69167.1(Vhar) ACH64207.1(MJ11) CAG21660.1(Ppro) CAV17282.1(Vspl) CAV26409.1(Vspl) NT01VFA0106(ES114) NT01VP2658(VPAR)
V. splendidus LGP32	2	ORTHOMCL2610	8	7	ASAL:1;ES114:1;VHAR:1;MJ11:1;VPAR:1;PPRO:1;VSPL:2				ABU74427.1(Vhar) ACH66576.1(MJ11) CAG19961.1(Ppro) CAQ78560.1(Asal) CAV26116.1(Vspl) CAV26735.1(Vspl) NT01VF1490(ES114) NT01VPA0333(VPAR)
V. splendidus LGP32	2	ORTHOMCL2637	8	7	ASAL:1;N16961:1;VHAR:1;O395:1;VPAR:1;PPRO:1;VSPL:2	PH	COG1120	ABC-type cobalamin/Fe3+-siderophores transport systems, ATPase components	ABU73903.1(Vhar) CAG23672.1(Ppro) CAQ77826.1(Asal) CAV18253.1(Vspl) CAV27035.1(Vspl) NT01VPA1554(VPAR) VC0395_A0308(O395) VC0779(N16961)
V. splendidus LGP32	2	ORTHOMCL2638	8	7	ASAL:1;N16961:1;VHAR:1;O395:1;VPAR:1;PPRO:1;VSPL:2	P	COG0609	ABC-type Fe3+-siderophore transport system, permease component	ABU73901.1(Vhar) CAG23674.1(Ppro) CAQ77824.1(Asal) CAV18251.1(Vspl) CAV27039.1(Vspl) NT01VPA1556(VPAR) VC0395_A0306(O395) VC0777(N16961)
V. splendidus LGP32	2	ORTHOMCL2694	8	7	ASAL:1;ES114:1;VHAR:1;MJ11:1;VPAR:1;PPRO:1;VSPL:2				ABU72769.1(Vhar) ACH67404.1(MJ11) CAG20547.1(Ppro) CAQ81514.1(Asal) CAV19293.1(Vspl) CAV27131.1(Vspl) NT01VF2695(ES114) NT01VPA1519(VPAR)
V. splendidus LGP32	2	ORTHOMCL2732	8	7	ASAL:1;ES114:1;VHAR:1;MJ11:1;VPAR:1;PPRO:1;VSPL:2				ABU71800.1(Vhar) ACH67387.1(MJ11) CAG23357.1(Ppro) CAQ81512.1(Asal) CAV19295.1(Vspl) CAV27126.1(Vspl) NT01VF2697(ES114) NT01VP1870(VPAR)
V. splendidus LGP32	9	ORTHOMCL2303	9	1	VSPL:9				CAV17465.1(Vspl) CAV17503.1(Vspl) CAV17515.1(Vspl) CAV19153.1(Vspl) CAV19488.1(Vspl) CAV19546.1(Vspl) CAV20150.1(Vspl) CAV20288.1(Vspl) CAV25336.1(Vspl)
V. splendidus LGP32	9	ORTHOMCL2304	9	1	VSPL:9				CAV17464.1(Vspl) CAV17502.1(Vspl) CAV17514.1(Vspl) CAV19152.1(Vspl) CAV19489.1(Vspl) CAV19545.1(Vspl) CAV20149.1(Vspl) CAV20289.1(Vspl) CAV25337.1(Vspl)
V. splendidus LGP32	2	ORTHOMCL2374	9	8	N16961:1;CMCP6:1;VHAR:1;O395:1;VPAR:1;PPRO:1;VSPL:2;YJ016:1	C	COG3038	Cytochrome B561	ABU73818.1(Vhar) CAG22273.1(Ppro) CAV26533.1(Vspl) CAV26534.1(Vspl) NT01VPA0792(VPAR) NT01VVA0232(CMCP6) NT02VV0730(YJ016) VC0395_0472(O395) VCA0538(N16961)
V. splendidus LGP32	2	ORTHOMCL2383	9	8	ASAL:1;CMCP6:1;ES114:1;VHAR:1;MJ11:1;VPAR:1;VSPL:2;YJ016:1				ABU73474.1(Vhar) ACH64363.1(MJ11) CAQ81172.1(Asal) CAV26195.1(Vspl) CAV26908.1(Vspl) NT01VFA0269(ES114) NT01VPA1012(VPAR) NT01VV0123(CMCP6) NT02VVA1013(YJ016)
V. splendidus LGP32	2	ORTHOMCL2391	9	8	N16961:1;CMCP6:1;VHAR:1;O395:1;VPAR:1;PPRO:1;VSPL:2;YJ016:1	R	COG0637	Predicted phosphatase/phosphohexomutase	ABU73294.1(Vhar) CAG20469.1(Ppro) CAV25406.1(Vspl) CAV26572.1(Vspl) NT01VPA1119(VPAR) NT01VVA0526(CMCP6) NT02VV1044(YJ016) VC0395_0605(O395) VCA0662(N16961)
V. splendidus LGP32	2	ORTHOMCL2486	9	8	N16961:1;CMCP6:1;VHAR:1;O395:1;VPAR:1;PPRO:1;VSPL:2;YJ016:1	KE	COG1167	Transcriptional regulators containing a DNA-binding HTH domain and an aminotransferase domain (MocR family) and their eukaryotic orthologs	ABU70860.1(Vhar) CAG23452.1(Ppro) CAV18875.1(Vspl) CAV18998.1(Vspl) NT01VP1764(VPAR) NT01VV2163(CMCP6) NT02VVA1945(YJ016) VC0395_0367(O395) VCA0871(N16961)
V. splendidus LGP32	2	ORTHOMCL2078	10	9	ASAL:1;CMCP6:1;ES114:1;VHAR:1;MJ11:1;VPAR:1;PPRO:1;VSPL:2;YJ016:1				ABU73475.1(Vhar) ACH64359.1(MJ11) CAG22956.1(Ppro) CAQ81171.1(Asal) CAV26194.1(Vspl) CAV26909.1(Vspl) NT01VFA0268(ES114) NT01VPA1011(VPAR) NT01VV0122(CMCP6) NT02VVA1014(YJ016)
V. splendidus LGP32	2	ORTHOMCL2082	10	9	CMCP6:1;ES114:1;VHAR:1;MJ11:1;O395:1;VPAR:1;PPRO:1;VSPL:2;YJ016:1				ABU73267.1(Vhar) ACH66669.1(MJ11) CAG22374.1(Ppro) CAV25603.1(Vspl) CAV27663.1(Vspl) NT01VF0953(ES114) NT01VPA1141(VPAR) NT01VVA0737(CMCP6) NT02VV1168(YJ016) VC0395_0632(O395)
V. splendidus LGP32	2	ORTHOMCL2153	10	9	ASAL:1;N16961:1;ES114:1;VHAR:1;MJ11:1;O395:1;VPAR:1;PPRO:1;VSPL:2	R	COG0431	Predicted flavoprotein	ABU72058.1(Vhar) ACH64225.1(MJ11) CAG23856.1(Ppro) CAQ81791.1(Asal) CAV17906.1(Vspl) CAV19312.1(Vspl) NT01VFA1119(ES114) NT01VP2051(VPAR) VC0395_A1695(O395) VC2111(N16961)
V. splendidus LGP32	2	ORTHOMCL2164	10	9	ASAL:1;CMCP6:1;ES114:1;VHAR:1;MJ11:1;VPAR:1;PPRO:1;VSPL:2;YJ016:1				ABU71799.1(Vhar) ACH67405.1(MJ11) CAG23358.1(Ppro) CAQ81513.1(Asal) CAV19294.1(Vspl) CAV27129.1(Vspl) NT01VF2696(ES114) NT01VP1869(VPAR) NT01VVA0576(CMCP6) NT02VV1092(YJ016)
V. splendidus LGP32	2	ORTHOMCL2282	10	9	N16961:1;CMCP6:1;ES114:1;VHAR:1;MJ11:1;O395:1;VPAR:1;VSPL:2;YJ016:1	S	COG3287	Uncharacterized conserved protein	ABU69333.1(Vhar) ACH65091.1(MJ11) CAV20320.1(Vspl) CAV20321.1(Vspl) NT01VF0092(ES114) NT01VP2806(VPAR) NT01VV1112(CMCP6) NT02VVA0086(YJ016) VC0130(N16961) VC0395_A2389(O395)
V. splendidus LGP32	2	ORTHOMCL2289	10	9	ASAL:1;N16961:1;CMCP6:1;ES114:1;VHAR:1;MJ11:1;O395:1;VPAR:1;VSPL:2	T	COG2199	FOG: GGDEF domain	ABU69224.1(Vhar) ACH63946.1(MJ11) CAQ81180.1(Asal) CAV18321.1(Vspl) CAV18814.1(Vspl) NT01VFA0279(ES114) NT01VP2719(VPAR) NT01VVA0997(CMCP6) VC0395_A1204(O395) VC1599(N16961)
V. splendidus LGP32	2	ORTHOMCL215	11	10	N16961:1;CMCP6:1;ES114:1;VHAR:1;MJ11:1;O395:1;VPAR:1;PPRO:1;VSPL:2;YJ016:1	P	COG2375	Siderophore-interacting protein	ABU74794.1(Vhar) ACH64256.1(MJ11) CAG23670.1(Ppro) CAV18249.1(Vspl) CAV25894.1(Vspl) NT01VFA0832(ES114) NT01VPA0083(VPAR) NT01VVA0829(CMCP6) NT02VV1256(YJ016) VC0395_A1802(O395) VC2210(N16961)
V. splendidus LGP32	2	ORTHOMCL351	11	10	N16961:1;CMCP6:1;ES114:1;VHAR:1;MJ11:1;O395:1;VPAR:1;PPRO:1;VSPL:2;YJ016:1	U	COG0342	Preprotein translocase subunit SecD	ABU73266.1(Vhar) ACH67281.1(MJ11) CAG22373.1(Ppro) CAV25605.1(Vspl) CAV27665.1(Vspl) NT01VF0954(ES114) NT01VPA1142(VPAR) NT01VVA0739(CMCP6) NT02VV1169(YJ016) VC0395_0633(O395) VCA0693(N16961)
V. splendidus LGP32	2	ORTHOMCL131	12	11	ASAL:1;N16961:1;CMCP6:1;ES114:1;VHAR:1;MJ11:1;O395:1;VPAR:1;PPRO:1;VSPL:2;YJ016:1	S	COG1359	Uncharacterized conserved protein	ABU74540.1(Vhar) ACH65930.1(MJ11) CAG23523.1(Ppro) CAQ79273.1(Asal) CAV25356.1(Vspl) CAV26229.1(Vspl) NT01VF1418(ES114) NT01VPA1494(VPAR) NT01VVA0962(CMCP6) NT02VV1399(YJ016) VC0395_0579(O395) VCA0636(N16961)
V. splendidus LGP32	2	ORTHOMCL149	12	11	ASAL:1;N16961:1;CMCP6:1;ES114:1;VHAR:1;MJ11:1;O395:1;VPAR:1;PPRO:1;VSPL:2;YJ016:1	R	COG0612	Predicted Zn-dependent peptidases	ABU72694.1(Vhar) ACH64972.1(MJ11) CAG22604.1(Ppro) CAQ80663.1(Asal) CAV27668.1(Vspl) CAV27670.1(Vspl) NT01VF0032(ES114) NT01VPA1552(VPAR) NT01VVA1269(CMCP6) NT02VV0094(YJ016) VC0395_A1312(O395) VC1709(N16961)
V. splendidus LGP32	2	ORTHOMCL152	12	11	ASAL:1;N16961:1;CMCP6:1;ES114:1;VHAR:1;MJ11:1;O395:1;VPAR:1;PPRO:1;VSPL:2;YJ016:1	F	COG0540	Aspartate carbamoyltransferase, catalytic chain	ABU72561.1(Vhar) ACH66497.1(MJ11) CAG18905.1(Ppro) CAQ78204.1(Asal) CAV20002.1(Vspl) CAV20224.1(Vspl) NT01VF0430(ES114) NT01VP2492(VPAR) NT01VV1410(CMCP6) NT02VVA2739(YJ016) VC0395_A2092(O395) VC2510(N16961)
V. splendidus LGP32	2	ORTHOMCL153	12	11	ASAL:1;N16961:1;CMCP6:1;ES114:1;VHAR:1;MJ11:1;O395:1;VPAR:1;PPRO:1;VSPL:2;YJ016:1	E	COG0078	Ornithine carbamoyltransferase	ABU72559.1(Vhar) ACH67297.1(MJ11) CAG18906.1(Ppro) CAQ78205.1(Asal) CAV20000.1(Vspl) CAV20223.1(Vspl) NT01VF0431(ES114) NT01VP2490(VPAR) NT01VV1411(CMCP6) NT02VVA2738(YJ016) VC0395_A2091(O395) VC2508(N16961)
V. splendidus LGP32	2	ORTHOMCL154	12	11	ASAL:1;N16961:1;CMCP6:1;ES114:1;VHAR:1;MJ11:1;O395:1;VPAR:1;PPRO:1;VSPL:2;YJ016:1	E	COG2235	Arginine deiminase	ABU72558.1(Vhar) ACH65298.1(MJ11) CAG18908.1(Ppro) CAQ78206.1(Asal) CAV19998.1(Vspl) CAV20221.1(Vspl) NT01VF0432(ES114) NT01VP2489(VPAR) NT01VV1412(CMCP6) NT02VVA2737(YJ016) VC0395_A2842(O395) VC0423(N16961)
V. splendidus LGP32	2	ORTHOMCL159	12	11	ASAL:1;N16961:1;CMCP6:1;ES114:1;VHAR:1;MJ11:1;O395:1;VPAR:1;PPRO:1;VSPL:2;YJ016:1	C	COG4656	Predicted NADH:ubiquinone oxidoreductase, subunit RnfC	ABU71917.1(Vhar) ACH65408.1(MJ11) CAG20941.1(Ppro) CAQ79555.1(Asal) CAV18000.1(Vspl) CAV18003.1(Vspl) NT01VF1014(ES114) NT01VP1965(VPAR) NT01VV3014(CMCP6) NT02VVA1140(YJ016) VC0395_A0536(O395) VC1015(N16961)
V. splendidus LGP32	2	ORTHOMCL168	12	11	ASAL:1;N16961:1;CMCP6:1;ES114:1;VHAR:1;MJ11:1;O395:1;VPAR:1;PPRO:1;VSPL:2;YJ016:1	R	COG0603	Predicted PP-loop superfamily ATPase	ABU71346.1(Vhar) ACH65666.1(MJ11) CAG19379.1(Ppro) CAQ79650.1(Asal) CAV18511.1(Vspl) CAV18513.1(Vspl) NT01VF1689(ES114) NT01VP1543(VPAR) NT01VV2645(CMCP6) NT02VVA1483(YJ016) VC0395_A0980(O395) VC1366(N16961)
V. splendidus LGP32	2	ORTHOMCL5768	2	1	VSPL:2				CAV26376.1(Vspl) CAV26377.1(Vspl)
V. splendidus LGP32	2	ORTHOMCL5779	2	1	VSPL:2				CAV25326.1(Vspl) CAV26311.1(Vspl)
V. splendidus LGP32	2	ORTHOMCL5789	2	1	VSPL:2				CAV19085.1(Vspl) CAV19087.1(Vspl)
V. splendidus LGP32	2	ORTHOMCL5797	2	1	VSPL:2				CAV18807.1(Vspl) CAV25231.1(Vspl)
V. splendidus LGP32	2	ORTHOMCL5798	2	1	VSPL:2				CAV18753.1(Vspl) CAV26613.1(Vspl)
V. splendidus LGP32	2	ORTHOMCL5810	2	1	VSPL:2				CAV18531.1(Vspl) CAV18536.1(Vspl)
V. splendidus LGP32	2	ORTHOMCL5811	2	1	VSPL:2				CAV18382.1(Vspl) CAV18383.1(Vspl)
V. splendidus LGP32	2	ORTHOMCL5815	2	1	VSPL:2				CAV17985.1(Vspl) CAV18281.1(Vspl)
V. splendidus LGP32	3	ORTHOMCL4395	3	1	VSPL:3				CAV26825.1(Vspl) CAV26835.1(Vspl) CAV26839.1(Vspl)
V. splendidus LGP32	3	ORTHOMCL4414	3	1	VSPL:3				CAV19001.1(Vspl) CAV19002.1(Vspl) CAV19927.1(Vspl)
V. splendidus LGP32	4	ORTHOMCL3865	4	1	VSPL:4				CAV26827.1(Vspl) CAV26837.1(Vspl) CAV26841.1(Vspl) CAV26849.1(Vspl)
V. splendidus LGP32	3	ORTHOMCL3866	4	2	ES114:1;VSPL:3				CAV26826.1(Vspl) CAV26836.1(Vspl) CAV26840.1(Vspl) NT01VFA0137(ES114)
V. splendidus LGP32	3	ORTHOMCL4017	4	2	MJ11:1;VSPL:3				ACH64630.1(MJ11) CAV25324.1(Vspl) CAV26308.1(Vspl) CAV26310.1(Vspl)
V. splendidus LGP32	3	ORTHOMCL4090	4	2	VHAR:1;VSPL:3				ABU74662.1(Vhar) CAV19052.1(Vspl) CAV19063.1(Vspl) CAV26600.1(Vspl)
V. splendidus LGP32	2	ORTHOMCL3886	4	3	N16961:1;O395:1;VSPL:2				CAV18530.1(Vspl) CAV18535.1(Vspl) VC0395_A1362(O395) VC1764(N16961)
V. splendidus LGP32	2	ORTHOMCL4088	4	3	VHAR:1;PPRO:1;VSPL:2				ABU74728.1(Vhar) CAG20189.1(Ppro) CAV18914.1(Vspl) CAV18966.1(Vspl)
V. splendidus LGP32	2	ORTHOMCL4130	4	3	VHAR:1;MJ11:1;VSPL:2				ABU73771.1(Vhar) ACH63641.1(MJ11) CAV26878.1(Vspl) CAV26884.1(Vspl)
V. splendidus LGP32	2	ORTHOMCL157	12	11	ASAL:1;N16961:1;CMCP6:1;ES114:1;VHAR:1;MJ11:1;O395:1;VPAR:1;PPRO:1;VSPL:2;YJ016:1	P	COG3213	Uncharacterized protein involved in response to NO	ABU72265.1(Vhar) ACH64011.1(MJ11) CAG22779.1(Ppro) CAQ81474.1(Asal) CAV17963.1(Vspl) CAV19585.1(Vspl) NT01VFA0451(ES114) NT01VP2239(VPAR) NT01VV1706(CMCP6) NT02VVA2461(YJ016) VC0395_A1910(O395) VC2330(N16961)
V. splendidus / V. vulnificus YJ016		ORTHOMCL3429	5	3	ES114:1;VSPL:2;YJ016:2				CAV26108.1(Vspl) CAV27091.1(Vspl) NT01VFA0529(ES114) NT02VVA0759(YJ016) NT02VVA2094(YJ016)
V. vulnificus CMCP6	2	ORTHOMCL5569	2	1	CMCP6:2				NT01VV3113(CMCP6) NT01VVA0696(CMCP6)
V. vulnificus CMCP6	2	ORTHOMCL5572	2	1	CMCP6:2				NT01VV3102(CMCP6) NT01VV3111(CMCP6)
V. vulnificus CMCP6	2	ORTHOMCL5606	2	1	CMCP6:2				NT01VV2418(CMCP6) NT01VV2463(CMCP6)
V. vulnificus CMCP6	2	ORTHOMCL5607	2	1	CMCP6:2				NT01VV2414(CMCP6) NT01VVA1486(CMCP6)
V. vulnificus CMCP6	2	ORTHOMCL5615	2	1	CMCP6:2				NT01VV2337(CMCP6) NT01VV2375(CMCP6)
V. vulnificus CMCP6	2	ORTHOMCL5616	2	1	CMCP6:2				NT01VV2328(CMCP6) NT01VV2445(CMCP6)
V. vulnificus CMCP6	2	ORTHOMCL5701	2	1	CMCP6:2				NT01VV0005(CMCP6) NT01VVA0689(CMCP6)
V. vulnificus CMCP6	2	ORTHOMCL5702	2	1	CMCP6:2				NT01VV0002(CMCP6) NT01VVA0692(CMCP6)
V. vulnificus CMCP6	3	ORTHOMCL4309	3	1	CMCP6:3				NT01VV2331(CMCP6) NT01VV2381(CMCP6) NT01VV2393(CMCP6)
V. vulnificus CMCP6	3	ORTHOMCL4312	3	1	CMCP6:3				NT01VV0763(CMCP6) NT01VV0765(CMCP6) NT01VV0766(CMCP6)
V. vulnificus CMCP6	2	ORTHOMCL4314	3	2	CMCP6:2;YJ016:1				NT01VV0003(CMCP6) NT01VVA0691(CMCP6) NT02VV1131(YJ016)
V. vulnificus CMCP6	4	ORTHOMCL3828	4	1	CMCP6:4				NT01VV2350(CMCP6) NT01VV2362(CMCP6) NT01VV2437(CMCP6) NT01VV2460(CMCP6)
V. vulnificus CMCP6	4	ORTHOMCL3830	4	1	CMCP6:4				NT01VV2317(CMCP6) NT01VV2330(CMCP6) NT01VV2390(CMCP6) NT01VV2451(CMCP6)
V. vulnificus CMCP6	2	ORTHOMCL3784	4	3	CMCP6:2;O395:1;YJ016:1				NT01VVA1518(CMCP6) NT01VVA1519(CMCP6) NT02VV0340(YJ016) VC0395_0089(O395)
V. vulnificus CMCP6	2	ORTHOMCL3849	4	3	CMCP6:2;VPAR:1;YJ016:1				NT01VP1686(VPAR) NT01VV2340(CMCP6) NT01VV2401(CMCP6) NT02VVA1771(YJ016)
V. vulnificus CMCP6	2	ORTHOMCL3895	4	3	ASAL:1;CMCP6:2;VPAR:1				CAQ77817.1(Asal) NT01VPA1233(VPAR) NT01VV2525(CMCP6) NT01VV2526(CMCP6)
V. vulnificus CMCP6	2	ORTHOMCL3921	4	3	CMCP6:2;ES114:1;PPRO:1				CAG22681.1(Ppro) NT01VF1053(ES114) NT01VV3119(CMCP6) NT01VVA0694(CMCP6)
V. vulnificus CMCP6	3	ORTHOMCL3448	5	3	CMCP6:1;VPAR:3;PPRO:1				CAG22819.1(Ppro) NT01VP1490(VPAR) NT01VP1491(VPAR) NT01VPA0849(VPAR) NT01VVA0300(CMCP6)
V. vulnificus CMCP6	2	ORTHOMCL3410	5	4	N16961:1;CMCP6:2;O395:1;YJ016:1	ET	COG0834	ABC-type amino acid transport/signal transduction systems, periplasmic component/domain	NT01VV2201(CMCP6) NT01VVA0482(CMCP6) NT02VVA1909(YJ016) VC0395_A1200(O395) VC1598(N16961)
V. vulnificus CMCP6	2	ORTHOMCL3480	5	4	CMCP6:2;PPRO:1;VSPL:1;YJ016:1				CAG19795.1(Ppro) CAV18944.1(Vspl) NT01VVA1318(CMCP6) NT01VVA1319(CMCP6) NT02VV0152(YJ016)
V. vulnificus CMCP6	5	ORTHOMCL3118	6	2	CMCP6:5;YJ016:1				NT01VV2341(CMCP6) NT01VV2363(CMCP6) NT01VV2380(CMCP6) NT01VV2446(CMCP6) NT01VV2478(CMCP6) NT02VVA1705(YJ016)
V. vulnificus CMCP6	5	ORTHOMCL3119	6	2	CMCP6:4;YJ016:2				NT01VV0786(CMCP6) NT01VV0787(CMCP6) NT01VV0788(CMCP6) NT01VV0789(CMCP6) NT02VVA0315(YJ016) NT02VVA0317(YJ016)
V. vulnificus CMCP6	2	ORTHOMCL3130	6	5	N16961:1;CMCP6:2;O395:1;VSPL:1;YJ016:1				CAV18284.1(Vspl) NT01VV1504(CMCP6) NT01VV2266(CMCP6) NT02VVA2652(YJ016) VC0395_A2034(O395) VC2456(N16961)
V. vulnificus CMCP6	2	ORTHOMCL3299	6	5	CMCP6:2;VHAR:1;VPAR:1;PPRO:1;YJ016:1				ABU73381.1(Vhar) CAG22991.1(Ppro) NT01VPA0574(VPAR) NT01VVA0496(CMCP6) NT01VVA0497(CMCP6) NT02VV1015(YJ016)
V. vulnificus CMCP6	2	ORTHOMCL2879	7	6	ASAL:1;CMCP6:2;MJ11:1;PPRO:1;VSPL:1;YJ016:1				ACH65968.1(MJ11) CAG23651.1(Ppro) CAQ79589.1(Asal) CAV26952.1(Vspl) NT01VV3112(CMCP6) NT01VVA0697(CMCP6) NT02VVA0132(YJ016)
V. vulnificus CMCP6	8	ORTHOMCL2530	8	1	CMCP6:8				NT01VV0918(CMCP6) NT01VV0924(CMCP6) NT01VV0969(CMCP6) NT01VV1050(CMCP6) NT01VV1154(CMCP6) NT01VV1361(CMCP6) NT01VV1436(CMCP6) NT01VVA1439(CMCP6)
V. vulnificus CMCP6	2	ORTHOMCL2685	8	7	N16961:1;CMCP6:2;VHAR:1;O395:1;PPRO:1;VSPL:1;YJ016:1	R	COG3981	Predicted acetyltransferase	ABU72962.1(Vhar) CAG22035.1(Ppro) CAV26083.1(Vspl) NT01VV2108(CMCP6) NT01VV2376(CMCP6) NT02VVA2030(YJ016) VC0395_0574(O395) VCA0631(N16961)
V. vulnificus CMCP6	9	ORTHOMCL2299	9	1	CMCP6:9				NT01VV0477(CMCP6) NT01VV0917(CMCP6) NT01VV0923(CMCP6) NT01VV0968(CMCP6) NT01VV1051(CMCP6) NT01VV1155(CMCP6) NT01VV1362(CMCP6) NT01VV1437(CMCP6) NT01VVA1440(CMCP6)
V. vulnificus CMCP6	9	ORTHOMCL2300	9	1	CMCP6:9				NT01VV0476(CMCP6) NT01VV0915(CMCP6) NT01VV0922(CMCP6) NT01VV0966(CMCP6) NT01VV1052(CMCP6) NT01VV1156(CMCP6) NT01VV1363(CMCP6) NT01VV1438(CMCP6) NT01VVA1442(CMCP6)
V. vulnificus CMCP6	9	ORTHOMCL2301	9	1	CMCP6:9				NT01VV0475(CMCP6) NT01VV0914(CMCP6) NT01VV0921(CMCP6) NT01VV0965(CMCP6) NT01VV1053(CMCP6) NT01VV1157(CMCP6) NT01VV1364(CMCP6) NT01VV1439(CMCP6) NT01VVA1443(CMCP6)
V. vulnificus CMCP6	2	ORTHOMCL2360	9	8	ASAL:1;CMCP6:2;ES114:1;VHAR:1;MJ11:1;VPAR:1;VSPL:1;YJ016:1				ABU74195.1(Vhar) ACH64252.1(MJ11) CAQ80902.1(Asal) CAV26039.1(Vspl) NT01VFA0157(ES114) NT01VPA0921(VPAR) NT01VVA1008(CMCP6) NT01VVA1344(CMCP6) NT02VV1444(YJ016)
V. vulnificus CMCP6	2	ORTHOMCL2414	9	8	N16961:1;CMCP6:2;VHAR:1;O395:1;VPAR:1;PPRO:1;VSPL:1;YJ016:1				ABU73006.1(Vhar) CAG20186.1(Ppro) CAV27475.1(Vspl) NT01VPA1399(VPAR) NT01VVA1514(CMCP6) NT01VVA1515(CMCP6) NT02VV0337(YJ016) VC0395_0091(O395) VCA0042(N16961)
V. vulnificus CMCP6	2	ORTHOMCL2483	9	8	ASAL:1;CMCP6:2;ES114:1;VHAR:1;MJ11:1;VPAR:1;VSPL:1;YJ016:1				ABU71042.1(Vhar) ACH67139.1(MJ11) CAQ79446.1(Asal) CAV18347.1(Vspl) NT01VF1300(ES114) NT01VP1205(VPAR) NT01VV2308(CMCP6) NT01VV2309(CMCP6) NT02VVA1803(YJ016)
V. vulnificus CMCP6	3	ORTHOMCL2001	10	8	ASAL:1;CMCP6:3;ES114:1;MJ11:1;VPAR:1;PPRO:1;VSPL:1;YJ016:1				ACH66291.1(MJ11) CAG22897.1(Ppro) CAQ79766.1(Asal) CAV25365.1(Vspl) NT01VF0943(ES114) NT01VPA0320(VPAR) NT01VV3045(CMCP6) NT01VV3114(CMCP6) NT01VVA0695(CMCP6) NT02VVA1108(YJ016)
V. vulnificus CMCP6	2	ORTHOMCL341	11	10	ASAL:1;N16961:1;CMCP6:2;ES114:1;VHAR:1;MJ11:1;O395:1;VPAR:1;VSPL:1;YJ016:1	M	COG2885	Outer membrane protein and related peptidoglycan-associated (lipo)proteins	ABU73297.1(Vhar) ACH63471.1(MJ11) CAQ81341.1(Asal) CAV26143.1(Vspl) NT01VFA0514(ES114) NT01VPA0511(VPAR) NT01VVA0522(CMCP6) NT01VVA0523(CMCP6) NT02VV1041(YJ016) VC0395_0603(O395) VCA0659(N16961)
V. vulnificus CMCP6	2	ORTHOMCL994	11	10	N16961:1;CMCP6:2;ES114:1;VHAR:1;MJ11:1;O395:1;VPAR:1;PPRO:1;VSPL:1;YJ016:1	E	COG2902	NAD-specific glutamate dehydrogenase	ABU71304.1(Vhar) ACH65304.1(MJ11) CAG20173.1(Ppro) CAV18584.1(Vspl) NT01VF1379(ES114) NT01VP1508(VPAR) NT01VV2564(CMCP6) NT01VV2565(CMCP6) NT02VVA1589(YJ016) VC0395_A1099(O395) VC1492(N16961)
V. vulnificus CMCP6	2	ORTHOMCL140	12	11	ASAL:1;N16961:1;CMCP6:2;ES114:1;VHAR:1;MJ11:1;O395:1;VPAR:1;PPRO:1;VSPL:1;YJ016:1	R	COG0730	Predicted permeases	ABU73782.1(Vhar) ACH66505.1(MJ11) CAG20850.1(Ppro) CAQ78948.1(Asal) CAV27260.1(Vspl) NT01VF1208(ES114) NT01VPA0698(VPAR) NT01VVA0040(CMCP6) NT01VVA0041(CMCP6) NT02VV0547(YJ016) VC0395_0189(O395) VCA1052(N16961)
V. vulnificus CMCP6	2	ORTHOMCL161	12	11	ASAL:1;N16961:1;CMCP6:2;ES114:1;VHAR:1;MJ11:1;O395:1;VPAR:1;PPRO:1;VSPL:1;YJ016:1	M	COG2982	Uncharacterized protein involved in outer membrane biogenesis	ABU71876.1(Vhar) ACH66763.1(MJ11) CAG19583.1(Ppro) CAQ79913.1(Asal) CAV18063.1(Vspl) NT01VF1880(ES114) NT01VP1928(VPAR) NT01VV2935(CMCP6) NT01VV2936(CMCP6) NT02VVA1212(YJ016) VC0395_A0557(O395) VC1039(N16961)
V. vulnificus CMCP6	2	ORTHOMCL170	12	11	ASAL:1;N16961:1;CMCP6:2;ES114:1;VHAR:1;MJ11:1;O395:1;VPAR:1;PPRO:1;VSPL:1;YJ016:1	R	COG1092	Predicted SAM-dependent methyltransferases	ABU71299.1(Vhar) ACH67248.1(MJ11) CAG20176.1(Ppro) CAQ79236.1(Asal) CAV18587.1(Vspl) NT01VF1382(ES114) NT01VP1505(VPAR) NT01VV2560(CMCP6) NT01VV2561(CMCP6) NT02VVA1592(YJ016) VC0395_A1095(O395) VC1488(N16961)
V. vulnificus CMCP6	2	ORTHOMCL185	12	11	ASAL:1;N16961:1;CMCP6:2;ES114:1;VHAR:1;MJ11:1;O395:1;VPAR:1;PPRO:1;VSPL:1;YJ016:1	LK	COG1200	RecG-like helicase	ABU69627.1(Vhar) ACH67328.1(MJ11) CAG18626.1(Ppro) CAQ80594.1(Asal) CAV17190.1(Vspl) NT01VF2660(ES114) NT01VP0152(VPAR) NT01VV0849(CMCP6) NT01VV0850(CMCP6) NT02VVA0228(YJ016) VC0395_A2283(O395) VC2711(N16961)
V. vulnificus CMCP6 / YJ011	2+2	ORTHOMCL124	13	11	ASAL:1;N16961:1;CMCP6:2;ES114:1;VHAR:1;MJ11:1;O395:1;VPAR:1;PPRO:1;VSPL:1;YJ016:2	R	COG2252	Permeases	ABU70148.1(Vhar) ACH66879.1(MJ11) CAG19248.1(Ppro) CAQ78659.1(Asal) CAV19580.1(Vspl) NT01VF0798(ES114) NT01VP0633(VPAR) NT01VV0335(CMCP6) NT01VV0336(CMCP6) NT02VVA0807(YJ016) NT02VVA0808(YJ016) VC0395_A1868(O395) VC2278(N16961)
V. vulnificus CMCP6 / YJ011	2+2	ORTHOMCL127	13	11	ASAL:1;N16961:1;CMCP6:2;ES114:1;VHAR:1;MJ11:1;O395:1;VPAR:1;PPRO:1;VSPL:1;YJ016:2	R	COG4239	ABC-type uncharacterized transport system, permease component	ABU69642.1(Vhar) ACH65555.1(MJ11) CAG21271.1(Ppro) CAQ78555.1(Asal) CAV26799.1(Vspl) NT01VF0750(ES114) NT01VP0166(VPAR) NT01VV0836(CMCP6) NT01VV2889(CMCP6) NT02VVA0241(YJ016) NT02VVA1253(YJ016) VC0395_0533(O395) VCA0589(N16961)
V. vulnificus CMCP6 / YJ016	2+2	ORTHOMCL2974	7	5	CMCP6:2;VHAR:1;VPAR:1;PPRO:1;YJ016:2				ABU73596.1(Vhar) CAG23216.1(Ppro) NT01VPA0910(VPAR) NT01VV2772(CMCP6) NT01VVA0348(CMCP6) NT02VV0879(YJ016) NT02VVA1362(YJ016)
V. vulnificus CMCP6 / YJ016	2+3	ORTHOMCL2582	8	5	CMCP6:2;VHAR:1;VPAR:1;PPRO:1;YJ016:3				ABU74976.1(Vhar) CAG22938.1(Ppro) NT01VPA1618(VPAR) NT01VV2407(CMCP6) NT01VV2430(CMCP6) NT02VVA1673(YJ016) NT02VVA1726(YJ016) NT02VVA1770(YJ016)
V. vulnificus CMCP6 / YJ016	2+2	ORTHOMCL2633	8	6	N16961:1;CMCP6:2;VHAR:1;O395:1;VPAR:1;YJ016:2	T	COG2198	FOG: HPt domain	ABU74061.1(Vhar) NT01VPA0687(VPAR) NT01VVA0138(CMCP6) NT01VVA1500(CMCP6) NT02VV0324(YJ016) NT02VV0641(YJ016) VC0395_A1259(O395) VC1653(N16961)
V. vulnificus CMCP6 / YJ016	6+3	ORTHOMCL2302	9	2	CMCP6:6;YJ016:3				NT01VV0473(CMCP6) NT01VV0912(CMCP6) NT01VV0919(CMCP6) NT01VV0963(CMCP6) NT01VV1159(CMCP6) NT01VV1366(CMCP6) NT02VVA0163(YJ016) NT02VVA2713(YJ016) NT02VVA2783(YJ016)
V. vulnificus CMCP6 / YJ016	2+2	ORTHOMCL2305	9	7	ASAL:1;N16961:1;CMCP6:2;O395:1;VPAR:1;VSPL:1;YJ016:2	K	COG0583	Transcriptional regulator	CAQ78949.1(Asal) CAV27279.1(Vspl) NT01VPA0059(VPAR) NT01VVA1394(CMCP6) NT01VVA1420(CMCP6) NT02VV0221(YJ016) NT02VV0247(YJ016) VC0395_0186(O395) VCA1055(N16961)
V. vulnificus CMCP6 / YJ016	2+2	ORTHOMCL2306	9	7	ASAL:1;N16961:1;CMCP6:2;O395:1;VPAR:1;PPRO:1;YJ016:2	S	COG3930	Uncharacterized protein conserved in bacteria	CAG23344.1(Ppro) CAQ80930.1(Asal) NT01VP0497(VPAR) NT01VV0512(CMCP6) NT01VVA1199(CMCP6) NT02VV0028(YJ016) NT02VVA0647(YJ016) VC0395_0218(O395) VCA1023(N16961)
V. vulnificus CMCP6 / YJ016	2+2	ORTHOMCL1145	11	9	ASAL:1;CMCP6:2;ES114:1;VHAR:1;MJ11:1;VPAR:1;PPRO:1;VSPL:1;YJ016:2				ABU70722.1(Vhar) ACH66218.1(MJ11) CAG22382.1(Ppro) CAQ79815.1(Asal) CAV27336.1(Vspl) NT01VF1733(ES114) NT01VP1021(VPAR) NT01VV0039(CMCP6) NT01VV2648(CMCP6) NT02VVA1038(YJ016) NT02VVA1480(YJ016)
V. vulnificus CMCP6 / YJ016	2+2	ORTHOMCL188	12	10	N16961:1;CMCP6:2;ES114:1;VHAR:1;MJ11:1;O395:1;VPAR:1;PPRO:1;VSPL:1;YJ016:2				ABU69422.1(Vhar) ACH66056.1(MJ11) CAG19910.1(Ppro) CAV20393.1(Vspl) NT01VF1161(ES114) NT01VP2875(VPAR) NT01VV1024(CMCP6) NT01VV1926(CMCP6) NT02VVA2241(YJ016) NT02VVA3054(YJ016) VC0395_A1588(O395) VC2002(N16961)
V. vulnificus CMCP6 / YJ016 / V. harveyi		ORTHOMCL2482	9	5	CMCP6:2;VHAR:3;O395:1;PPRO:1;YJ016:2				ABU71066.1(Vhar) ABU71069.1(Vhar) ABU71074.1(Vhar) CAG20079.1(Ppro) NT01VVA0823(CMCP6) NT01VVA0824(CMCP6) NT02VV1249(YJ016) NT02VV1250(YJ016) VC0395_A1801(O395)
V. vulnificus CMCP6 / YJ-16	2+2	ORTHOMCL2011	10	8	N16961:1;CMCP6:2;ES114:1;MJ11:1;O395:1;PPRO:1;VSPL:1;YJ016:2	Q	COG2015	Alkyl sulfatase and related hydrolases	ACH64227.1(MJ11) CAG19676.1(Ppro) CAV25339.1(Vspl) NT01VFA0034(ES114) NT01VVA0880(CMCP6) NT01VVA0986(CMCP6) NT02VV1308(YJ016) NT02VV1424(YJ016) VC0395_A0311(O395) VC0783(N16961)
V. vulnificus CMCP6 / YJ-16	2+2	ORTHOMCL2014	10	8	N16961:1;CMCP6:2;ES114:1;MJ11:1;O395:1;VPAR:1;PPRO:1;YJ016:2	T	COG2202	FOG: PAS/PAC domain	ACH64021.1(MJ11) CAG23198.1(Ppro) NT01VFA0091(ES114) NT01VPA0558(VPAR) NT01VVA0071(CMCP6) NT01VVA0370(CMCP6) NT02VV0577(YJ016) NT02VV0902(YJ016) VC0395_0250(O395) VCA0988(N16961)
V. vulnificus CMCP6 / YJ-16	2+2	ORTHOMCL2060	10	8	N16961:1;CMCP6:2;VHAR:1;O395:1;VPAR:1;PPRO:2;VSPL:1;YJ016:1	T	COG0784	FOG: CheY-like receiver	ABU74063.1(Vhar) CAG20614.1(Ppro) CAG22529.1(Ppro) CAV19218.1(Vspl) NT01VPA0693(VPAR) NT01VV3115(CMCP6) NT01VVA0140(CMCP6) NT02VV0643(YJ016) VC0395_A1257(O395) VC1651(N16961)
V. vulnificus CMCP6 / YJ-16	2+2	ORTHOMCL2095	10	8	N16961:1;CMCP6:2;ES114:1;VHAR:1;MJ11:1;O395:1;VPAR:1;YJ016:2	M	COG3206	Uncharacterized protein involved in exopolysaccharide biosynthesis	ABU73110.1(Vhar) ACH66286.1(MJ11) NT01VF0372(ES114) NT01VPA1313(VPAR) NT01VV2216(CMCP6) NT01VVA1566(CMCP6) NT02VV0388(YJ016) NT02VVA1895(YJ016) VC0395_A0461(O395) VC0937(N16961)
V. vulnificus CMCP6 / YJ-16	2+2	ORTHOMCL2105	10	8	ASAL:1;N16961:1;CMCP6:1;VHAR:2;O395:1;VPAR:2;VSPL:1;YJ016:1	R	COG0384	Predicted epimerase, PhzC/PhzF homolog	ABU72855.1(Vhar) ABU74509.1(Vhar) CAQ79191.1(Asal) CAV26707.1(Vspl) NT01VPA0461(VPAR) NT01VPA1074(VPAR) NT01VVA0870(CMCP6) NT02VV1299(YJ016) VC0395_0927(O395) VCA0395(N16961)
V. vulnificus CMCP6 / YJ-16	2+2	ORTHOMCL2262	10	8	ASAL:1;CMCP6:2;ES114:1;VHAR:1;MJ11:1;VPAR:1;PPRO:1;YJ016:2				ABU69644.1(Vhar) ACH66703.1(MJ11) CAG21269.1(Ppro) CAQ78553.1(Asal) NT01VF0752(ES114) NT01VP0168(VPAR) NT01VV0834(CMCP6) NT01VV2887(CMCP6) NT02VVA0243(YJ016) NT02VVA1256(YJ016)
V. vulnificus YJ016	2	ORTHOMCL5362	2	1	YJ016:2				NT02VVA1767(YJ016) NT02VVA1775(YJ016)
V. vulnificus YJ016	2	ORTHOMCL5363	2	1	YJ016:2				NT02VVA1694(YJ016) NT02VVA1719(YJ016)
V. vulnificus YJ016	2	ORTHOMCL5364	2	1	YJ016:2				NT02VVA1524(YJ016) NT02VVA1525(YJ016)
V. vulnificus YJ016	2	ORTHOMCL5365	2	1	YJ016:2				NT02VVA0683(YJ016) NT02VVA2990(YJ016)
V. vulnificus YJ016	2	ORTHOMCL5374	2	1	YJ016:2				NT02VV1487(YJ016) NT02VV1488(YJ016)
V. vulnificus YJ016	2	ORTHOMCL5375	2	1	YJ016:2				NT02VV1483(YJ016) NT02VV1484(YJ016)
V. vulnificus YJ016	2	ORTHOMCL5376	2	1	YJ016:2				NT02VV0784(YJ016) NT02VV0789(YJ016)
V. vulnificus YJ016	2	ORTHOMCL5377	2	1	YJ016:2				NT02VV0780(YJ016) NT02VV0785(YJ016)
V. vulnificus YJ016	2	ORTHOMCL5379	2	1	YJ016:2				NT02VV0485(YJ016) NT02VV0486(YJ016)
V. vulnificus YJ016	3	ORTHOMCL4287	3	1	YJ016:3				NT02VVA2355(YJ016) NT02VVA2357(YJ016) NT02VVA2358(YJ016)
V. vulnificus YJ016	3	ORTHOMCL4298	3	1	YJ016:3				NT02VV0309(YJ016) NT02VV0310(YJ016) NT02VV0311(YJ016)
V. vulnificus YJ016	2	ORTHOMCL4295	3	2	N16961:1;YJ016:2				NT02VVA1712(YJ016) NT02VVA1795(YJ016) VCA0294(N16961)
V. vulnificus YJ016	2	ORTHOMCL4308	3	2	CMCP6:1;YJ016:2				NT01VV2431(CMCP6) NT02VVA1674(YJ016) NT02VVA1697(YJ016)
V. vulnificus YJ016	2	ORTHOMCL4404	3	2	VSPL:1;YJ016:2				CAV25413.1(Vspl) NT02VVA0499(YJ016) NT02VVA2021(YJ016)
V. vulnificus YJ016	2	ORTHOMCL4421	3	2	VSPL:1;YJ016:2				CAV18843.1(Vspl) NT02VVA0762(YJ016) NT02VVA2091(YJ016)
V. vulnificus YJ016	2	ORTHOMCL4422	3	2	VSPL:1;YJ016:2				CAV18838.1(Vspl) NT02VVA0763(YJ016) NT02VVA2090(YJ016)
V. vulnificus YJ016	3	ORTHOMCL3829	4	2	CMCP6:1;YJ016:3				NT01VV2345(CMCP6) NT02VVA1701(YJ016) NT02VVA1734(YJ016) NT02VVA1738(YJ016)
V. vulnificus YJ016	2	ORTHOMCL3860	4	3	N16961:1;ES114:1;YJ016:2				NT01VFA0530(ES114) NT02VVA0490(YJ016) NT02VVA0491(YJ016) VC0506(N16961)
V. vulnificus YJ016	2	ORTHOMCL3882	4	3	CMCP6:1;VSPL:1;YJ016:2				CAV18845.1(Vspl) NT01VVA0626(CMCP6) NT02VVA0760(YJ016) NT02VVA2093(YJ016)
V. vulnificus YJ016	2	ORTHOMCL3883	4	3	ES114:1;VSPL:1;YJ016:2				CAV18844.1(Vspl) NT01VFA0531(ES114) NT02VVA0761(YJ016) NT02VVA2092(YJ016)
V. vulnificus YJ016	2	ORTHOMCL3897	4	3	PPRO:1;VSPL:1;YJ016:2				CAG23812.1(Ppro) CAV26772.1(Vspl) NT02VV0488(YJ016) NT02VV1133(YJ016)
V. vulnificus YJ016	2	ORTHOMCL4089	4	3	VHAR:1;VPAR:1;YJ016:2				ABU74723.1(Vhar) NT01VPA0119(VPAR) NT02VVA1703(YJ016) NT02VVA1759(YJ016)
V. vulnificus YJ016	2	ORTHOMCL4223	4	3	VHAR:1;VPAR:1;YJ016:2				ABU71427.1(Vhar) NT01VP1639(VPAR) NT02VVA1693(YJ016) NT02VVA1733(YJ016)
V. vulnificus YJ016	2	ORTHOMCL3432	5	4	N16961:1;ES114:1;VSPL:1;YJ016:2				CAV18841.1(Vspl) NT01VFA0534(ES114) NT02VVA0494(YJ016) NT02VVA0765(YJ016) VC0509(N16961)
V. vulnificus YJ016	2	ORTHOMCL3534	5	4	ES114:1;MJ11:1;PPRO:1;YJ016:2				ACH64505.1(MJ11) CAG22026.1(Ppro) NT01VFA1002(ES114) NT02VVA0504(YJ016) NT02VVA0505(YJ016)
V. vulnificus YJ016	2	ORTHOMCL3126	6	5	N16961:1;ES114:1;O395:1;VSPL:1;YJ016:2	K	COG3311	Predicted transcriptional regulator	CAV18839.1(Vspl) NT01VFA0536(ES114) NT02VVA0767(YJ016) NT02VVA2086(YJ016) VC0395_A1382(O395) VC1785(N16961)
V. vulnificus YJ016	2	ORTHOMCL3136	6	5	CMCP6:1;VPAR:1;PPRO:1;VSPL:1;YJ016:2				CAG23598.1(Ppro) CAV25418.1(Vspl) NT01VPA0070(VPAR) NT01VVA0907(CMCP6) NT02VV1351(YJ016) NT02VVA0520(YJ016)
V. vulnificus YJ016	2	ORTHOMCL3153	6	5	N16961:1;O395:1;PPRO:1;VSPL:1;YJ016:2	J	COG1670	Acetyltransferases, including N-acetylases of ribosomal proteins	CAG20375.1(Ppro) CAV27437.1(Vspl) NT02VVA1773(YJ016) NT02VVA1779(YJ016) VC0395_0826(O395) VCA0442(N16961)
V. vulnificus YJ016	6	ORTHOMCL2839	7	2	VPAR:1;YJ016:6				NT01VPA1286(VPAR) NT02VV1361(YJ016) NT02VVA1666(YJ016) NT02VVA1732(YJ016) NT02VVA1838(YJ016) NT02VVA2032(YJ016) NT02VVA2991(YJ016)
V. vulnificus YJ016	2	ORTHOMCL3038	7	6	CMCP6:1;ES114:1;VHAR:1;MJ11:1;VPAR:1;YJ016:2				ABU72011.1(Vhar) ACH66649.1(MJ11) NT01VF1301(ES114) NT01VP2022(VPAR) NT01VV1932(CMCP6) NT02VVA0148(YJ016) NT02VVA2235(YJ016)
V. vulnificus YJ016	2	ORTHOMCL3059	7	6	ES114:1;VHAR:1;MJ11:1;VPAR:1;VSPL:1;YJ016:2				ABU71507.1(Vhar) ACH67088.1(MJ11) CAV26701.1(Vspl) NT01VF1438(ES114) NT01VP1302(VPAR) NT02VVA1763(YJ016) NT02VVA1768(YJ016)
V. vulnificus YJ016	2	ORTHOMCL3085	7	6	N16961:1;CMCP6:1;VHAR:1;O395:1;PPRO:1;YJ016:2	K	COG2378	Predicted transcriptional regulator	ABU70656.1(Vhar) CAG20923.1(Ppro) NT01VV2097(CMCP6) NT02VVA2055(YJ016) NT02VVA2079(YJ016) VC0395_A1370(O395) VC1772(N16961)
V. vulnificus YJ016	2	ORTHOMCL2724	8	7	CMCP6:1;ES114:1;VHAR:1;MJ11:1;VPAR:1;PPRO:1;YJ016:2				ABU72010.1(Vhar) ACH66156.1(MJ11) CAG22767.1(Ppro) NT01VF1302(ES114) NT01VP2021(VPAR) NT01VV1933(CMCP6) NT02VVA0147(YJ016) NT02VVA2234(YJ016)
V. vulnificus YJ016	4	ORTHOMCL2464	9	6	ES114:1;VHAR:1;MJ11:1;VPAR:1;VSPL:1;YJ016:4				ABU71532.1(Vhar) ACH64417.1(MJ11) CAV26725.1(Vspl) NT01VFA0632(ES114) NT01VPA0429(VPAR) NT02VVA1681(YJ016) NT02VVA1715(YJ016) NT02VVA1718(YJ016) NT02VVA1739(YJ016)
V. vulnificus YJ016	2	ORTHOMCL2320	9	8	N16961:1;CMCP6:1;ES114:1;MJ11:1;O395:1;PPRO:1;VSPL:1;YJ016:2	R	COG3153	Predicted acetyltransferase	ACH64223.1(MJ11) CAG20194.1(Ppro) CAV27344.1(Vspl) NT01VFA0114(ES114) NT01VVA1032(CMCP6) NT02VV1467(YJ016) NT02VVA0129(YJ016) VC0395_0967(O395) VCA0263(N16961)
V. vulnificus YJ016	2	ORTHOMCL2174	10	9	N16961:1;CMCP6:1;VHAR:1;MJ11:1;O395:1;VPAR:1;PPRO:1;VSPL:1;YJ016:2	G	COG1593	TRAP-type C4-dicarboxylate transport system, large permease component	ABU71521.1(Vhar) ACH63559.1(MJ11) CAG23736.1(Ppro) CAV19374.1(Vspl) NT01VP0858(VPAR) NT01VV0029(CMCP6) NT02VV1516(YJ016) NT02VVA1048(YJ016) VC0395_A1517(O395) VC1927(N16961)
V. vulnificus YJ016	2	ORTHOMCL2230	10	9	N16961:1;CMCP6:1;VHAR:1;MJ11:1;O395:1;VPAR:1;PPRO:1;VSPL:1;YJ016:2	G	COG1638	TRAP-type C4-dicarboxylate transport system, periplasmic component	ABU70388.1(Vhar) ACH64602.1(MJ11) CAG23738.1(Ppro) CAV19376.1(Vspl) NT01VP0856(VPAR) NT01VV0031(CMCP6) NT02VV1514(YJ016) NT02VVA1046(YJ016) VC0395_A1519(O395) VC1929(N16961)
V. vulnificus YJ016 / P. pro / V. spl		ORTHOMCL2358	9	6	CMCP6:1;VHAR:1;VPAR:1;PPRO:2;VSPL:2;YJ016:2				ABU74240.1(Vhar) CAG19686.1(Ppro) CAG23593.1(Ppro) CAV18379.1(Vspl) CAV25244.1(Vspl) NT01VPA0076(VPAR) NT01VVA0897(CMCP6) NT02VV1337(YJ016) NT02VVA0524(YJ016)
		ORTHOMCL114	13	7	ASAL:2;N16961:2;ES114:1;VHAR:2;O395:3;VPAR:1;YJ016:2	L	COG2946	Putative phage replication protein RstA	ABU71272.1(Vhar) ABU73672.1(Vhar) CAQ81385.1(Asal) CAQ81388.1(Asal) NT01VFA0595(ES114) NT01VP1464(VPAR) NT02VV0782(YJ016) NT02VV0787(YJ016) VC0395_0506(O395) VC0395_A1066(O395) VC0395_A1069(O395) VC1454(N16961) VC1463(N16961)
		ORTHOMCL120	13	5	ASAL:1;N16961:5;CMCP6:1;VHAR:1;O395:5	L	COG2963	Transposase and inactivated derivatives	ABU70645.1(Vhar) CAQ78124.1(Asal) NT01VV0381(CMCP6) VC0256(N16961) VC0395_0441(O395) VC0395_0731(O395) VC0395_0739(O395) VC0395_A1387(O395) VC0395_A2360(O395) VC1790(N16961) VCA0372(N16961) VCA0507(N16961) VCA0792(N16961)
		ORTHOMCL17	29	2	ASAL:27;PPRO:2				CAG22702.1(Ppro) CAG22739.1(Ppro) CAQ78079.1(Asal) CAQ78141.1(Asal) CAQ78148.1(Asal) CAQ78993.1(Asal) CAQ79063.1(Asal) CAQ79110.1(Asal) CAQ79148.1(Asal) CAQ79163.1(Asal) CAQ79177.1(Asal) CAQ79302.1(Asal) CAQ79306.1(Asal) CAQ79318.1(Asal) CAQ79422.1(Asal) CAQ79597.1(Asal) CAQ79722.1(Asal) CAQ80133.1(Asal) CAQ80544.1(Asal) CAQ81031.1(Asal) CAQ81102.1(Asal) CAQ81437.1(Asal) CAQ81502.1(Asal) CAQ81556…
		ORTHOMCL3526	5	3	ASAL:2;MJ11:1;PPRO:2				ACH64667.1(MJ11) CAG17963.1(Ppro) CAG23491.1(Ppro) CAQ77706.1(Asal) CAQ81950.1(Asal)
		ORTHOMCL3116	6	3	N16961:2;O395:2;YJ016:2				NT02VVA1723(YJ016) NT02VVA1796(YJ016) VC0395_0892(O395) VC0395_0895(O395) VCA0292(N16961) VCA0364(N16961)
		ORTHOMCL3117	6	3	N16961:2;O395:3;YJ016:1	L	COG3039	Transposase and inactivated derivatives, IS5 family	NT02VVA0501(YJ016) VC0395_0569(O395) VC0395_0800(O395) VC0395_0947(O395) VCA0282(N16961) VCA0472(N16961)
		ORTHOMCL3144	6	3	VPAR:1;PPRO:3;VSPL:2				CAG21194.1(Ppro) CAG22546.1(Ppro) CAG22729.1(Ppro) CAV26252.1(Vspl) CAV26254.1(Vspl) NT01VPA1253(VPAR)
		ORTHOMCL3346	6	3	ASAL:3;VHAR:2;PPRO:1				ABU71553.1(Vhar) ABU73972.1(Vhar) CAG17969.1(Ppro) CAQ77747.1(Asal) CAQ81926.1(Asal) CAQ81941.1(Asal)
		ORTHOMCL3373	6	4	VHAR:2;MJ11:1;VPAR:1;PPRO:2				ABU70426.1(Vhar) ABU74115.1(Vhar) ACH66235.1(MJ11) CAG19389.1(Ppro) CAG23575.1(Ppro) NT01VPA1303(VPAR)
		ORTHOMCL2841	7	2	VSPL:2;YJ016:5				CAV19057.1(Vspl) CAV26597.1(Vspl) NT02VVA1671(YJ016) NT02VVA1700(YJ016) NT02VVA1728(YJ016) NT02VVA1730(YJ016) NT02VVA1750(YJ016)
		ORTHOMCL3105	7	4	ASAL:2;VHAR:2;MJ11:2;VPAR:1				ABU69546.1(Vhar) ABU74678.1(Vhar) ACH64055.1(MJ11) ACH64268.1(MJ11) CAQ77716.1(Asal) CAQ81905.1(Asal) NT01VPA1193(VPAR)
		ORTHOMCL2842	7	5	N16961:1;CMCP6:2;O395:1;VSPL:1;YJ016:2	T	COG2202	FOG: PAS/PAC domain	CAV18455.1(Vspl) NT01VVA0076(CMCP6) NT01VVA0977(CMCP6) NT02VV0582(YJ016) NT02VV1415(YJ016) VC0395_A0965(O395) VC1349(N16961)
		ORTHOMCL2851	7	5	ASAL:1;N16961:2;CMCP6:1;O395:2;PPRO:1	S	COG4453	Uncharacterized protein conserved in bacteria	CAG22752.1(Ppro) CAQ79323.1(Asal) NT01VV2469(CMCP6) VC0395_0764(O395) VC0395_0915(O395) VCA0319(N16961) VCA0482(N16961)
		ORTHOMCL2852	7	5	ASAL:1;N16961:2;CMCP6:1;O395:2;PPRO:1	KR	COG0454	Histone acetyltransferase HPA2 and related acetyltransferases	CAG22751.1(Ppro) CAQ79324.1(Asal) NT01VV2468(CMCP6) VC0395_0765(O395) VC0395_0916(O395) VCA0318(N16961) VCA0481(N16961)
		ORTHOMCL2979	7	5	ASAL:1;VHAR:1;VPAR:1;VSPL:2;YJ016:2				ABU73540.1(Vhar) CAQ76620.1(Asal) CAV17498.1(Vspl) CAV27600.1(Vspl) NT01VPA0720(VPAR) NT02VVA0293(YJ016) NT02VVA0294(YJ016)
		ORTHOMCL2531	8	4	N16961:2;O395:3;VSPL:1;YJ016:2	K	COG1396	Predicted transcriptional regulators	CAV18613.1(Vspl) NT02VV0781(YJ016) NT02VV0786(YJ016) VC0395_0505(O395) VC0395_A1067(O395) VC0395_A1070(O395) VC1455(N16961) VC1464(N16961)
		ORTHOMCL2534	8	5	CMCP6:1;VPAR:1;PPRO:2;VSPL:3;YJ016:1				CAG21420.1(Ppro) CAG21423.1(Ppro) CAV27721.1(Vspl) CAV27723.1(Vspl) CAV27725.1(Vspl) NT01VP1345(VPAR) NT01VV1813(CMCP6) NT02VVA2356(YJ016)
		ORTHOMCL2631	8	5	ES114:3;VHAR:1;MJ11:1;VPAR:1;VSPL:2				ABU74100.1(Vhar) ACH64405.1(MJ11) CAV26880.1(Vspl) CAV26887.1(Vspl) NT01VFA0726(ES114) NT01VFA0727(ES114) NT01VFA0729(ES114) NT01VP1319(VPAR)
		ORTHOMCL2780	8	5	ASAL:1;CMCP6:1;ES114:1;VHAR:2;O395:3				ABU70957.1(Vhar) ABU72951.1(Vhar) CAQ78730.1(Asal) NT01VF2162(ES114) NT01VV0095(CMCP6) VC0395_1037(O395) VC0395_A0698(O395) VC0395_A0739(O395)
		ORTHOMCL2606	8	6	N16961:2;CMCP6:1;VHAR:1;O395:1;VPAR:2;VSPL:1	R	COG3324	Predicted enzyme related to lactoylglutathione lyase	ABU74472.1(Vhar) CAV25976.1(Vspl) NT01VP1689(VPAR) NT01VPA0289(VPAR) NT01VV2395(CMCP6) VC0395_0880(O395) VCA0338(N16961) VCA0415(N16961)
		ORTHOMCL2614	8	6	ES114:1;VHAR:1;MJ11:1;VPAR:1;PPRO:2;VSPL:2				ABU74359.1(Vhar) ACH63386.1(MJ11) CAG22325.1(Ppro) CAG23281.1(Ppro) CAV25373.1(Vspl) CAV27531.1(Vspl) NT01VFA0831(ES114) NT01VPA0376(VPAR)
		ORTHOMCL2617	8	6	N16961:1;CMCP6:2;VHAR:1;O395:1;PPRO:2;YJ016:1	E	COG0346	Lactoylglutathione lyase and related lyases	ABU74265.1(Vhar) CAG22122.1(Ppro) CAG22326.1(Ppro) NT01VV2423(CMCP6) NT01VV2482(CMCP6) NT02VVA1794(YJ016) VC0395_0835(O395) VCA0432(N16961)
		ORTHOMCL2632	8	6	ASAL:1;ES114:2;VHAR:1;MJ11:2;PPRO:1;VSPL:1				ABU74089.1(Vhar) ACH64311.1(MJ11) ACH66825.1(MJ11) CAG20877.1(Ppro) CAQ81122.1(Asal) CAV17075.1(Vspl) NT01VF0552(ES114) NT01VFA0222(ES114)
		ORTHOMCL2777	8	6	CMCP6:1;ES114:1;VHAR:2;MJ11:1;VPAR:2;YJ016:1				ABU71056.1(Vhar) ABU74771.1(Vhar) ACH64010.1(MJ11) NT01VFA0695(ES114) NT01VP1212(VPAR) NT01VPA0095(VPAR) NT01VV2275(CMCP6) NT02VVA1839(YJ016)
		ORTHOMCL2815	8	6	ASAL:2;CMCP6:2;ES114:1;VHAR:1;VPAR:1;YJ016:1				ABU69680.1(Vhar) CAQ77848.1(Asal) CAQ77945.1(Asal) NT01VF0158(ES114) NT01VP0203(VPAR) NT01VV0797(CMCP6) NT01VV0809(CMCP6) NT02VVA0307(YJ016)
		ORTHOMCL2307	9	7	ASAL:1;N16961:2;CMCP6:1;O395:1;VPAR:2;PPRO:1;YJ016:1				CAG19916.1(Ppro) CAQ81913.1(Asal) NT01VP1710(VPAR) NT01VP1720(VPAR) NT01VVA1484(CMCP6) NT02VV0304(YJ016) VC0395_0742(O395) VCA0349(N16961) VCA0504(N16961)
		ORTHOMCL2327	9	7	ASAL:1;N16961:2;ES114:1;VHAR:1;O395:1;VSPL:1;YJ016:2	L	COG2003	DNA repair proteins	ABU75012.1(Vhar) CAQ81892.1(Asal) CAV18840.1(Vspl) NT01VFA0535(ES114) NT02VVA0495(YJ016) NT02VVA2087(YJ016) VC0395_A1383(O395) VC0510(N16961) VC1786(N16961)
		ORTHOMCL2415	9	7	CMCP6:1;ES114:1;VHAR:2;MJ11:1;VPAR:2;VSPL:1;YJ016:1				ABU72999.1(Vhar) ABU74277.1(Vhar) ACH65277.1(MJ11) CAV27514.1(Vspl) NT01VF1211(ES114) NT01VPA0437(VPAR) NT01VPA1404(VPAR) NT01VVA0785(CMCP6) NT02VV1213(YJ016)
		ORTHOMCL2462	9	7	ASAL:1;N16961:1;CMCP6:2;ES114:1;VHAR:1;MJ11:1;O395:2	D	COG2161	Antitoxin of toxin-antitoxin stability system	ABU71562.1(Vhar) ACH64517.1(MJ11) CAQ81296.1(Asal) NT01VFA0660(ES114) NT01VV2332(CMCP6) NT01VV2357(CMCP6) VC0395_0758(O395) VC0395_0850(O395) VCA0488(N16961)
		ORTHOMCL2463	9	7	ASAL:1;N16961:1;CMCP6:2;ES114:1;VHAR:1;MJ11:1;O395:2	R	COG3668	Plasmid stabilization system protein	ABU71561.1(Vhar) ACH63803.1(MJ11) CAQ81297.1(Asal) NT01VFA0659(ES114) NT01VV2333(CMCP6) NT01VV2358(CMCP6) VC0395_0757(O395) VC0395_0849(O395) VCA0489(N16961)
		ORTHOMCL2155	10	6	ASAL:2;CMCP6:1;VHAR:1;MJ11:2;PPRO:1;VSPL:3				ABU72020.1(Vhar) ACH64657.1(MJ11) ACH64757.1(MJ11) CAG21418.1(Ppro) CAQ78853.1(Asal) CAQ81167.1(Asal) CAV26236.1(Vspl) CAV26824.1(Vspl) CAV27717.1(Vspl) NT01VV1816(CMCP6)
		ORTHOMCL2047	10	7	CMCP6:2;ES114:1;VHAR:1;MJ11:3;VPAR:1;PPRO:1;VSPL:1				ABU74444.1(Vhar) ACH63663.1(MJ11) ACH64000.1(MJ11) ACH64201.1(MJ11) CAG22214.1(Ppro) CAV18779.1(Vspl) NT01VFA0668(ES114) NT01VPA0318(VPAR) NT01VV2394(CMCP6) NT01VV2457(CMCP6)
		ORTHOMCL2186	10	7	ASAL:1;CMCP6:1;VHAR:1;MJ11:2;PPRO:2;VSPL:2;YJ016:1				ABU71286.1(Vhar) ACH64784.1(MJ11) ACH64795.1(MJ11) CAG22825.1(Ppro) CAG22826.1(Ppro) CAQ81962.1(Asal) CAV18610.1(Vspl) CAV18618.1(Vspl) NT01VVA0310(CMCP6) NT02VV0790(YJ016)
		ORTHOMCL2190	10	7	ASAL:2;CMCP6:1;ES114:2;VHAR:1;MJ11:2;VSPL:1;YJ016:1				ABU71229.1(Vhar) ACH66153.1(MJ11) ACH67037.1(MJ11) CAQ79209.1(Asal) CAQ79734.1(Asal) CAV18665.1(Vspl) NT01VF1642(ES114) NT01VF1780(ES114) NT01VV2509(CMCP6) NT02VVA1640(YJ016)
		ORTHOMCL2004	10	8	N16961:1;CMCP6:1;ES114:1;MJ11:1;O395:1;VPAR:2;PPRO:2;YJ016:1	M	COG0787	Alanine racemase	ACH65424.1(MJ11) CAG21670.1(Ppro) CAG23797.1(Ppro) NT01VF0796(ES114) NT01VP2680(VPAR) NT01VPA0941(VPAR) NT01VVA0474(CMCP6) NT02VV0995(YJ016) VC0395_A0930(O395) VC1312(N16961)
		ORTHOMCL2094	10	8	N16961:1;CMCP6:2;ES114:1;VHAR:1;MJ11:1;O395:1;VPAR:1;YJ016:2	M	COG2148	Sugar transferases involved in lipopolysaccharide synthesis	ABU73113.1(Vhar) ACH66550.1(MJ11) NT01VF0375(ES114) NT01VPA1310(VPAR) NT01VV2213(CMCP6) NT01VVA1569(CMCP6) NT02VV0391(YJ016) NT02VVA1898(YJ016) VC0395_A0458(O395) VC0934(N16961)
		ORTHOMCL2124	10	8	N16961:1;CMCP6:1;VHAR:1;O395:1;VPAR:2;PPRO:1;VSPL:1;YJ016:2	C	COG1012	NAD-dependent aldehyde dehydrogenases	ABU72530.1(Vhar) CAG22511.1(Ppro) CAV25649.1(Vspl) NT01VP1669(VPAR) NT01VP2468(VPAR) NT01VVA1264(CMCP6) NT02VV0089(YJ016) NT02VVA1531(YJ016) VC0395_A1344(O395) VC1745(N16961)
		ORTHOMCL2173	10	8	N16961:2;CMCP6:2;VHAR:1;O395:1;VPAR:1;PPRO:1;VSPL:1;YJ016:1	T	COG0784	FOG: CheY-like receiver	ABU71586.1(Vhar) CAG19623.1(Ppro) CAV19010.1(Vspl) NT01VP1172(VPAR) NT01VV2738(CMCP6) NT01VV2739(CMCP6) NT02VVA1392(YJ016) VC0395_A0726(O395) VC1156(N16961) VC1157(N16961)
		ORTHOMCL2283	10	8	CMCP6:1;ES114:1;VHAR:2;MJ11:1;VPAR:2;PPRO:1;VSPL:1;YJ016:1				ABU69320.1(Vhar) ABU73558.1(Vhar) ACH65393.1(MJ11) CAG23808.1(Ppro) CAV25640.1(Vspl) NT01VF1069(ES114) NT01VP2794(VPAR) NT01VPA0960(VPAR) NT01VVA0097(CMCP6) NT02VV0604(YJ016)
		ORTHOMCL196	11	8	N16961:1;CMCP6:1;ES114:2;MJ11:2;O395:2;VPAR:1;PPRO:1;YJ016:1	NT	COG0840	Methyl-accepting chemotaxis protein	ACH63445.1(MJ11) ACH64017.1(MJ11) CAG23796.1(Ppro) NT01VFA0171(ES114) NT01VFA0172(ES114) NT01VPA0940(VPAR) NT01VVA0473(CMCP6) NT02VV0994(YJ016) VC0395_0210(O395) VC0395_A0931(O395) VC1313(N16961)
		ORTHOMCL250	11	8	ASAL:1;CMCP6:1;ES114:2;VHAR:1;MJ11:2;VPAR:1;VSPL:2;YJ016:1				ABU74091.1(Vhar) ACH64015.1(MJ11) ACH65878.1(MJ11) CAQ81120.1(Asal) CAV17073.1(Vspl) CAV25988.1(Vspl) NT01VF0551(ES114) NT01VFA0221(ES114) NT01VPA0670(VPAR) NT01VVA0084(CMCP6) NT02VV0588(YJ016)
		ORTHOMCL476	11	8	ASAL:1;N16961:1;CMCP6:2;VHAR:1;O395:1;VPAR:2;PPRO:1;YJ016:2	G	COG1486	Alpha-galactosidases/6-phospho-beta-glucosidases, family 4 of glycosyl hydrolases	ABU72537.1(Vhar) CAG18927.1(Ppro) CAQ81778.1(Asal) NT01VP2472(VPAR) NT01VPA1594(VPAR) NT01VV1431(CMCP6) NT01VVA1050(CMCP6) NT02VV1504(YJ016) NT02VVA2719(YJ016) VC0395_A0903(O395) VC1284(N16961)
		ORTHOMCL645	11	8	ASAL:2;N16961:1;CMCP6:2;ES114:1;VHAR:1;O395:1;VPAR:1;YJ016:2	R	COG3083	Predicted hydrolase of alkaline phosphatase superfamily	ABU72251.1(Vhar) CAQ77866.1(Asal) CAQ77927.1(Asal) NT01VF0145(ES114) NT01VP2227(VPAR) NT01VV0810(CMCP6) NT01VV1719(CMCP6) NT02VVA0284(YJ016) NT02VVA2446(YJ016) VC0395_A2178(O395) VC2600(N16961)
		ORTHOMCL967	11	8	N16961:2;CMCP6:1;VHAR:1;O395:2;VPAR:1;PPRO:1;VSPL:2;YJ016:1	C	COG1012	NAD-dependent aldehyde dehydrogenases	ABU71382.1(Vhar) CAG22182.1(Ppro) CAV26244.1(Vspl) CAV27400.1(Vspl) NT01VP1607(VPAR) NT01VVA0864(CMCP6) NT02VV1293(YJ016) VC0395_A0344(O395) VC0395_A1414(O395) VC0819(N16961) VC1819(N16961)
		ORTHOMCL311	11	9	ASAL:1;CMCP6:2;ES114:1;VHAR:1;MJ11:1;VPAR:1;PPRO:1;VSPL:1;YJ016:2				ABU73623.1(Vhar) ACH64169.1(MJ11) CAG22548.1(Ppro) CAQ80806.1(Asal) CAV26424.1(Vspl) NT01VFA1024(ES114) NT01VPA0871(VPAR) NT01VVA0324(CMCP6) NT01VVA0378(CMCP6) NT02VV0804(YJ016) NT02VV0910(YJ016)
		ORTHOMCL378	11	9	ASAL:1;N16961:1;CMCP6:2;ES114:1;VHAR:1;MJ11:1;O395:1;VPAR:1;YJ016:2	M	COG1596	Periplasmic protein involved in polysaccharide export	ABU73111.1(Vhar) ACH66963.1(MJ11) CAQ78143.1(Asal) NT01VF0373(ES114) NT01VPA1312(VPAR) NT01VV2215(CMCP6) NT01VVA1567(CMCP6) NT02VV0389(YJ016) NT02VVA1896(YJ016) VC0395_A0460(O395) VC0936(N16961)
		ORTHOMCL636	11	9	N16961:1;CMCP6:2;ES114:1;VHAR:1;MJ11:1;O395:1;VPAR:1;PPRO:1;YJ016:2	K	COG1609	Transcriptional regulators	ABU72273.1(Vhar) ACH63812.1(MJ11) CAG20480.1(Ppro) NT01VFA0366(ES114) NT01VP2242(VPAR) NT01VV1701(CMCP6) NT01VVA1326(CMCP6) NT02VV0159(YJ016) NT02VVA2465(YJ016) VC0395_A1916(O395) VC2337(N16961)
		ORTHOMCL1045	11	9	ASAL:1;CMCP6:1;ES114:1;VHAR:1;MJ11:1;VPAR:2;PPRO:1;VSPL:2;YJ016:1				ABU71175.1(Vhar) ACH64460.1(MJ11) CAG23023.1(Ppro) CAQ81070.1(Asal) CAV25783.1(Vspl) CAV26666.1(Vspl) NT01VFA1028(ES114) NT01VP1655(VPAR) NT01VPA1162(VPAR) NT01VVA0755(CMCP6) NT02VV1184(YJ016)
		ORTHOMCL132	12	8	ASAL:2;CMCP6:2;ES114:1;VHAR:1;MJ11:2;VPAR:1;PPRO:2;VSPL:1				ABU74531.1(Vhar) ACH64374.1(MJ11) ACH66898.1(MJ11) CAG19973.1(Ppro) CAG23057.1(Ppro) CAQ79591.1(Asal) CAQ81774.1(Asal) CAV26948.1(Vspl) NT01VFA1090(ES114) NT01VPA1487(VPAR) NT01VV0006(CMCP6) NT01VVA0687(CMCP6)
		ORTHOMCL144	12	8	ASAL:1;CMCP6:2;ES114:1;VHAR:1;MJ11:2;VPAR:2;VSPL:1;YJ016:2				ABU73182.1(Vhar) ACH66207.1(MJ11) ACH67156.1(MJ11) CAQ80129.1(Asal) CAV17584.1(Vspl) NT01VF2118(ES114) NT01VPA0284(VPAR) NT01VPA0685(VPAR) NT01VV0456(CMCP6) NT01VVA1273(CMCP6) NT02VV0103(YJ016) NT02VVA0700(YJ016)
		ORTHOMCL178	12	8	ASAL:1;N16961:2;CMCP6:2;VHAR:1;O395:2;VPAR:1;VSPL:1;YJ016:2	R	COG3176	Putative hemolysin	ABU69836.1(Vhar) CAQ78096.1(Asal) CAV20084.1(Vspl) NT01VP0357(VPAR) NT01VV0402(CMCP6) NT01VV0632(CMCP6) NT02VVA0479(YJ016) NT02VVA0754(YJ016) VC0395_0590(O395) VC0395_A0042(O395) VC0489(N16961) VCA0646(N16961)
		ORTHOMCL130	12	9	ASAL:1;CMCP6:1;ES114:2;VHAR:1;MJ11:2;VPAR:1;PPRO:2;VSPL:1;YJ016:1				ABU74799.1(Vhar) ACH65908.1(MJ11) ACH66149.1(MJ11) CAG19197.1(Ppro) CAG19891.1(Ppro) CAQ78431.1(Asal) CAV27381.1(Vspl) NT01VF0703(ES114) NT01VF0707(ES114) NT01VPA0065(VPAR) NT01VV0350(CMCP6) NT02VVA0796(YJ016)
		ORTHOMCL137	12	9	ASAL:1;CMCP6:1;ES114:2;VHAR:1;MJ11:2;VPAR:1;PPRO:1;VSPL:2;YJ016:1				ABU74085.1(Vhar) ACH64107.1(MJ11) ACH65650.1(MJ11) CAG20881.1(Ppro) CAQ81126.1(Asal) CAV17079.1(Vspl) CAV25996.1(Vspl) NT01VF0556(ES114) NT01VFA0226(ES114) NT01VPA0675(VPAR) NT01VVA0089(CMCP6) NT02VV0594(YJ016)
		ORTHOMCL138	12	9	ASAL:1;CMCP6:1;ES114:2;VHAR:1;MJ11:2;VPAR:1;PPRO:1;VSPL:2;YJ016:1				ABU74083.1(Vhar) ACH64043.1(MJ11) ACH66580.1(MJ11) CAG20883.1(Ppro) CAQ81128.1(Asal) CAV17081.1(Vspl) CAV26000.1(Vspl) NT01VF0558(ES114) NT01VFA0228(ES114) NT01VPA0677(VPAR) NT01VVA0091(CMCP6) NT02VV0596(YJ016)
		ORTHOMCL158	12	9	ASAL:2;N16961:1;ES114:2;VHAR:1;MJ11:2;O395:1;VPAR:1;PPRO:1;VSPL:1	M	COG0668	Small-conductance mechanosensitive channel	ABU72012.1(Vhar) ACH64436.1(MJ11) ACH66993.1(MJ11) CAG19792.1(Ppro) CAQ79482.1(Asal) CAQ81790.1(Asal) CAV27120.1(Vspl) NT01VF1557(ES114) NT01VFA1118(ES114) NT01VP2023(VPAR) VC0395_A1350(O395) VC1751(N16961)
		ORTHOMCL146	12	10	N16961:1;CMCP6:1;ES114:1;VHAR:2;MJ11:1;O395:1;VPAR:2;PPRO:1;VSPL:1;YJ016:1	E	COG1770	Protease II	ABU73033.1(Vhar) ABU74623.1(Vhar) ACH63970.1(MJ11) CAG22851.1(Ppro) CAV18148.1(Vspl) NT01VFA0338(ES114) NT01VPA0159(VPAR) NT01VPA1376(VPAR) NT01VVA1536(CMCP6) NT02VV0359(YJ016) VC0395_0075(O395) VCA0063(N16961)
		ORTHOMCL162	12	10	ASAL:1;N16961:1;CMCP6:1;ES114:1;VHAR:2;MJ11:1;O395:1;PPRO:2;VSPL:1;YJ016:1				ABU71733.1(Vhar) ABU71759.1(Vhar) ACH66311.1(MJ11) CAG20471.1(Ppro) CAG22494.1(Ppro) CAQ78984.1(Asal) CAV18482.1(Vspl) NT01VF1321(ES114) NT01VV1629(CMCP6) NT02VVA2534(YJ016) VC0395_0113(O395) VCA0020(N16961)
		ORTHOMCL163	12	10	N16961:1;CMCP6:2;ES114:1;VHAR:1;MJ11:1;O395:2;VPAR:1;PPRO:1;VSPL:1;YJ016:1	C	COG1301	Na+/H+-dicarboxylate symporters	ABU71718.1(Vhar) ACH66769.1(MJ11) CAG20874.1(Ppro) CAV19151.1(Vspl) NT01VF1111(ES114) NT01VP1830(VPAR) NT01VV2986(CMCP6) NT01VV2987(CMCP6) NT02VVA1166(YJ016) VC0395_A0737(O395) VC0395_A0790(O395) VC1168(N16961)
		ORTHOMCL166	12	10	ASAL:1;N16961:1;CMCP6:1;VHAR:1;MJ11:1;O395:1;VPAR:2;PPRO:1;VSPL:2;YJ016:1	V	COG0534	Na+-driven multidrug efflux pump	ABU71611.1(Vhar) ACH65692.1(MJ11) CAG19963.1(Ppro) CAQ79707.1(Asal) CAV19032.1(Vspl) CAV26372.1(Vspl) NT01VP1153(VPAR) NT01VPA0916(VPAR) NT01VVA0354(CMCP6) NT02VV0885(YJ016) VC0395_A1237(O395) VC1631(N16961)
		ORTHOMCL169	12	10	ASAL:1;N16961:2;CMCP6:1;ES114:1;VHAR:1;MJ11:1;O395:1;VPAR:1;VSPL:2;YJ016:1				ABU71333.1(Vhar) ACH63945.1(MJ11) CAQ80774.1(Asal) CAV18557.1(Vspl) CAV19025.1(Vspl) NT01VFA1177(ES114) NT01VP1535(VPAR) NT01VV2640(CMCP6) NT02VVA1488(YJ016) VC0395_A1227(O395) VC1619.1(N16961) VC1619.1.1(N16961)
		ORTHOMCL96	13	9	ASAL:1;CMCP6:2;ES114:1;VHAR:1;MJ11:1;VPAR:1;PPRO:2;VSPL:2;YJ016:2				ABU74912.1(Vhar) ACH63545.1(MJ11) CAG22411.1(Ppro) CAG22883.1(Ppro) CAQ81061.1(Asal) CAV26933.1(Vspl) CAV27738.1(Vspl) NT01VFA1037(ES114) NT01VPA0008(VPAR) NT01VV2589(CMCP6) NT01VVA1178(CMCP6) NT02VV0008(YJ016) NT02VVA1567(YJ016)
		ORTHOMCL104	13	9	ASAL:2;N16961:1;ES114:1;VHAR:1;MJ11:2;O395:1;VPAR:2;PPRO:1;VSPL:2	S	COG3521	Uncharacterized protein conserved in bacteria	ABU73747.1(Vhar) ACH63979.1(MJ11) ACH67093.1(MJ11) CAG19080.1(Ppro) CAQ78801.1(Asal) CAQ78865.1(Asal) CAV18461.1(Vspl) CAV26853.1(Vspl) NT01VF1081(ES114) NT01VP1341(VPAR) NT01VPA0980(VPAR) VC0395_0025(O395) VCA0113(N16961)
		ORTHOMCL111	13	9	ASAL:1;CMCP6:1;ES114:2;VHAR:2;MJ11:2;VPAR:1;PPRO:1;VSPL:2;YJ016:1				ABU72300.1(Vhar) ABU74088.1(Vhar) ACH63723.1(MJ11) ACH66131.1(MJ11) CAG20878.1(Ppro) CAQ81123.1(Asal) CAV17076.1(Vspl) CAV25991.1(Vspl) NT01VF0553(ES114) NT01VFA0223(ES114) NT01VPA0672(VPAR) NT01VVA0086(CMCP6) NT02VV0591(YJ016)
		ORTHOMCL112	13	9	ASAL:1;CMCP6:1;ES114:2;VHAR:2;MJ11:2;VPAR:1;PPRO:1;VSPL:2;YJ016:1				ABU72298.1(Vhar) ABU74086.1(Vhar) ACH63892.1(MJ11) ACH66089.1(MJ11) CAG20880.1(Ppro) CAQ81125.1(Asal) CAV17078.1(Vspl) CAV25995.1(Vspl) NT01VF0555(ES114) NT01VFA0225(ES114) NT01VPA0674(VPAR) NT01VVA0088(CMCP6) NT02VV0593(YJ016)
		ORTHOMCL113	13	9	ASAL:1;CMCP6:1;ES114:2;VHAR:2;MJ11:2;VPAR:1;PPRO:1;VSPL:2;YJ016:1				ABU72295.1(Vhar) ABU74084.1(Vhar) ACH64245.1(MJ11) ACH67123.1(MJ11) CAG20882.1(Ppro) CAQ81127.1(Asal) CAV17080.1(Vspl) CAV25998.1(Vspl) NT01VF0557(ES114) NT01VFA0227(ES114) NT01VPA0676(VPAR) NT01VVA0090(CMCP6) NT02VV0595(YJ016)
		ORTHOMCL97	13	10	N16961:1;CMCP6:1;ES114:2;VHAR:1;MJ11:2;O395:1;VPAR:1;PPRO:2;VSPL:1;YJ016:1	V	COG1566	Multidrug resistance efflux pump	ABU74778.1(Vhar) ACH63827.1(MJ11) ACH67289.1(MJ11) CAG22364.1(Ppro) CAG23712.1(Ppro) CAV26639.1(Vspl) NT01VF0957(ES114) NT01VFA1114(ES114) NT01VPA0091(VPAR) NT01VVA0174(CMCP6) NT02VV0674(YJ016) VC0395_A1021(O395) VC1410(N16961)
		ORTHOMCL102	13	10	N16961:2;CMCP6:1;ES114:1;VHAR:1;MJ11:1;O395:2;VPAR:1;PPRO:2;VSPL:1;YJ016:1	R	COG3979	Uncharacterized protein contain chitin-binding domain type 3	ABU73838.1(Vhar) ACH66159.1(MJ11) CAG20594.1(Ppro) CAG20595.1(Ppro) CAV26117.1(Vspl) NT01VF1071(ES114) NT01VPA0777(VPAR) NT01VVA0217(CMCP6) NT02VV0716(YJ016) VC0395_0638(O395) VC0395_A0592(O395) VC1073(N16961) VCA0700(N16961)
		ORTHOMCL103	13	10	N16961:1;CMCP6:1;ES114:2;VHAR:1;MJ11:2;O395:1;VPAR:2;PPRO:1;VSPL:1;YJ016:1	S	COG3523	Uncharacterized protein conserved in bacteria	ABU73751.1(Vhar) ACH63505.1(MJ11) ACH67227.1(MJ11) CAG19083.1(Ppro) CAV26857.1(Vspl) NT01VF1077(ES114) NT01VF1078(ES114) NT01VP1337(VPAR) NT01VPA0977(VPAR) NT01VVA0440(CMCP6) NT02VV0962(YJ016) VC0395_0016(O395) VCA0120(N16961)
		ORTHOMCL122	13	10	ASAL:2;N16961:1;CMCP6:1;VHAR:2;MJ11:1;O395:1;VPAR:2;PPRO:1;VSPL:1;YJ016:1	M	COG2885	Outer membrane protein and related peptidoglycan-associated (lipo)proteins	ABU70251.1(Vhar) ABU74154.1(Vhar) ACH64369.1(MJ11) CAG22515.1(Ppro) CAQ79386.1(Asal) CAQ79504.1(Asal) CAV25864.1(Vspl) NT01VP0720(VPAR) NT01VPA1118(VPAR) NT01VVA0556(CMCP6) NT02VV1073(YJ016) VC0395_A1805(O395) VC2213(N16961)
		ORTHOMCL128	13	10	ASAL:1;N16961:1;CMCP6:2;VHAR:1;MJ11:1;O395:1;VPAR:2;PPRO:1;VSPL:1;YJ016:2	G	COG0800	2-keto-3-deoxy-6-phosphogluconate aldolase	ABU69518.1(Vhar) ACH64560.1(MJ11) CAG23592.1(Ppro) CAQ81418.1(Asal) CAV18378.1(Vspl) NT01VP0060(VPAR) NT01VPA0077(VPAR) NT01VV1084(CMCP6) NT01VVA0896(CMCP6) NT02VV1336(YJ016) NT02VVA0057(YJ016) VC0285(N16961) VC0395_A2663(O395)
		ORTHOMCL99	13	11	ASAL:1;N16961:1;CMCP6:1;ES114:1;VHAR:1;MJ11:1;O395:1;VPAR:1;PPRO:1;VSPL:2;YJ016:2	G	COG1929	Glycerate kinase	ABU74738.1(Vhar) ACH65494.1(MJ11) CAG21496.1(Ppro) CAQ80278.1(Asal) CAV25435.1(Vspl) CAV26225.1(Vspl) NT01VF2318(ES114) NT01VPA0110(VPAR) NT01VV1580(CMCP6) NT02VV1340(YJ016) NT02VVA2582(YJ016) VC0395_0334(O395) VCA0903(N16961)
		ORTHOMCL100	13	11	ASAL:1;N16961:1;CMCP6:1;ES114:1;VHAR:1;MJ11:1;O395:1;VPAR:1;PPRO:2;VSPL:2;YJ016:1	G	COG0574	Phosphoenolpyruvate synthase/pyruvate phosphate dikinase	ABU74408.1(Vhar) ACH65385.1(MJ11) CAG20158.1(Ppro) CAG20425.1(Ppro) CAQ79411.1(Asal) CAV18570.1(Vspl) CAV27229.1(Vspl) NT01VF1332(ES114) NT01VPA0347(VPAR) NT01VVA0004(CMCP6) NT02VV0511(YJ016) VC0395_0251(O395) VCA0987(N16961)
		ORTHOMCL101	13	11	ASAL:2;N16961:1;CMCP6:1;ES114:1;VHAR:1;MJ11:1;O395:1;VPAR:1;PPRO:2;VSPL:1;YJ016:1	K	COG2207	AraC-type DNA-binding domain-containing proteins	ABU74171.1(Vhar) ACH66600.1(MJ11) CAG21950.1(Ppro) CAG23789.1(Ppro) CAQ78872.1(Asal) CAQ78897.1(Asal) CAV19333.1(Vspl) NT01VF1162(ES114) NT01VPA0496(VPAR) NT01VVA0569(CMCP6) NT02VV1085(YJ016) VC0395_0236(O395) VCA1001(N16961)
		ORTHOMCL105	13	11	ASAL:1;N16961:1;CMCP6:2;ES114:1;VHAR:1;MJ11:1;O395:1;VPAR:1;PPRO:1;VSPL:1;YJ016:2	C	COG1012	NAD-dependent aldehyde dehydrogenases	ABU73537.1(Vhar) ACH66978.1(MJ11) CAG18571.1(Ppro) CAQ78777.1(Asal) CAV18373.1(Vspl) NT01VF1807(ES114) NT01VPA0710(VPAR) NT01VV2060(CMCP6) NT01VVA0052(CMCP6) NT02VV0558(YJ016) NT02VVA2132(YJ016) VC0395_0175(O395) VCA1067(N16961)
		ORTHOMCL106	13	11	ASAL:1;N16961:1;CMCP6:2;ES114:1;VHAR:1;MJ11:1;O395:1;VPAR:1;PPRO:1;VSPL:1;YJ016:2	R	COG2194	Predicted membrane-associated, metal-dependent hydrolase	ABU73195.1(Vhar) ACH64063.1(MJ11) CAG22118.1(Ppro) CAQ81106.1(Asal) CAV25230.1(Vspl) NT01VFA0211(ES114) NT01VPA1208(VPAR) NT01VVA0883(CMCP6) NT01VVA1414(CMCP6) NT02VV0241(YJ016) NT02VV1311(YJ016) VC0395_0141(O395) VCA1102(N16961)
		ORTHOMCL107	13	11	ASAL:1;N16961:1;CMCP6:1;ES114:1;VHAR:2;MJ11:1;O395:1;VPAR:2;PPRO:1;VSPL:1;YJ016:1	S	COG2847	Uncharacterized protein conserved in bacteria	ABU72750.1(Vhar) ABU73465.1(Vhar) ACH64290.1(MJ11) CAG23802.1(Ppro) CAQ81551.1(Asal) CAV25494.1(Vspl) NT01VFA0827(ES114) NT01VPA0608(VPAR) NT01VPA1530(VPAR) NT01VVA1239(CMCP6) NT02VV0064(YJ016) VC0395_0097(O395) VCA0037(N16961)
		ORTHOMCL108	13	11	ASAL:1;N16961:1;CMCP6:1;ES114:1;VHAR:2;MJ11:1;O395:1;VPAR:1;PPRO:1;VSPL:1;YJ016:2	E	COG1760	L-serine deaminase	ABU72726.1(Vhar) ABU72807.1(Vhar) ACH64255.1(MJ11) CAG22192.1(Ppro) CAQ81831.1(Asal) CAV25897.1(Vspl) NT01VFA0975(ES114) NT01VPA0239(VPAR) NT01VVA1664(CMCP6) NT02VV0100(YJ016) NT02VV0491(YJ016) VC0395_0608(O395) VCA0666(N16961)
		ORTHOMCL110	13	11	ASAL:1;N16961:1;CMCP6:1;ES114:1;VHAR:1;MJ11:1;O395:2;VPAR:1;PPRO:2;VSPL:1;YJ016:1	C	COG5016	Pyruvate/oxaloacetate carboxyltransferase	ABU72436.1(Vhar) ACH66998.1(MJ11) CAG20684.1(Ppro) CAG21379.1(Ppro) CAQ78324.1(Asal) CAV19757.1(Vspl) NT01VF0590(ES114) NT01VP2387(VPAR) NT01VV1530(CMCP6) NT02VVA2627(YJ016) VC0395_A0085(O395) VC0395_A0320(O395) VC0550(N16961)
		ORTHOMCL115	13	11	ASAL:1;N16961:1;CMCP6:1;ES114:1;VHAR:2;MJ11:1;O395:1;VPAR:1;PPRO:1;VSPL:2;YJ016:1	R	COG1823	Predicted Na+/dicarboxylate symporter	ABU71087.1(Vhar) ABU71737.1(Vhar) ACH65303.1(MJ11) CAG20766.1(Ppro) CAQ79498.1(Asal) CAV18889.1(Vspl) CAV27236.1(Vspl) NT01VF1613(ES114) NT01VP1231(VPAR) NT01VV0165(CMCP6) NT02VVA0973(YJ016) VC0395_A0856(O395) VC1235(N16961)
		ORTHOMCL116	13	11	ASAL:1;N16961:1;CMCP6:1;ES114:2;VHAR:1;MJ11:1;O395:1;VPAR:1;PPRO:2;VSPL:1;YJ016:1	J	COG0441	Threonyl-tRNA synthetase	ABU71044.1(Vhar) ACH66294.1(MJ11) CAG20557.1(Ppro) CAG20559.1(Ppro) CAQ79445.1(Asal) CAV18357.1(Vspl) NT01VF1304(ES114) NT01VF1305(ES114) NT01VP1207(VPAR) NT01VV2311(CMCP6) NT02VVA1801(YJ016) VC0395_0942(O395) VCA0287(N16961)
		ORTHOMCL117	13	11	ASAL:1;N16961:1;CMCP6:1;ES114:1;VHAR:1;MJ11:1;O395:1;VPAR:1;PPRO:2;VSPL:1;YJ016:2	C	COG0281	Malic enzyme	ABU70999.1(Vhar) ACH66955.1(MJ11) CAG20400.1(Ppro) CAG23225.1(Ppro) CAQ78959.1(Asal) CAV18328.1(Vspl) NT01VF1661(ES114) NT01VP1185(VPAR) NT01VV2726(CMCP6) NT02VVA1406(YJ016) NT02VVA2080(YJ016) VC0395_A0809(O395) VC1188(N16961)
		ORTHOMCL118	13	11	ASAL:1;N16961:1;CMCP6:1;ES114:1;VHAR:2;MJ11:1;O395:1;VPAR:2;PPRO:1;VSPL:1;YJ016:1	T	COG2905	Predicted signal-transduction protein containing cAMP-binding and CBS domains	ABU70854.1(Vhar) ABU71419.1(Vhar) ACH67366.1(MJ11) CAG20900.1(Ppro) CAQ77785.1(Asal) CAV19005.1(Vspl) NT01VF2718(ES114) NT01VP1627(VPAR) NT01VP1769(VPAR) NT01VV2156(CMCP6) NT02VVA1952(YJ016) VC0395_A0910(O395) VC1291(N16961)
		ORTHOMCL119	13	11	ASAL:1;N16961:1;CMCP6:1;ES114:1;VHAR:2;MJ11:1;O395:1;VPAR:2;PPRO:1;VSPL:1;YJ016:1	L	COG0847	DNA polymerase III, epsilon subunit and related 3'-5' exonucleases	ABU70853.1(Vhar) ABU71418.1(Vhar) ACH67396.1(MJ11) CAG20899.1(Ppro) CAQ77784.1(Asal) CAV19006.1(Vspl) NT01VF2719(ES114) NT01VP1626(VPAR) NT01VP1770(VPAR) NT01VV2155(CMCP6) NT02VVA1953(YJ016) VC0395_A0909(O395) VC1290(N16961)
		ORTHOMCL121	13	11	ASAL:1;N16961:1;CMCP6:1;ES114:2;VHAR:1;MJ11:1;O395:1;VPAR:1;PPRO:2;VSPL:1;YJ016:1	H	COG0447	Dihydroxynaphthoic acid synthase	ABU70406.1(Vhar) ACH66447.1(MJ11) CAG22920.1(Ppro) CAG22921.1(Ppro) CAQ78786.1(Asal) CAV19355.1(Vspl) NT01VF1792(ES114) NT01VF1793(ES114) NT01VP0875(VPAR) NT01VV3089(CMCP6) NT02VVA1067(YJ016) VC0395_A1559(O395) VC1973(N16961)
		ORTHOMCL123	13	11	ASAL:1;N16961:1;CMCP6:1;ES114:1;VHAR:2;MJ11:1;O395:1;VPAR:2;PPRO:1;VSPL:1;YJ016:1	F	COG0737	5'-nucleotidase/2',3'-cyclic phosphodiesterase and related esterases	ABU70235.1(Vhar) ABU71626.1(Vhar) ACH65236.1(MJ11) CAG21203.1(Ppro) CAQ78485.1(Asal) CAV17735.1(Vspl) NT01VF0854(ES114) NT01VP0708(VPAR) NT01VP1136(VPAR) NT01VV0252(CMCP6) NT02VVA0887(YJ016) VC0395_A1751(O395) VC2174(N16961)
		ORTHOMCL75	14	8	ASAL:3;N16961:2;ES114:1;VHAR:1;MJ11:3;O395:2;VPAR:1;VSPL:1	S	COG3157	Hemolysin-coregulated protein (uncharacterized)	ABU73765.1(Vhar) ACH63978.1(MJ11) ACH64285.1(MJ11) ACH66110.1(MJ11) CAQ78887.1(Asal) CAQ79042.1(Asal) CAQ81894.1(Asal) CAV26871.1(Vspl) NT01VFA0963(ES114) NT01VP1323(VPAR) VC0395_0116(O395) VC0395_A1025(O395) VC1415(N16961) VCA0017(N16961)
		ORTHOMCL82	14	8	CMCP6:1;ES114:2;VHAR:1;MJ11:2;VPAR:3;PPRO:2;VSPL:2;YJ016:1				ABU70725.1(Vhar) ACH64149.1(MJ11) ACH64546.1(MJ11) CAG22746.1(Ppro) CAG23498.1(Ppro) CAV26774.1(Vspl) CAV27070.1(Vspl) NT01VFA0914(ES114) NT01VFA1164(ES114) NT01VP1024(VPAR) NT01VPA0440(VPAR) NT01VPA1122(VPAR) NT01VVA0528(CMCP6) NT02VV1047(YJ016)
		ORTHOMCL74	14	10	ASAL:1;N16961:1;CMCP6:2;ES114:1;VHAR:2;MJ11:1;O395:1;VPAR:2;VSPL:1;YJ016:2	T	COG2200	FOG: EAL domain	ABU73821.1(Vhar) ABU73847.1(Vhar) ACH64562.1(MJ11) CAQ81416.1(Asal) CAV26542.1(Vspl) NT01VFA0565(ES114) NT01VPA0764(VPAR) NT01VPA0789(VPAR) NT01VVA0209(CMCP6) NT01VVA0230(CMCP6) NT02VV0706(YJ016) NT02VV0728(YJ016) VC0395_0470(O395) VCA0536(N16961)
		ORTHOMCL94	14	10	N16961:1;CMCP6:1;ES114:1;VHAR:2;MJ11:1;O395:1;VPAR:2;PPRO:2;VSPL:2;YJ016:1	E	COG1280	Putative threonine efflux protein	ABU69327.1(Vhar) ABU71502.1(Vhar) ACH65264.1(MJ11) CAG18577.1(Ppro) CAG23003.1(Ppro) CAV17876.1(Vspl) CAV20314.1(Vspl) NT01VF1433(ES114) NT01VP1309(VPAR) NT01VP2800(VPAR) NT01VV1118(CMCP6) NT02VVA0092(YJ016) VC0136(N16961) VC0395_A2384(O395)
		ORTHOMCL70	14	11	ASAL:3;N16961:1;CMCP6:1;ES114:2;VHAR:1;MJ11:1;O395:1;VPAR:1;PPRO:1;VSPL:1;YJ016:1	S	COG3085	Uncharacterized protein conserved in bacteria	ABU74874.1(Vhar) ACH63408.1(MJ11) CAG23346.1(Ppro) CAQ80931.1(Asal) CAQ81434.1(Asal) CAQ81936.1(Asal) CAV27582.1(Vspl) NT01VFA1057(ES114) NT01VFA1081(ES114) NT01VPA0036(VPAR) NT01VVA1201(CMCP6) NT02VV0030(YJ016) VC0395_0219(O395) VCA1021(N16961)
		ORTHOMCL71	14	11	ASAL:1;N16961:1;CMCP6:1;ES114:2;VHAR:1;MJ11:2;O395:1;VPAR:1;PPRO:2;VSPL:1;YJ016:1	R	COG0457	FOG: TPR repeat	ABU74638.1(Vhar) ACH63890.1(MJ11) ACH64597.1(MJ11) CAG22571.1(Ppro) CAG23088.1(Ppro) CAQ80870.1(Asal) CAV26347.1(Vspl) NT01VFA0198(ES114) NT01VFA0784(ES114) NT01VPA0147(VPAR) NT01VVA0358(CMCP6) NT02VV0890(YJ016) VC0395_A1149(O395) VC1543(N16961)
		ORTHOMCL72	14	11	ASAL:1;N16961:1;CMCP6:1;ES114:1;VHAR:2;MJ11:2;O395:1;VPAR:1;PPRO:1;VSPL:2;YJ016:1	G	COG2723	Beta-glucosidase/6-phospho-beta-glucosidase/beta-galactosidase	ABU74608.1(Vhar) ABU74812.1(Vhar) ACH64411.1(MJ11) ACH67055.1(MJ11) CAG23851.1(Ppro) CAQ78390.1(Asal) CAV25348.1(Vspl) CAV27501.1(Vspl) NT01VF0661(ES114) NT01VPA0171(VPAR) NT01VVA1288(CMCP6) NT02VV0124(YJ016) VC0395_A1165(O395) VC1558(N16961)
		ORTHOMCL73	14	11	ASAL:1;N16961:1;CMCP6:1;ES114:1;VHAR:2;MJ11:1;O395:1;VPAR:2;PPRO:1;VSPL:2;YJ016:1	P	COG1858	Cytochrome c peroxidase	ABU74060.1(Vhar) ABU74266.1(Vhar) ACH66981.1(MJ11) CAG21923.1(Ppro) CAQ81148.1(Asal) CAV26297.1(Vspl) CAV26299.1(Vspl) NT01VF2210(ES114) NT01VP1620(VPAR) NT01VPA1038(VPAR) NT01VVA0941(CMCP6) NT02VV1384(YJ016) VC0089(N16961) VC0395_A2426(O395)
		ORTHOMCL76	14	11	ASAL:1;N16961:1;CMCP6:1;ES114:1;VHAR:1;MJ11:2;O395:2;VPAR:2;PPRO:1;VSPL:1;YJ016:1	S	COG3522	Uncharacterized protein conserved in bacteria	ABU73746.1(Vhar) ACH64519.1(MJ11) ACH65739.1(MJ11) CAG19081.1(Ppro) CAQ78800.1(Asal) CAV26852.1(Vspl) NT01VF1080(ES114) NT01VP1342(VPAR) NT01VPA0979(VPAR) NT01VVA0442(CMCP6) NT02VV0964(YJ016) VC0395_0023(O395) VC0395_0024(O395) VCA0114(N16961)
		ORTHOMCL77	14	11	ASAL:1;N16961:1;CMCP6:2;ES114:1;VHAR:1;MJ11:1;O395:1;VPAR:1;PPRO:2;VSPL:1;YJ016:2	G	COG0366	Glycosidases	ABU73159.1(Vhar) ACH65452.1(MJ11) CAG19703.1(Ppro) CAG22277.1(Ppro) CAQ78974.1(Asal) CAV25697.1(Vspl) NT01VF1221(ES114) NT01VPA0430(VPAR) NT01VVA0400(CMCP6) NT01VVA1607(CMCP6) NT02VV0429(YJ016) NT02VV0930(YJ016) VC0395_0979(O395) VCA0250(N16961)
		ORTHOMCL78	14	11	ASAL:1;N16961:1;CMCP6:1;ES114:1;VHAR:2;MJ11:2;O395:1;VPAR:2;PPRO:1;VSPL:1;YJ016:1	P	COG0753	Catalase	ABU73098.1(Vhar) ABU74471.1(Vhar) ACH64384.1(MJ11) ACH66154.1(MJ11) CAG22159.1(Ppro) CAQ80969.1(Asal) CAV25437.1(Vspl) NT01VFA0009(ES114) NT01VPA0290(VPAR) NT01VPA1327(VPAR) NT01VVA1467(CMCP6) NT02VV0287(YJ016) VC0395_A1188(O395) VC1585(N16961)
		ORTHOMCL79	14	11	ASAL:1;N16961:1;CMCP6:1;ES114:1;VHAR:2;MJ11:1;O395:1;VPAR:2;PPRO:1;VSPL:2;YJ016:1	M	COG2885	Outer membrane protein and related peptidoglycan-associated (lipo)proteins	ABU71335.1(Vhar) ABU71342.1(Vhar) ACH63493.1(MJ11) CAG22455.1(Ppro) CAQ80772.1(Asal) CAV18555.1(Vspl) CAV19027.1(Vspl) NT01VFA1179(ES114) NT01VP1537(VPAR) NT01VP1540(VPAR) NT01VV2642(CMCP6) NT02VVA1486(YJ016) VC0395_A1229(O395) VC1622(N16961)
		ORTHOMCL80	14	11	ASAL:1;N16961:1;CMCP6:1;ES114:1;VHAR:2;MJ11:1;O395:1;VPAR:2;PPRO:1;VSPL:2;YJ016:1	MU	COG1538	Outer membrane protein	ABU71334.1(Vhar) ABU71341.1(Vhar) ACH64357.1(MJ11) CAG22456.1(Ppro) CAQ80773.1(Asal) CAV18556.1(Vspl) CAV19026.1(Vspl) NT01VFA1178(ES114) NT01VP1536(VPAR) NT01VP1539(VPAR) NT01VV2641(CMCP6) NT02VVA1487(YJ016) VC0395_A1228(O395) VC1621(N16961)
		ORTHOMCL81	14	11	ASAL:1;N16961:1;CMCP6:1;ES114:1;VHAR:2;MJ11:1;O395:1;VPAR:1;PPRO:3;VSPL:1;YJ016:1	C	COG0243	Anaerobic dehydrogenases, typically selenocysteine-containing	ABU70824.1(Vhar) ABU73357.1(Vhar) ACH63664.1(MJ11) CAG19878.1(Ppro) CAG19906.1(Ppro) CAG20748.1(Ppro) CAQ81526.1(Asal) CAV19180.1(Vspl) NT01VFA0304(ES114) NT01VP1094(VPAR) NT01VV2812(CMCP6) NT02VVA1320(YJ016) VC0395_A1296(O395) VC1692(N16961)
		ORTHOMCL83	14	11	ASAL:1;N16961:2;CMCP6:1;ES114:1;VHAR:1;MJ11:1;O395:2;VPAR:1;PPRO:1;VSPL:2;YJ016:1	C	COG1271	Cytochrome bd-type quinol oxidase, subunit 1	ABU70572.1(Vhar) ACH67244.1(MJ11) CAG20937.1(Ppro) CAQ79575.1(Asal) CAV18235.1(Vspl) CAV18874.1(Vspl) NT01VF1036(ES114) NT01VP0989(VPAR) NT01VV2076(CMCP6) NT02VVA2118(YJ016) VC0395_0365(O395) VC0395_A1435(O395) VC1844(N16961) VCA0872(N16961)
		ORTHOMCL84	14	11	ASAL:1;N16961:1;CMCP6:1;ES114:2;VHAR:2;MJ11:2;O395:1;VPAR:1;PPRO:1;VSPL:1;YJ016:1	C	COG1882	Pyruvate-formate lyase	ABU70516.1(Vhar) ABU71914.1(Vhar) ACH63902.1(MJ11) ACH66206.1(MJ11) CAG21122.1(Ppro) CAQ79640.1(Asal) CAV18132.1(Vspl) NT01VF1705(ES114) NT01VFA0142(ES114) NT01VP0934(VPAR) NT01VV2012(CMCP6) NT02VVA2179(YJ016) VC0395_A1457(O395) VC1866(N16961)
		ORTHOMCL86	14	11	ASAL:2;N16961:1;CMCP6:1;ES114:1;VHAR:1;MJ11:2;O395:1;VPAR:1;PPRO:1;VSPL:2;YJ016:1				ABU70145.1(Vhar) ACH64013.1(MJ11) ACH65758.1(MJ11) CAG18569.1(Ppro) CAQ78440.1(Asal) CAQ81353.1(Asal) CAV17659.1(Vspl) CAV19582.1(Vspl) NT01VFA0623(ES114) NT01VP0631(VPAR) NT01VV0339(CMCP6) NT02VVA0805(YJ016) VC0395_0488(O395) VCA0556(N16961)
		ORTHOMCL87	14	11	ASAL:2;N16961:1;CMCP6:1;ES114:2;VHAR:1;MJ11:1;O395:1;VPAR:1;PPRO:2;VSPL:1;YJ016:1	O	COG0443	Molecular chaperone	ABU70124.1(Vhar) ACH66567.1(MJ11) CAG19118.1(Ppro) CAG19895.1(Ppro) CAQ79354.1(Asal) CAQ80155.1(Asal) CAV17645.1(Vspl) NT01VF1569(ES114) NT01VF2133(ES114) NT01VP0617(VPAR) NT01VV0357(CMCP6) NT02VVA0788(YJ016) VC0395_A0382(O395) VC0855(N16961)
		ORTHOMCL88	14	11	ASAL:1;N16961:1;CMCP6:1;ES114:1;VHAR:2;MJ11:1;O395:1;VPAR:2;PPRO:2;VSPL:1;YJ016:1	M	COG0739	Membrane proteins related to metalloendopeptidases	ABU69994.1(Vhar) ABU72716.1(Vhar) ACH66658.1(MJ11) CAG19059.1(Ppro) CAG19075.1(Ppro) CAQ78340.1(Asal) CAV17554.1(Vspl) NT01VF0606(ES114) NT01VP0518(VPAR) NT01VPA1550(VPAR) NT01VV0490(CMCP6) NT02VVA0668(YJ016) VC0395_0198(O395) VCA1043(N16961)
		ORTHOMCL89	14	11	ASAL:1;N16961:2;CMCP6:1;ES114:1;VHAR:1;MJ11:1;O395:2;VPAR:2;PPRO:1;VSPL:1;YJ016:1	R	COG2103	Predicted sugar phosphate isomerase	ABU69988.1(Vhar) ACH67247.1(MJ11) CAG22140.1(Ppro) CAQ78945.1(Asal) CAV17549.1(Vspl) NT01VF1202(ES114) NT01VP0513(VPAR) NT01VPA1640(VPAR) NT01VVA1139(CMCP6) NT02VV1599(YJ016) VC0206(N16961) VC0395_A0221(O395) VC0395_A2585(O395) VC0690(N16961)
		ORTHOMCL90	14	11	ASAL:1;N16961:1;CMCP6:2;ES114:1;VHAR:2;MJ11:1;O395:1;VPAR:1;PPRO:1;VSPL:1;YJ016:2	GER	COG0697	Permeases of the drug/metabolite transporter (DMT) superfamily	ABU69761.1(Vhar) ABU74460.1(Vhar) ACH65037.1(MJ11) CAG23661.1(Ppro) CAQ78093.1(Asal) CAV20088.1(Vspl) NT01VF0328(ES114) NT01VPA0299(VPAR) NT01VV0727(CMCP6) NT01VVA0898(CMCP6) NT02VV1338(YJ016) NT02VVA0383(YJ016) VC0395_A2143(O395) VC2566(N16961)
		ORTHOMCL91	14	11	ASAL:1;N16961:1;CMCP6:1;ES114:1;VHAR:2;MJ11:1;O395:1;VPAR:2;PPRO:2;VSPL:1;YJ016:1	M	COG1560	Lauroyl/myristoyl acyltransferase	ABU69652.1(Vhar) ABU71444.1(Vhar) ACH64976.1(MJ11) CAG20430.1(Ppro) CAG23831.1(Ppro) CAQ77880.1(Asal) CAV17211.1(Vspl) NT01VF0129(ES114) NT01VP0174(VPAR) NT01VP1647(VPAR) NT01VV0826(CMCP6) NT02VVA0267(YJ016) VC0213(N16961) VC0395_A2592(O395)
		ORTHOMCL92	14	11	ASAL:1;N16961:1;CMCP6:1;ES114:1;VHAR:2;MJ11:1;O395:1;VPAR:1;PPRO:2;VSPL:2;YJ016:1	C	COG0056	F0F1-type ATP synthase, alpha subunit	ABU69438.1(Vhar) ABU73999.1(Vhar) ACH64819.1(MJ11) CAG21862.1(Ppro) CAG22007.1(Ppro) CAQ80745.1(Asal) CAV20406.1(Vspl) CAV26762.1(Vspl) NT01VF2791(ES114) NT01VP2890(VPAR) NT01VV1008(CMCP6) NT02VVA3070(YJ016) VC0395_A2526(O395) VC2766(N16961)
		ORTHOMCL93	14	11	ASAL:1;N16961:1;CMCP6:1;ES114:1;VHAR:2;MJ11:1;O395:1;VPAR:1;PPRO:2;VSPL:2;YJ016:1	C	COG0055	F0F1-type ATP synthase, beta subunit	ABU69436.1(Vhar) ABU73997.1(Vhar) ACH65096.1(MJ11) CAG21860.1(Ppro) CAG22009.1(Ppro) CAQ80743.1(Asal) CAV20404.1(Vspl) CAV26767.1(Vspl) NT01VF2789(ES114) NT01VP2888(VPAR) NT01VV1010(CMCP6) NT02VVA3068(YJ016) VC0395_A2528(O395) VC2764(N16961)
		ORTHOMCL62	15	2	VHAR:6;PPRO:9				ABU70445.1(Vhar) ABU71552.1(Vhar) ABU71559.1(Vhar) ABU71766.1(Vhar) ABU72960.1(Vhar) ABU75040.1(Vhar) CAG18525.1(Ppro) CAG18528.1(Ppro) CAG18934.1(Ppro) CAG19204.1(Ppro) CAG20064.1(Ppro) CAG20754.1(Ppro) CAG21696.1(Ppro) CAG21821.1(Ppro) CAG22500.1(Ppro)
		ORTHOMCL48	15	7	ASAL:1;CMCP6:1;ES114:4;MJ11:4;VPAR:3;VSPL:1;YJ016:1				ACH63621.1(MJ11) ACH63734.1(MJ11) ACH66136.1(MJ11) ACH66746.1(MJ11) CAQ81111.1(Asal) CAV26692.1(Vspl) NT01VF1526(ES114) NT01VF1527(ES114) NT01VFA0214(ES114) NT01VFA0905(ES114) NT01VPA0632(VPAR) NT01VPA0633(VPAR) NT01VPA0636(VPAR) NT01VVA0152(CMCP6) NT02VV0655(YJ016)
		ORTHOMCL60	15	9	ASAL:2;CMCP6:2;ES114:1;VHAR:1;MJ11:1;VPAR:2;PPRO:2;VSPL:2;YJ016:2				ABU73494.1(Vhar) ACH66030.1(MJ11) CAG19839.1(Ppro) CAG20905.1(Ppro) CAQ78483.1(Asal) CAQ80999.1(Asal) CAV26319.1(Vspl) CAV26893.1(Vspl) NT01VF0852(ES114) NT01VPA0928(VPAR) NT01VPA0991(VPAR) NT01VVA0369(CMCP6) NT01VVA0388(CMCP6) NT02VV0901(YJ016) NT02VV0920(YJ016)
		ORTHOMCL65	15	9	ASAL:2;N16961:2;CMCP6:1;ES114:1;VHAR:2;O395:2;PPRO:2;VSPL:1;YJ016:2	L	COG0582	Integrase	ABU70113.1(Vhar) ABU70596.1(Vhar) CAG22424.1(Ppro) CAG23142.1(Ppro) CAQ79406.1(Asal) CAQ80164.1(Asal) CAV18854.1(Vspl) NT01VFA0562(ES114) NT01VV0371(CMCP6) NT02VVA0529(YJ016) NT02VVA0773(YJ016) VC0395_A0372(O395) VC0395_A2668(O395) VC0516(N16961) VC0847(N16961)
		ORTHOMCL63	15	10	ASAL:1;N16961:1;CMCP6:2;ES114:1;VHAR:2;MJ11:1;O395:1;VPAR:2;VSPL:2;YJ016:2	N	COG1344	Flagellin and related hook-associated proteins	ABU70278.1(Vhar) ABU72122.1(Vhar) ACH66488.1(MJ11) CAQ80002.1(Asal) CAV17804.1(Vspl) CAV19456.1(Vspl) NT01VF1997(ES114) NT01VP0744(VPAR) NT01VP2113(VPAR) NT01VV0216(CMCP6) NT01VV1846(CMCP6) NT02VVA0922(YJ016) NT02VVA2323(YJ016) VC0395_A1727(O395) VC2143(N16961)
		ORTHOMCL49	15	11	ASAL:1;N16961:2;CMCP6:1;ES114:1;VHAR:1;MJ11:1;O395:2;VPAR:2;PPRO:2;VSPL:1;YJ016:1	V	COG1132	ABC-type multidrug transport system, ATPase and permease components	ABU74983.1(Vhar) ACH63377.1(MJ11) CAG19978.1(Ppro) CAG22128.1(Ppro) CAQ81425.1(Asal) CAV25220.1(Vspl) NT01VFA0522(ES114) NT01VPA1343(VPAR) NT01VPA1614(VPAR) NT01VVA1087(CMCP6) NT02VV1549(YJ016) VC0199(N16961) VC0395_0242(O395) VC0395_A2579(O395) VCA0996(N16961)
		ORTHOMCL50	15	11	ASAL:2;N16961:1;CMCP6:1;ES114:2;VHAR:1;MJ11:2;O395:1;VPAR:1;PPRO:2;VSPL:1;YJ016:1				ABU74643.1(Vhar) ACH64098.1(MJ11) ACH64295.1(MJ11) CAG22566.1(Ppro) CAG23093.1(Ppro) CAQ80865.1(Asal) CAQ81659.1(Asal) CAV26338.1(Vspl) NT01VFA0193(ES114) NT01VFA0789(ES114) NT01VPA0142(VPAR) NT01VVA0363(CMCP6) NT02VV0895(YJ016) VC0395_A1154(O395) VC1548(N16961)
		ORTHOMCL51	15	11	ASAL:2;N16961:1;CMCP6:1;ES114:2;VHAR:1;MJ11:2;O395:1;VPAR:1;PPRO:2;VSPL:1;YJ016:1	U	COG0811	Biopolymer transport proteins	ABU74642.1(Vhar) ACH63404.1(MJ11) ACH64348.1(MJ11) CAG22567.1(Ppro) CAG23092.1(Ppro) CAQ80866.1(Asal) CAQ81658.1(Asal) CAV26340.1(Vspl) NT01VFA0194(ES114) NT01VFA0788(ES114) NT01VPA0143(VPAR) NT01VVA0362(CMCP6) NT02VV0894(YJ016) VC0395_A1153(O395) VC1547(N16961)
		ORTHOMCL52	15	11	ASAL:2;N16961:1;CMCP6:1;ES114:2;VHAR:1;MJ11:2;O395:1;VPAR:1;PPRO:2;VSPL:1;YJ016:1	U	COG0811	Biopolymer transport proteins	ABU74641.1(Vhar) ACH63702.1(MJ11) ACH63927.1(MJ11) CAG22568.1(Ppro) CAG23091.1(Ppro) CAQ80867.1(Asal) CAQ81657.1(Asal) CAV26341.1(Vspl) NT01VFA0195(ES114) NT01VFA0787(ES114) NT01VPA0144(VPAR) NT01VVA0361(CMCP6) NT02VV0893(YJ016) VC0395_A1152(O395) VC1546(N16961)
		ORTHOMCL53	15	11	ASAL:2;N16961:1;CMCP6:1;ES114:2;VHAR:1;MJ11:2;O395:1;VPAR:1;PPRO:2;VSPL:1;YJ016:1	U	COG0848	Biopolymer transport protein	ABU74640.1(Vhar) ACH64458.1(MJ11) ACH64487.1(MJ11) CAG22569.1(Ppro) CAG23090.1(Ppro) CAQ80868.1(Asal) CAQ81656.1(Asal) CAV26343.1(Vspl) NT01VFA0196(ES114) NT01VFA0786(ES114) NT01VPA0145(VPAR) NT01VVA0360(CMCP6) NT02VV0892(YJ016) VC0395_A1151(O395) VC1545(N16961)
		ORTHOMCL54	15	11	ASAL:2;N16961:1;CMCP6:1;ES114:2;VHAR:1;MJ11:2;O395:1;VPAR:1;PPRO:2;VSPL:1;YJ016:1	M	COG0810	Periplasmic protein TonB, links inner and outer membranes	ABU74639.1(Vhar) ACH63906.1(MJ11) ACH64467.1(MJ11) CAG22570.1(Ppro) CAG23089.1(Ppro) CAQ80869.1(Asal) CAQ81655.1(Asal) CAV26345.1(Vspl) NT01VFA0197(ES114) NT01VFA0785(ES114) NT01VPA0146(VPAR) NT01VVA0359(CMCP6) NT02VV0891(YJ016) VC0395_A1150(O395) VC1544(N16961)
		ORTHOMCL56	15	11	ASAL:2;N16961:1;CMCP6:1;ES114:2;VHAR:1;MJ11:2;O395:1;VPAR:1;PPRO:1;VSPL:2;YJ016:1	PH	COG1120	ABC-type cobalamin/Fe3+-siderophores transport systems, ATPase components	ABU74196.1(Vhar) ACH63402.1(MJ11) ACH63780.1(MJ11) CAG19976.1(Ppro) CAQ80904.1(Asal) CAQ81662.1(Asal) CAV19287.1(Vspl) CAV26037.1(Vspl) NT01VFA0159(ES114) NT01VFA0792(ES114) NT01VPA1345(VPAR) NT01VVA1009(CMCP6) NT02VV1445(YJ016) VC0201(N16961) VC0395_A2581(O395)
		ORTHOMCL57	15	11	ASAL:2;N16961:1;CMCP6:1;ES114:1;VHAR:1;MJ11:2;O395:1;VPAR:2;PPRO:1;VSPL:2;YJ016:1	O	COG0542	ATPases with chaperone activity, ATP-binding subunit	ABU73766.1(Vhar) ACH63410.1(MJ11) ACH65271.1(MJ11) CAG19094.1(Ppro) CAQ78804.1(Asal) CAQ78862.1(Asal) CAV18466.1(Vspl) CAV26872.1(Vspl) NT01VF1084(ES114) NT01VP1322(VPAR) NT01VPA0966(VPAR) NT01VVA0429(CMCP6) NT02VV0951(YJ016) VC0395_0021(O395) VCA0116(N16961)
		ORTHOMCL58	15	11	ASAL:2;N16961:1;CMCP6:1;ES114:1;VHAR:1;MJ11:2;O395:1;VPAR:2;PPRO:1;VSPL:2;YJ016:1	S	COG3517	Uncharacterized protein conserved in bacteria	ABU73756.1(Vhar) ACH64585.1(MJ11) ACH66410.1(MJ11) CAG19088.1(Ppro) CAQ78808.1(Asal) CAQ78857.1(Asal) CAV18475.1(Vspl) CAV26862.1(Vspl) NT01VF1088(ES114) NT01VP1333(VPAR) NT01VPA0972(VPAR) NT01VVA0435(CMCP6) NT02VV0957(YJ016) VC0395_0030(O395) VCA0108(N16961)
		ORTHOMCL59	15	11	ASAL:2;N16961:1;CMCP6:1;ES114:1;VHAR:1;MJ11:2;O395:1;VPAR:2;PPRO:1;VSPL:2;YJ016:1	S	COG3519	Uncharacterized protein conserved in bacteria	ABU73754.1(Vhar) ACH64061.1(MJ11) ACH65658.1(MJ11) CAG19092.1(Ppro) CAQ78806.1(Asal) CAQ78860.1(Asal) CAV18468.1(Vspl) CAV26860.1(Vspl) NT01VF1086(ES114) NT01VP1335(VPAR) NT01VPA0968(VPAR) NT01VVA0431(CMCP6) NT02VV0953(YJ016) VC0395_0028(O395) VCA0110(N16961)
		ORTHOMCL61	15	11	ASAL:1;N16961:1;CMCP6:2;ES114:2;VHAR:1;MJ11:2;O395:1;VPAR:1;PPRO:1;VSPL:1;YJ016:2	KT	COG3604	Transcriptional regulator containing GAF, AAA-type ATPase, and DNA binding domains	ABU71645.1(Vhar) ACH64125.1(MJ11) ACH66907.1(MJ11) CAG23746.1(Ppro) CAQ79883.1(Asal) CAV26146.1(Vspl) NT01VF1915(ES114) NT01VFA0870(ES114) NT01VP1122(VPAR) NT01VV2782(CMCP6) NT01VVA1347(CMCP6) NT02VV0174(YJ016) NT02VVA1353(YJ016) VC0395_1095(O395) VCA0182(N16961)
		ORTHOMCL64	15	11	ASAL:1;N16961:1;CMCP6:2;ES114:1;VHAR:1;MJ11:1;O395:1;VPAR:1;PPRO:2;VSPL:2;YJ016:2	G	COG0366	Glycosidases	ABU70195.1(Vhar) ACH63634.1(MJ11) CAG19636.1(Ppro) CAG22283.1(Ppro) CAQ81332.1(Asal) CAV19537.1(Vspl) CAV25468.1(Vspl) NT01VFA0739(ES114) NT01VP0672(VPAR) NT01VV0294(CMCP6) NT01VVA0256(CMCP6) NT02VV0752(YJ016) NT02VVA0849(YJ016) VC0395_A0433(O395) VC0911(N16961)
		ORTHOMCL67	15	11	ASAL:1;N16961:1;CMCP6:2;ES114:1;VHAR:1;MJ11:1;O395:1;VPAR:2;PPRO:2;VSPL:1;YJ016:2	H	COG0007	Uroporphyrinogen-III methylase	ABU69766.1(Vhar) ACH66991.1(MJ11) CAG19836.1(Ppro) CAG21610.1(Ppro) CAQ78480.1(Asal) CAV26325.1(Vspl) NT01VF0849(ES114) NT01VP0283(VPAR) NT01VPA0925(VPAR) NT01VV0723(CMCP6) NT01VVA0366(CMCP6) NT02VV0898(YJ016) NT02VVA0388(YJ016) VC0395_A2138(O395) VC2561(N16961)
		ORTHOMCL68	15	11	ASAL:1;N16961:1;CMCP6:2;ES114:1;VHAR:2;MJ11:1;O395:1;VPAR:2;PPRO:1;VSPL:1;YJ016:2	M	COG0818	Diacylglycerol kinase	ABU69665.1(Vhar) ABU73196.1(Vhar) ACH66925.1(MJ11) CAG22119.1(Ppro) CAQ78216.1(Asal) CAV20285.1(Vspl) NT01VF0444(ES114) NT01VP0189(VPAR) NT01VPA1207(VPAR) NT01VV0812(CMCP6) NT01VVA1415(CMCP6) NT02VV0242(YJ016) NT02VVA0282(YJ016) VC0395_0653(O395) VCA0714(N16961)
		ORTHOMCL69	15	11	ASAL:1;N16961:1;CMCP6:2;ES114:1;VHAR:2;MJ11:1;O395:1;VPAR:2;PPRO:1;VSPL:1;YJ016:2	E	COG4166	ABC-type oligopeptide transport system, periplasmic component	ABU69643.1(Vhar) ABU71808.1(Vhar) ACH66972.1(MJ11) CAG21270.1(Ppro) CAQ78554.1(Asal) CAV26801.1(Vspl) NT01VF0751(ES114) NT01VP0167(VPAR) NT01VP1888(VPAR) NT01VV0835(CMCP6) NT01VV2888(CMCP6) NT02VVA0242(YJ016) NT02VVA1255(YJ016) VC0395_0535(O395) VCA0591(N16961)
		ORTHOMCL46	16	2	CMCP6:9;VHAR:7				ABU69241.1(Vhar) ABU69243.1(Vhar) ABU69352.1(Vhar) ABU69481.1(Vhar) ABU70008.1(Vhar) ABU72531.1(Vhar) ABU72630.1(Vhar) NT01VV0474(CMCP6) NT01VV0913(CMCP6) NT01VV0920(CMCP6) NT01VV0964(CMCP6) NT01VV1054(CMCP6) NT01VV1158(CMCP6) NT01VV1365(CMCP6) NT01VV1440(CMCP6) NT01VVA1444(CMCP6)
		ORTHOMCL42	16	10	N16961:2;CMCP6:3;ES114:1;VHAR:1;MJ11:1;O395:2;VPAR:1;PPRO:1;VSPL:1;YJ016:3	NT	COG0840	Methyl-accepting chemotaxis protein	ABU74205.1(Vhar) ACH63948.1(MJ11) CAG19877.1(Ppro) CAV25699.1(Vspl) NT01VFA0394(ES114) NT01VPA0479(VPAR) NT01VV1969(CMCP6) NT01VVA1608(CMCP6) NT01VVA1609(CMCP6) NT02VV0430(YJ016) NT02VV0431(YJ016) NT02VVA2221(YJ016) VC0395_0316(O395) VC0395_A1741(O395) VC2161(N16961) VCA0923(N16961)
		ORTHOMCL41	16	11	ASAL:2;N16961:1;CMCP6:1;ES114:2;VHAR:2;MJ11:2;O395:1;VPAR:2;PPRO:1;VSPL:1;YJ016:1	E	COG0786	Na+/glutamate symporter	ABU74878.1(Vhar) ABU74891.1(Vhar) ACH63646.1(MJ11) ACH63872.1(MJ11) CAG20491.1(Ppro) CAQ81427.1(Asal) CAQ81428.1(Asal) CAV27597.1(Vspl) NT01VFA0494(ES114) NT01VFA0520(ES114) NT01VPA0026(VPAR) NT01VPA0030(VPAR) NT01VVA1193(CMCP6) NT02VV0023(YJ016) VC0395_0092(O395) VCA0041(N16961)
		ORTHOMCL43	16	11	ASAL:2;N16961:2;CMCP6:1;ES114:1;VHAR:1;MJ11:1;O395:2;VPAR:2;PPRO:2;VSPL:1;YJ016:1	E	COG3842	ABC-type spermidine/putrescine transport systems, ATPase components	ABU72788.1(Vhar) ACH63671.1(MJ11) CAG22052.1(Ppro) CAG22246.1(Ppro) CAQ81564.1(Asal) CAQ81785.1(Asal) CAV25874.1(Vspl) NT01VFA1102(ES114) NT01VPA0225(VPAR) NT01VPA0327(VPAR) NT01VVA1654(CMCP6) NT02VV0474(YJ016) VC0395_0544(O395) VC0395_0627(O395) VCA0602(N16961) VCA0687(N16961)
		ORTHOMCL44	16	11	ASAL:2;N16961:1;CMCP6:1;ES114:2;VHAR:1;MJ11:2;O395:1;VPAR:1;PPRO:2;VSPL:2;YJ016:1	G	COG1264	Phosphotransferase system IIB components	ABU70313.1(Vhar) ACH63447.1(MJ11) ACH66810.1(MJ11) CAG19443.1(Ppro) CAG22136.1(Ppro) CAQ78516.1(Asal) CAQ81475.1(Asal) CAV19352.1(Vspl) CAV19423.1(Vspl) NT01VF0885(ES114) NT01VFA0450(ES114) NT01VP0780(VPAR) NT01VV0177(CMCP6) NT02VVA0962(YJ016) VC0395_A0516(O395) VC0995(N16961)
		ORTHOMCL45	16	11	ASAL:1;N16961:1;CMCP6:2;ES114:2;VHAR:2;MJ11:1;O395:1;VPAR:1;PPRO:2;VSPL:2;YJ016:1	M	COG0768	Cell division protein FtsI/penicillin-binding protein 2	ABU70206.1(Vhar) ABU72281.1(Vhar) ACH67231.1(MJ11) CAG21233.1(Ppro) CAG21943.1(Ppro) CAQ78670.1(Asal) CAV17708.1(Vspl) CAV26488.1(Vspl) NT01VF0809(ES114) NT01VF1581(ES114) NT01VP0683(VPAR) NT01VV0284(CMCP6) NT01VVA1376(CMCP6) NT02VVA0859(YJ016) VC0395_A0473(O395) VC0950(N16961)
		ORTHOMCL47	16	11	ASAL:1;N16961:2;CMCP6:2;ES114:1;VHAR:1;MJ11:1;O395:2;VPAR:2;PPRO:1;VSPL:1;YJ016:2	O	COG0459	Chaperonin GroEL (HSP60 family)	ABU69190.1(Vhar) ACH65107.1(MJ11) CAG21672.1(Ppro) CAQ77702.1(Asal) CAV17270.1(Vspl) NT01VF0215(ES114) NT01VP2683(VPAR) NT01VPA0272(VPAR) NT01VV1221(CMCP6) NT01VVA1132(CMCP6) NT02VV1591(YJ016) NT02VVA2927(YJ016) VC0395_0414(O395) VC0395_A2237(O395) VC2664(N16961) VCA0820(N16961)
		ORTHOMCL40	17	11	ASAL:2;N16961:1;CMCP6:1;ES114:2;VHAR:2;MJ11:2;O395:1;VPAR:1;PPRO:2;VSPL:2;YJ016:1	R	COG0488	ATPase components of ABC transporters with duplicated ATPase domains	ABU71231.1(Vhar) ABU74505.1(Vhar) ACH63685.1(MJ11) ACH64133.1(MJ11) CAG20068.1(Ppro) CAG20144.1(Ppro) CAQ80972.1(Asal) CAQ81665.1(Asal) CAV18663.1(Vspl) CAV26407.1(Vspl) NT01VFA0013(ES114) NT01VFA0796(ES114) NT01VP1423(VPAR) NT01VV2511(CMCP6) NT02VVA1638(YJ016) VC0395_A1127(O395) VC1520(N16961)
		ORTHOMCL39	18	5	ASAL:9;CMCP6:6;VPAR:1;PPRO:1;YJ016:1				CAG23059.1(Ppro) CAQ77849.1(Asal) CAQ77944.1(Asal) CAQ78775.1(Asal) CAQ79151.1(Asal) CAQ79322.1(Asal) CAQ79408.1(Asal) CAQ81208.1(Asal) CAQ81273.1(Asal) CAQ81836.1(Asal) NT01VPA1245(VPAR) NT01VV2373(CMCP6) NT01VV2379(CMCP6) NT01VV2403(CMCP6) NT01VV2443(CMCP6) NT01VV2458(CMCP6) NT01VV2481(CMCP6) NT02VVA1781(YJ016)
		ORTHOMCL36	19	11	ASAL:1;N16961:2;CMCP6:2;ES114:1;VHAR:2;MJ11:1;O395:2;VPAR:2;PPRO:2;VSPL:2;YJ016:2	I	COG1960	Acyl-CoA dehydrogenases	ABU71599.1(Vhar) ABU72153.1(Vhar) ACH65222.1(MJ11) CAG20808.1(Ppro) CAG21258.1(Ppro) CAQ80079.1(Asal) CAV19023.1(Vspl) CAV19484.1(Vspl) NT01VF2070(ES114) NT01VP1159(VPAR) NT01VP2140(VPAR) NT01VV1818(CMCP6) NT01VV2754(CMCP6) NT02VVA1378(YJ016) NT02VVA2352(YJ016) VC0395_A1340(O395) VC0395_A1823(O395) VC1740(N16961) VC2231(N16961)
		ORTHOMCL38	19	11	ASAL:1;N16961:2;CMCP6:2;ES114:1;VHAR:2;MJ11:1;O395:2;VPAR:2;PPRO:2;VSPL:2;YJ016:2	E	COG0070	Glutamate synthase domain 3	ABU69925.1(Vhar) ABU69927.1(Vhar) ACH65676.1(MJ11) CAG18963.1(Ppro) CAG18965.1(Ppro) CAQ80246.1(Asal) CAV17478.1(Vspl) CAV17481.1(Vspl) NT01VF2280(ES114) NT01VP0459(VPAR) NT01VP0461(VPAR) NT01VV0551(CMCP6) NT01VV0553(CMCP6) NT02VVA0605(YJ016) NT02VVA0607(YJ016) VC0395_A1952(O395) VC0395_A1954(O395) VC2373(N16961) VC2376(N16961)
		ORTHOMCL35	20	11	ASAL:1;N16961:2;CMCP6:2;ES114:2;VHAR:2;MJ11:3;O395:2;VPAR:2;PPRO:1;VSPL:1;YJ016:2	NT	COG0840	Methyl-accepting chemotaxis protein	ABU73003.1(Vhar) ABU73042.1(Vhar) ACH63639.1(MJ11) ACH63662.1(MJ11) ACH64206.1(MJ11) CAG19806.1(Ppro) CAQ81466.1(Asal) CAV25540.1(Vspl) NT01VFA0459(ES114) NT01VFA0460(ES114) NT01VPA1371(VPAR) NT01VPA1400(VPAR) NT01VVA1512(CMCP6) NT01VVA1543(CMCP6) NT02VV0336(YJ016) NT02VV0365(YJ016) VC0395_0070(O395) VC0395_0265(O395) VCA0068(N16961) VCA0974(N16961)
		ORTHOMCL32	21	11	ASAL:3;N16961:1;CMCP6:1;ES114:2;VHAR:2;MJ11:2;O395:1;VPAR:2;PPRO:3;VSPL:3;YJ016:1	M	COG1292	Choline-glycine betaine transporter	ABU70849.1(Vhar) ABU74320.1(Vhar) ACH63430.1(MJ11) ACH67320.1(MJ11) CAG20338.1(Ppro) CAG20898.1(Ppro) CAG22896.1(Ppro) CAQ77783.1(Asal) CAQ78967.1(Asal) CAQ81187.1(Asal) CAV19091.1(Vspl) CAV19092.1(Vspl) CAV25652.1(Vspl) NT01VF2720(ES114) NT01VFA0383(ES114) NT01VP1380(VPAR) NT01VP1772(VPAR) NT01VV2153(CMCP6) NT02VVA1955(YJ016) VC0395_A0898(O395) VC1279(N16961)
		ORTHOMCL34	21	11	ASAL:2;N16961:2;CMCP6:1;ES114:2;VHAR:2;MJ11:2;O395:2;VPAR:2;PPRO:2;VSPL:2;YJ016:2	J	COG0050	GTPases - translation elongation factors	ABU69114.1(Vhar) ABU69273.1(Vhar) ACH64896.1(MJ11) ACH66170.1(MJ11) CAG18755.1(Ppro) CAG21723.1(Ppro) CAQ77998.1(Asal) CAQ80557.1(Asal) CAV20127.1(Vspl) CAV20267.1(Vspl) NT01VF0245(ES114) NT01VF2606(ES114) NT01VP2605(VPAR) NT01VP2757(VPAR) NT01VV1299(CMCP6) NT02VVA2848(YJ016) NT02VVA2982(YJ016) VC0321(N16961) VC0362(N16961) VC0395_A2723(O395) VC0395_A2774(O395)
		ORTHOMCL27	22	11	ASAL:2;N16961:2;CMCP6:2;ES114:1;VHAR:1;MJ11:1;O395:2;VPAR:2;PPRO:5;VSPL:2;YJ016:2	K	COG1278	Cold shock proteins	ABU74309.1(Vhar) ACH64233.1(MJ11) CAG20313.1(Ppro) CAG21909.1(Ppro) CAG23638.1(Ppro) CAG23708.1(Ppro) CAG23776.1(Ppro) CAQ77736.1(Asal) CAQ81788.1(Asal) CAV17207.1(Vspl) CAV25748.1(Vspl) NT01VFA1105(ES114) NT01VP1758(VPAR) NT01VPA1220(VPAR) NT01VV2683(CMCP6) NT01VVA0501(CMCP6) NT02VV1019(YJ016) NT02VVA1446(YJ016) VC0395_0306(O395) VC0395_1111(O395) VCA0166(N16961) VCA0933(N16961)
		ORTHOMCL28	22	11	ASAL:2;N16961:3;CMCP6:1;ES114:2;VHAR:2;MJ11:4;O395:3;VPAR:2;PPRO:1;VSPL:1;YJ016:1	S	COG3501	Uncharacterized protein conserved in bacteria	ABU70930.1(Vhar) ABU73764.1(Vhar) ACH63656.1(MJ11) ACH63751.1(MJ11) ACH65526.1(MJ11) ACH66713.1(MJ11) CAG19096.1(Ppro) CAQ79043.1(Asal) CAQ81895.1(Asal) CAV26870.1(Vspl) NT01VF1319(ES114) NT01VFA0962(ES114) NT01VP1324(VPAR) NT01VPA0964(VPAR) NT01VVA0427(CMCP6) NT02VV0949(YJ016) VC0395_0014(O395) VC0395_0115(O395) VC0395_A1026(O395) VC1416(N16961) VCA0018(N16961) VCA0123(N16961)
		ORTHOMCL29	22	11	ASAL:2;N16961:2;CMCP6:2;ES114:2;VHAR:2;MJ11:2;O395:2;VPAR:2;PPRO:2;VSPL:2;YJ016:2	G	COG0524	Sugar kinases, ribokinase family	ABU70795.1(Vhar) ABU73835.1(Vhar) ACH63508.1(MJ11) ACH65584.1(MJ11) CAG19437.1(Ppro) CAG20312.1(Ppro) CAQ79532.1(Asal) CAQ81254.1(Asal) CAV19206.1(Vspl) CAV26566.1(Vspl) NT01VF0990(ES114) NT01VFA0703(ES114) NT01VP1064(VPAR) NT01VPA0780(VPAR) NT01VV2838(CMCP6) NT01VVA0221(CMCP6) NT02VV0719(YJ016) NT02VVA1292(YJ016) VC0395_0433(O395) VC0395_A0647(O395) VC1129(N16961) VCA0801(N16961)
		ORTHOMCL25	23	11	ASAL:2;N16961:2;CMCP6:2;ES114:2;VHAR:2;MJ11:2;O395:2;VPAR:2;PPRO:2;VSPL:3;YJ016:2	G	COG0021	Transketolase	ABU72502.1(Vhar) ABU74149.1(Vhar) ACH63578.1(MJ11) ACH66892.1(MJ11) CAG21448.1(Ppro) CAG21931.1(Ppro) CAQ78239.1(Asal) CAQ81274.1(Asal) CAV17200.1(Vspl) CAV19891.1(Vspl) CAV25977.1(Vspl) NT01VF0476(ES114) NT01VFA0693(ES114) NT01VP2443(VPAR) NT01VPA1114(VPAR) NT01VV1471(CMCP6) NT01VVA0551(CMCP6) NT02VV1068(YJ016) NT02VVA2685(YJ016) VC0395_0565(O395) VC0395_A0026(O395) VC0473(N16961) VCA0624(N16961)
		ORTHOMCL26	23	11	ASAL:2;N16961:2;CMCP6:3;ES114:2;VHAR:2;MJ11:2;O395:2;VPAR:2;PPRO:2;VSPL:2;YJ016:2	J	COG0480	Translation elongation factors (GTPases)	ABU69115.1(Vhar) ABU72316.1(Vhar) ACH65180.1(MJ11) ACH65528.1(MJ11) CAG18754.1(Ppro) CAG19645.1(Ppro) CAQ77997.1(Asal) CAQ78312.1(Asal) CAV19613.1(Vspl) CAV20128.1(Vspl) NT01VF0244(ES114) NT01VF0569(ES114) NT01VP2275(VPAR) NT01VP2606(VPAR) NT01VV1298(CMCP6) NT01VV1664(CMCP6) NT01VV1665(CMCP6) NT02VVA2500(YJ016) NT02VVA2849(YJ016) VC0361(N16961) VC0395_A1921(O395) VC0395_A2773(O395) VC2342(N16961)
		ORTHOMCL24	24	8	ASAL:1;N16961:6;CMCP6:2;VHAR:2;O395:5;VPAR:1;VSPL:2;YJ016:5	L	COG2801	Transposase and inactivated derivatives	ABU70646.1(Vhar) ABU74139.1(Vhar) CAQ78125.1(Asal) CAV19056.1(Vspl) CAV26595.1(Vspl) NT01VP1682(VPAR) NT01VV0380(CMCP6) NT01VV2483(CMCP6) NT02VVA1670(YJ016) NT02VVA1699(YJ016) NT02VVA1727(YJ016) NT02VVA1731(YJ016) NT02VVA1749(YJ016) VC0257(N16961) VC0395_0442(O395) VC0395_0732(O395) VC0395_0738(O395) VC0395_A1386(O395) VC0395_A2359(O395) VC1478(N16961) VC1789(N16961) VCA0371(N16961) VCA0508(N1696…
		ORTHOMCL21	27	3	VHAR:14;PPRO:12;YJ016:1				ABU70686.1(Vhar) ABU71009.1(Vhar) ABU71751.1(Vhar) ABU71834.1(Vhar) ABU72642.1(Vhar) ABU72852.1(Vhar) ABU73201.1(Vhar) ABU73379.1(Vhar) ABU73637.1(Vhar) ABU73648.1(Vhar) ABU73923.1(Vhar) ABU74381.1(Vhar) ABU74853.1(Vhar) ABU74954.1(Vhar) CAG18938.1(Ppro) CAG20112.1(Ppro) CAG20444.1(Ppro) CAG20495.1(Ppro) CAG20755.1(Ppro) CAG21342.1(Ppro) CAG23017.1(Ppro) CAG23068.1(Ppro) CAG23255.1(Ppro) CAG23317…
		ORTHOMCL22	27	4	ASAL:1;VHAR:16;VPAR:1;PPRO:9				ABU70440.1(Vhar) ABU70447.1(Vhar) ABU70633.1(Vhar) ABU70890.1(Vhar) ABU70972.1(Vhar) ABU70974.1(Vhar) ABU71456.1(Vhar) ABU71538.1(Vhar) ABU71540.1(Vhar) ABU71765.1(Vhar) ABU72961.1(Vhar) ABU73777.1(Vhar) ABU73875.1(Vhar) ABU73967.1(Vhar) ABU74137.1(Vhar) ABU75041.1(Vhar) CAG18824.1(Ppro) CAG22530.1(Ppro) CAG22944.1(Ppro) CAG23229.1(Ppro) CAG23341.1(Ppro) CAG23547.1(Ppro) CAG23557.1(Ppro) CAG23559…
		ORTHOMCL19	29	3	VHAR:14;PPRO:14;YJ016:1				ABU70687.1(Vhar) ABU71008.1(Vhar) ABU71752.1(Vhar) ABU71835.1(Vhar) ABU72641.1(Vhar) ABU72851.1(Vhar) ABU73202.1(Vhar) ABU73380.1(Vhar) ABU73638.1(Vhar) ABU73649.1(Vhar) ABU73924.1(Vhar) ABU74380.1(Vhar) ABU74852.1(Vhar) ABU74952.1(Vhar) CAG20111.1(Ppro) CAG20447.1(Ppro) CAG20496.1(Ppro) CAG20756.1(Ppro) CAG21343.1(Ppro) CAG22162.1(Ppro) CAG23016.1(Ppro) CAG23069.1(Ppro) CAG23254.1(Ppro) CAG23315…
		ORTHOMCL18	29	11	ASAL:1;N16961:2;CMCP6:4;ES114:3;VHAR:2;MJ11:3;O395:2;VPAR:3;PPRO:3;VSPL:3;YJ016:3	V	COG0841	Cation/multidrug efflux pump	ABU70844.1(Vhar) ABU73856.1(Vhar) ACH64188.1(MJ11) ACH64339.1(MJ11) ACH66305.1(MJ11) CAG20703.1(Ppro) CAG20790.1(Ppro) CAG23537.1(Ppro) CAQ79038.1(Asal) CAV18709.1(Vspl) CAV19163.1(Vspl) CAV26543.1(Vspl) NT01VF1274(ES114) NT01VFA0046(ES114) NT01VFA0362(ES114) NT01VP1110(VPAR) NT01VPA0339(VPAR) NT01VPA0756(VPAR) NT01VV2792(CMCP6) NT01VVA0028(CMCP6) NT01VVA0029(CMCP6) NT01VVA0199(CMCP6) NT02VV0535(…
		ORTHOMCL16	32	7	CMCP6:2;VHAR:19;O395:1;VPAR:2;PPRO:5;VSPL:1;YJ016:2				ABU70632.1(Vhar) ABU70641.1(Vhar) ABU71117.1(Vhar) ABU71123.1(Vhar) ABU71409.1(Vhar) ABU71830.1(Vhar) ABU71953.1(Vhar) ABU71963.1(Vhar) ABU72649.1(Vhar) ABU72712.1(Vhar) ABU73744.1(Vhar) ABU73868.1(Vhar) ABU73882.1(Vhar) ABU73895.1(Vhar) ABU74271.1(Vhar) ABU74565.1(Vhar) ABU74700.1(Vhar) ABU74774.1(Vhar) ABU74997.1(Vhar) CAG17988.1(Ppro) CAG22063.1(Ppro) CAG22218.1(Ppro) CAG22221.1(Ppro) CAG23524…
		ORTHOMCL15	33	3	N16961:3;O395:5;PPRO:25	L	COG1943	Transposase and inactivated derivatives	CAG19203.1(Ppro) CAG19293.1(Ppro) CAG19939.1(Ppro) CAG20041.1(Ppro) CAG20084.1(Ppro) CAG20261.1(Ppro) CAG20381.1(Ppro) CAG20446.1(Ppro) CAG20526.1(Ppro) CAG20656.1(Ppro) CAG20695.1(Ppro) CAG20811.1(Ppro) CAG21082.1(Ppro) CAG21251.1(Ppro) CAG21878.1(Ppro) CAG21969.1(Ppro) CAG22038.1(Ppro) CAG23119.1(Ppro) CAG23168.1(Ppro) CAG23290.1(Ppro) CAG23311.1(Ppro) CAG23393.1(Ppro) CAG23427.1(Ppro) CAG23611…
		ORTHOMCL13	36	5	CMCP6:3;VHAR:14;PPRO:16;VSPL:1;YJ016:2				ABU69236.1(Vhar) ABU69238.1(Vhar) ABU69240.1(Vhar) ABU69347.1(Vhar) ABU69349.1(Vhar) ABU69351.1(Vhar) ABU69391.1(Vhar) ABU69393.1(Vhar) ABU69483.1(Vhar) ABU70010.1(Vhar) ABU70029.1(Vhar) ABU70770.1(Vhar) ABU71136.1(Vhar) ABU72629.1(Vhar) CAG18523.1(Ppro) CAG18526.1(Ppro) CAG18798.1(Ppro) CAG18800.1(Ppro) CAG18935.1(Ppro) CAG19125.1(Ppro) CAG19774.1(Ppro) CAG21345.1(Ppro) CAG21602.1(Ppro) CAG21604…
		ORTHOMCL14	36	5	CMCP6:2;VHAR:16;VPAR:1;PPRO:16;YJ016:1				ABU69225.1(Vhar) ABU69233.1(Vhar) ABU69235.1(Vhar) ABU69237.1(Vhar) ABU69239.1(Vhar) ABU69346.1(Vhar) ABU69348.1(Vhar) ABU69350.1(Vhar) ABU69390.1(Vhar) ABU69392.1(Vhar) ABU69484.1(Vhar) ABU70011.1(Vhar) ABU70028.1(Vhar) ABU70771.1(Vhar) ABU71135.1(Vhar) ABU72628.1(Vhar) CAG18524.1(Ppro) CAG18527.1(Ppro) CAG18799.1(Ppro) CAG18936.1(Ppro) CAG19126.1(Ppro) CAG19773.1(Ppro) CAG20757.1(Ppro) CAG21344…
		ORTHOMCL12	37	3	CMCP6:3;VHAR:26;YJ016:8				ABU69076.1(Vhar) ABU69784.1(Vhar) ABU69933.1(Vhar) ABU69993.1(Vhar) ABU70072.1(Vhar) ABU70655.1(Vhar) ABU70870.1(Vhar) ABU71454.1(Vhar) ABU71526.1(Vhar) ABU71851.1(Vhar) ABU71925.1(Vhar) ABU71981.1(Vhar) ABU72207.1(Vhar) ABU72452.1(Vhar) ABU72778.1(Vhar) ABU72904.1(Vhar) ABU72994.1(Vhar) ABU73216.1(Vhar) ABU73346.1(Vhar) ABU73684.1(Vhar) ABU73803.1(Vhar) ABU73860.1(Vhar) ABU74167.1(Vhar) ABU74284…
		ORTHOMCL11	37	4	ASAL:10;CMCP6:4;VHAR:22;YJ016:1				ABU69420.1(Vhar) ABU69463.1(Vhar) ABU69561.1(Vhar) ABU69798.1(Vhar) ABU70055.1(Vhar) ABU70109.1(Vhar) ABU70146.1(Vhar) ABU70554.1(Vhar) ABU70715.1(Vhar) ABU71976.1(Vhar) ABU72042.1(Vhar) ABU72245.1(Vhar) ABU72467.1(Vhar) ABU72796.1(Vhar) ABU73081.1(Vhar) ABU73258.1(Vhar) ABU73476.1(Vhar) ABU73531.1(Vhar) ABU73595.1(Vhar) ABU73634.1(Vhar) ABU73772.1(Vhar) ABU74425.1(Vhar) CAQ78302.1(Asal) CAQ78869…
		ORTHOMCL10	38	3	VHAR:29;PPRO:8;YJ016:1				ABU69163.1(Vhar) ABU69321.1(Vhar) ABU69471.1(Vhar) ABU69501.1(Vhar) ABU69949.1(Vhar) ABU70117.1(Vhar) ABU70832.1(Vhar) ABU71151.1(Vhar) ABU71244.1(Vhar) ABU71302.1(Vhar) ABU71602.1(Vhar) ABU71872.1(Vhar) ABU72062.1(Vhar) ABU72121.1(Vhar) ABU72125.1(Vhar) ABU72139.1(Vhar) ABU72215.1(Vhar) ABU72521.1(Vhar) ABU72618.1(Vhar) ABU72867.1(Vhar) ABU73413.1(Vhar) ABU73560.1(Vhar) ABU73615.1(Vhar) ABU74045…
		ORTHOMCL8	39	2	VHAR:36;PPRO:3				ABU70281.1(Vhar) ABU70614.1(Vhar) ABU70631.1(Vhar) ABU70685.1(Vhar) ABU70688.1(Vhar) ABU70847.1(Vhar) ABU70991.1(Vhar) ABU71099.1(Vhar) ABU71140.1(Vhar) ABU71647.1(Vhar) ABU71657.1(Vhar) ABU71660.1(Vhar) ABU72776.1(Vhar) ABU72838.1(Vhar) ABU72972.1(Vhar) ABU72983.1(Vhar) ABU72986.1(Vhar) ABU72990.1(Vhar) ABU73206.1(Vhar) ABU73448.1(Vhar) ABU73507.1(Vhar) ABU73509.1(Vhar) ABU73548.1(Vhar) ABU73563…
		ORTHOMCL2	142	3	ASAL:66;VHAR:63;PPRO:13				ABU69227.1(Vhar) ABU69543.1(Vhar) ABU69845.1(Vhar) ABU70094.1(Vhar) ABU70138.1(Vhar) ABU70171.1(Vhar) ABU70431.1(Vhar) ABU70437.1(Vhar) ABU70454.1(Vhar) ABU70457.1(Vhar) ABU70458.1(Vhar) ABU70595.1(Vhar) ABU70615.1(Vhar) ABU70627.1(Vhar) ABU70752.1(Vhar) ABU70895.1(Vhar) ABU70902.1(Vhar) ABU70906.1(Vhar) ABU70983.1(Vhar) ABU70990.1(Vhar) ABU71016.1(Vhar) ABU71048.1(Vhar) ABU71059.1(Vhar) ABU71107…
		ORTHOMCL1	159	4	ASAL:91;VHAR:57;PPRO:10;YJ016:1				ABU69229.1(Vhar) ABU69847.1(Vhar) ABU70092.1(Vhar) ABU70134.1(Vhar) ABU70169.1(Vhar) ABU70428.1(Vhar) ABU70435.1(Vhar) ABU70455.1(Vhar) ABU70460.1(Vhar) ABU70593.1(Vhar) ABU70617.1(Vhar) ABU70630.1(Vhar) ABU70754.1(Vhar) ABU70893.1(Vhar) ABU70898.1(Vhar) ABU70908.1(Vhar) ABU70980.1(Vhar) ABU71014.1(Vhar) ABU71061.1(Vhar) ABU71105.1(Vhar) ABU71336.1(Vhar) ABU71365.1(Vhar) ABU71369.1(Vhar) ABU71402…
		ORTHOMCL0	161	3	ASAL:91;VHAR:57;PPRO:13				ABU69228.1(Vhar) ABU69846.1(Vhar) ABU70093.1(Vhar) ABU70135.1(Vhar) ABU70170.1(Vhar) ABU70430.1(Vhar) ABU70436.1(Vhar) ABU70456.1(Vhar) ABU70459.1(Vhar) ABU70594.1(Vhar) ABU70616.1(Vhar) ABU70753.1(Vhar) ABU70894.1(Vhar) ABU70899.1(Vhar) ABU70907.1(Vhar) ABU70981.1(Vhar) ABU70989.1(Vhar) ABU71015.1(Vhar) ABU71049.1(Vhar) ABU71060.1(Vhar) ABU71106.1(Vhar) ABU71338.1(Vhar) ABU71364.1(Vhar) ABU71371…
